# Supplementary material for: A bioinformatic approach to identify confirmed and probable CRISPR–Cas systems in the Acinetobacter calcoaceticus–Acinetobacter baumannii complex genomes
Source: Front Microbiol. 2024 Apr 9;15:1335997. doi: 10.3389/fmicb.2024.1335997 (PMC11035748; doi:10.3389/fmicb.2024.1335997)
Supplement: Supplementary file 1 [file Table_1.XLSX]

## Sheet: Table 1
	Table 1. Metadata from the Acb complex genome collection.
	GenBank accession numbers	Specie	Genetic material	ID Strain	Year of isolation	Associated disease	Sample	Host	Collection place	rST	ST (Oxford)	CC (Clonal Complex)	Size (Mb)	N50	Number of Contigs
	NZ_CP059547.1	A. baumannii	Chromosome	10_3	Unknown	Unknown	Field soil	Soil	USA	171828	1523		3.81032	381032	1
	NZ_CP059546	A. baumannii	Chromosome	10_4	Unknown	Unknown	Field soil	Soil	USA	171828	1523		3.81651	3816508	1
	NZ_CP041035	A. baumannii	Chromosome	11W359501	2015	Burns	Unknown	Homo sapiens	Nottingham, United Kingdom	8237	231	231	4.13019	4130187	1
	NZ_CP059386	A. baumannii	Chromosome	36-1512	2013	Unknown	Respiratory tract	Homo sapiens	Moscow, Russia	66014	696	696	3.80084	3800835	1
	NZ_CP015364	A. baumannii	Chromosome	3207	2008	Unknown	Bronchial fluid	Homo sapiens	Nuevo León, Mexico	39401	1321		3.99801	3998012	1
	NZ_CP022283	A. baumannii	Chromosome	7804	2009	Unknown	Small intestine	Homo sapiens	Nuevo León, Mexico	8777	490	110	4.15922	4159217	1
	NZ_CP033243	A. baumannii	Chromosome	7835	2007	Acinetobacter infection	Tissue	Homo sapiens	Nuevo León, Mexico	131131	227		4.00666	4006665	1
	CP023029	A. baumannii	Chromosome	9102	2010	Acinetobacter infection	Bronchial fluid	Homo sapiens	Baja California, Mexico	90872	231	231	3.97162	3971623	1
	NZ_CP077801	A. baumannii	Chromosome	40288	2015	Urinary tract infection	Urine	Canis lupus	France	8921	229	110	4.08492	4084922	1
	NZ_CP083181	A. baumannii	Chromosome	AB43	2017	Bacterial Pneumonia	Sputum	Homo sapiens	Yangzhou, China	8915	705	110	3.85481	3854806	1
	NZ_CP001172	A. baumannii	Chromosome	AB307-0294	Unknown	Unknown	Unknown	Unknown	Unknown	8237	231	231	3.75949	3759495	1
	NZ_CP008706	A. baumannii	Chromosome	AB5075-UW	2008	Osteomyelitis	Tibia	Homo sapiens	Walter Reed Army Medical Center,USA	8237	945	109	3.97267	3972672	1
	NZ_CP015121	A. baumannii	Chromosome	ab736	2015	Bacteremia	Unknown	Homo sapiens	USA	9295	231	231	3.98089	3980886	1
	NZ_CP035183	A. baumannii	Chromosome	11A14CRGN003	2014	Unknown	Unknown	Homo sapiens	Canada	8482	208	208	3.94065	3940649	1
	NZ_CP043419	A. baumannii	Chromosome	11A1213CRGN064	2012	Unknown	Unknown	Homo sapiens	Canada	8482	208	208	3.99164	3991641	1
	NZ_CP043418	A. baumannii	Chromosome	11A1314CRGN089	2013	Unknown	Unknown	Homo sapiens	Canada	8482	209	113	3.99139	3991389	1
	NZ_CP020590	A. baumannii	Chromosome	15A34	2014	Unknown	Pulmonary	Homo sapiens	South Korea	68432	872	92	3.86666	3866657	1
	NZ_CP010781	A. baumannii	Chromosome	A1	1982	Unknown	Unknown	Homo sapiens	Nottingham, United Kingdom	8237	231	231	3.90901	3909008	1
	NZ_CP021782	A. baumannii	Chromosome	A85	2003	Unknown	Sputum	Homo sapiens	Sydney, Australia	8529	781	231	4.09779	4097791	1
	NZ_CP024418	A. baumannii	Chromosome	A388	2002	Unknown	Unknown	Homo sapiens	Greece	8527	439	109	3.99901	3999012	1
	NZ_CP018332	A. baumannii	Chromosome	A1296	2010	Unknown	Sputum	Homo sapiens	Hainan, China	68433	1469		3.68634	3686342	1
	NZ_CP046898	A. baumannii	Chromosome	A1429	2010	Infection	Secretion	Homo sapiens	Guangdong, China	8644	1508		3.92977	3929775	1
	NZ_CP060029	A. baumannii	Chromosome	AbCTX1	2015	Colonization	Throat sample	Homo sapiens	París, France	168878	1631		4.08888	4088883	1
	NZ_CP060504	A. baumannii	Chromosome	AbCTX9	2017	Colonization	Bronchoalveolar lavage fluid	Homo sapiens	Cayenne, France	9420	944	944	3.89861	3898606	1
	NZ_CP051862	A. baumannii	Chromosome	Ab-C102	2016	Unknown	Cell culture	Homo sapiens	Sekondi-Takoradi, Ghana	146942	1856		3.76305	3763047	1
	NZ_CP009534	A. baumannii	Chromosome	AbH12O-A2	Unknown	Unknown	Unknown	Unknown	Spain	39392	924	636	3.87577	3875775	1
	NZ_CP059300	A. baumannii	Chromosome	AC1633	2016	Hospital-acquired pneumonia	Blood	Homo sapiens	Kuala Terengganu, Malaysia	163933	2089		4.36447	4364474	1
	CP018254	A. baumannii	Chromosome	AF-401	2009	Not determined	Small colon	Homo sapiens	México	51339	1942		4.25005	4250048	1
	NZ_CP018256	A. baumannii	Chromosome	AF-673	2008	Unknown	Sputum	Homo sapiens	Arizona, USA	68430	208	208	3.98214	398214	1
	NZ_CP026707	A. baumannii	Chromosome	AR_0056	Unknown	Unknown	Unknown	Unknown	Unknown	9393	350	92	3.99384	3993843	1
	NZ_CP026711	A. baumannii	Chromosome	AR_0063	Unknown	Unknown	Unknown	Unknown	Unknown	9802	205	636	4.02876	4028761	1
	NZ_CP027528	A. baumannii	Chromosome	AR_0083	Unknown	Unknown	Unknown	Unknown	Unknown	8237	231	231	4.14944	4149444	1
	NZ_CP027530	A. baumannii	Chromosome	AR_0088	Unknown	Unknown	Unknown	Unknown	Unknown	8921	229	110	4.04052	4040515	1
	NZ_CP027611	A. baumannii	Chromosome	AR_0101	Unknown	Unknown	Unknown	Unknown	Unknown	9802	124	636	4.23383	4233827	1
	NZ_CP027607	A. baumannii	Chromosome	AR_0102	Unknown	Unknown	Unknown	Unknown	Unknown	8482	208	208	3.94463	3944627	1
	NZ_CP046654	A. baumannii	Chromosome	ATCC_19606	1948	UTI	Urine	Homo sapiens	Atlanta, USA	9295	931	110	3.98085	3980848	1
	NZ_CP065432	A. baumannii	Chromosome	ATCC_17961	2016	Acinetobacter infection	Blood	Homo sapiens	USA	9679			4.01639	4016386	1
	NZ_CP049240	A. baumannii	Chromosome	Ax270	2015	Unknown	Unknown	Felis silvestris catus	Lebanon	8237	931	110	3.76488	3764882	1
	NZ_CP059548	A. baumannii	Chromosome	B9	Unknown	Unknown	Unknown	Seine River	France	8274	231	231	3.77672	3776716	1
	NZ_CP079942	A. baumannii	Chromosome	B10	2018	Bacteremia	Sputum	Homo sapiens	Beijing, China	172624	208	208	4.01027	4010274	1
	NZ_CP061519	A. baumannii	Chromosome	CFSAN093708	2004	Unknown	Wound	Homo sapiens	DC, USA	8274	208	208	4.03719	4037191	1
	NZ_CP061517	A. baumannii	Chromosome	CFSAN093709	2007	Unknown	Urine	Homo sapiens	DC, USA	8274	208	208	4.04063	4040626	1
	NZ_CP061514	A. baumannii	Chromosome	CFSAN093710	2005	Unknown	Sterile body site	Homo sapiens	DC, USA	8274	208	208	3.98473	3984725	1
	NZ_CP082952	A. baumannii	Chromosome	Cl300	2015	Lung infection	Tracheal aspirate	Homo sapiens	Lebanon	68306	208	208	4.00738	4007379	1
	NZ_CP071763	A. baumannii	Chromosome	Cl415	2017	Blood infection	Blood	Homo sapiens	Lebanon	68347	1089		3.96526	3965259	1
	NZ_CP048849	A. baumannii	Chromosome	D4	2006	Wound infection	Wound	Homo sapiens	Sidney, Australia	8777	218		4.17376	4173759	1
	NZ_CP012952	A. baumannii	Chromosome	D36	2008	Nosocomial infections	Wound	Homo sapiens	Sidney, Australia	9603	364	110	4.0636	4063596	1
	NZ_CP048131	A. baumannii	Chromosome	D46	2010	UTI	Mid stream urine	Homo sapiens	Sidney, Australia	172609	498	109	4.02704	4027041	1
	NZ_CP030106	A. baumannii	Chromosome	DA33382	Unknown	Unknown	Tracheal secretion	Homo sapiens	Germany	8237	229	110	3.94741	3947407	1
	NZ_CP075321	A. baumannii	Chromosome	DD520	2021	Pneumonia	Hospital	Homo sapiens	Henan Providence, China	8482	1567		3.97359	3973595	1
	NZ_CP047973	A. baumannii	Chromosome	DETAB-P2	2010	Cholecystitis	Rectal Swab	Homo sapiens	Hangzhou, China	157145	540	92	3.94857	3948568	1
	NZ_CP073060	A. baumannii	Chromosome	DETAB-P39	2019	Unknown	Nasogastric tube	Homo sapiens	Hangzhou, China	9740	2209		3.87709	3877093	1
	NZ_CP053215	A. baumannii	Chromosome	DT0544C	2017	Blood stream infection	Unknown	Homo sapiens	Dar es Salaam, Tanzania	8915	351	92	3.91235	3912346	1
	NZ_CP050916	A. baumannii	Chromosome	DT-Ab003	2017	Infection	Stethoscope	Homo sapiens	Beijing, China	8482	1325		4.01514	4015142	1
	NZ_CP050911	A. baumannii	Chromosome	DT-Ab020	2018	Infection	Sputum	Homo sapiens	Beijing, China	8482	540	92	4.06757	4067565	1
	NZ_CP050907	A. baumannii	Chromosome	DT-Ab022	2017	Infection	Sputum	Homo sapiens	Beijing, China	8482	540	92	4.03862	4038616	1
	NZ_CP050904	A. baumannii	Chromosome	DT-Ab057	2019	Infection	Bronchoalveolar lavage fluid	Homo sapiens	Beijing, China	8482	540	92	3.99842	3998421	1
	NZ_CP042556	A. baumannii	Chromosome	E47	2013	Unknown	Room 7	Clinical	Sydney, Australia	126159	540	92	3.80602	3806017	1
	NZ_CP049314	A. baumannii	Chromosome	Ex003	2012	Not apply	Water	Water (artesian well)	Lebanon	8237	1262		3.93523	3935232	1
	NZ_CP033768	A. baumannii	Chromosome	FDAARGOS_533	2016	Unknown	Sputum	Homo sapiens	Children´s National Hospital,FDA,Heike Sichtig	97496	231	231	3.78154	3781536	1
	NZ_CP066016	A. baumannii	Chromosome	FDAARGOS_1036	Unknown	Unknown	Unknown	Unknown	Unknown	8954	2307		4.04008	4040084	1
	NZ_CP066237	A. baumannii	Chromosome	G20AB007	2020	Bloodstream infection	Blood	Homo sapiens	Hwaseong-si, South Korea	8482	947	109	3.99649	3996492	1
	NZ_CP066235	A. baumannii	Chromosome	G20AB009	2020	Bloodstream infection	Blood	Homo sapiens	Hwaseong-si, South Korea	Undefined	191	92	4.003	4002997	1
	NZ_CP066229	A. baumannii	Chromosome	G20AB011	2020	Bloodstream infection	Blood	Homo sapiens	Hwaseong-si, South Korea	8482	191	92	3.99175	3991754	1
	NZ_CP018143	A. baumannii	Chromosome	HRAB-85	2014	Infection	Sputum	Homo sapiens	Beijing, China	8482	191	92	4.02107	4021072	1
	NZ_CP020597	A. baumannii	Chromosome	HWBA8	2013	Unknown	Sputum	Homo sapiens	Busan, South Korea	8921	208	208	4.07771	4077713	1
	NZ_CP017646	A. baumannii	Chromosome	KAB03	2015	Unknown	Sputum	Homo sapiens	Daejeon, South Korea	8863	229	110	3.98307	3983069	1
	NZ_CP017648	A. baumannii	Chromosome	KAB04	2015	Unknown	Sputum	Homo sapiens	Busan, South Korea	8482	451	92	4.00664	4006639	1
	NZ_CP013924	A. baumannii	Chromosome	KBN10P02143	2012	Unknown	Pus	Homo sapiens	Daegu, South Korea	8482	191	92	4.08688	4086879	1
	NZ_CP007712	A. baumannii	Chromosome	LAC-4	1997	Unknown	Unknown	Homo sapiens	California, USA	31293	191	92	3.95435	3954354	1
	NZ_CP080452	A. baumannii	Chromosome	MRSN 56	2010	Infection	Hip	Homo sapiens	USA	8237	447	92	4.03326	4033258	1
	NZ_CP054302	A. baumannii	Chromosome	MS14413	2016	Unknown	Urine	Homo sapiens	Brisbane, Australia	39400	231	231	4.0825	4082498	1
	NZ_CP021342	A. baumannii	Chromosome	B8342	2014	Bacteremia	Blood	Homo sapiens	Vellore, India	68309	2058		3.94783	3947826	1
	NZ_CP043417	A. baumannii	Chromosome	N13-03449	2013	Unknown	Unknown	Homo sapiens	Canada	8482	2203		3.93636	3936362	1
	NZ_AP013357	A. baumannii	Chromosome	NCGM 237	Unknown	Unknown	Unknown	Unknown	Unknown	39395	208	208	4.02192	402192	1
	NZ_AP024415	A. baumannii	Chromosome	NIPH17_0019	2017	Unknown	Blood	Homo sapiens	PhnomPenh, Cambodia	8618	455		4.01179	4011788	1
	NZ_AP024802	A. baumannii	Chromosome	OCU Ac18	2016	Unknown	Blood	Homo sapiens	Japan	178505	2279		3.92068	3920683	1
	NZ_CP040259	A. baumannii	Chromosome	P7774	2018	Infection	Pus	Homo sapiens	India	121693	2762		4.14396	4143962	1
	NZ_CP050412	A. baumannii	Chromosome	PM192696	2019	Pneumonia	Sputum	Homo sapiens	AIIMS Jai Prakash Narayan Apex Trauma Center	8863	1388		3.96672	3966715	1
	NZ_CP050410	A. baumannii	Chromosome	PM1912235	2019	Wound infection	Pus	Homo sapiens	AIIMS Jai Prakash Narayan Apex Trauma Center	8863	195	92	3.92644	3926441	1
	NZ_CP025266	A. baumannii	Chromosome	SMC_Paed_Ab_BL01	2012	Haemophagocytic lymphohistiocytosis	Blood	Homo sapiens	Seoul, South Korea	8482	451	92	3.98385	3983848	1
	NZ_CP056784	A. baumannii	Chromosome	TP1	2016	Bacterial infectious disease	Unknown	Homo sapiens	USA	151671	191	92	3.86454	386454	1
	NZ_CP060011	A. baumannii	Chromosome	TP2	2016	Bacterial infectious disease	Unknown	Homo sapiens	USA	151671	2055		3.87056	387056	1
	NZ_CP032215	A. baumannii	Chromosome	UPAB1	2016	Urinary tract infection	Urine	Homo sapiens	Buenos Aires, Argentina	90875	2055		3.88024	3880245	1
	NZ_CP020595	A. baumannii	Chromosome	USA15	2013	Unknown	Sputum	Homo sapiens	Seoul, South Korea	8529	490	110	3.93018	3930178	1
	NZ_CP050385	A. baumannii	Chromosome	VB82	2019	Bloodstream infection	Blood	Homo sapiens	India	121693	491	109	4.21091	4210906	1
	NZ_CP051474	A. baumannii	Chromosome	VB2107	2019	Pneumonia	Sputum	Homo sapiens	India	8863	691	110	4.0014	4001402	1
	NZ_CP050526	A. baumannii	Chromosome	VB2139	2019	Pneumonia	Sputum	Homo sapiens	India	8863	195	92	4.00083	4000831	1
	NZ_CP050421	A. baumannii	Chromosome	VB2200	2019	Pneumonia	sputum	Homo sapiens	India	8863	451	92	4.00071	4000714	1
	NZ_CP050403	A. baumannii	Chromosome	VB2486	2019	Pneumonia	Sputum	Homo sapiens	India	97503	451	92	4.13773	4137731	1
	NZ_CP050523	A. baumannii	Chromosome	VB7036	2019	Bloodstream infection	Blood	Homo sapiens	India	8863	231	231	4.05248	405248	1
	NZ_CP040084	A. baumannii	Chromosome	VB33071	2018	Sepsis	Blood	Homo sapiens	India	Undefined	218		3.97763	397763	1
	NZ_CP027246	A. baumannii	Chromosome	WCHAB005078	Unknown	Unknown	Pure culture	Homo sapiens	Sichuan, China	79205	2162		3.99001	3990012	1
	NZ_AP022077	A. baumannii	Chromosome	WP4-W18-ESBL-11	2018	Not apply	Water	Wastewater treatment plant	Tokio, Japan	159126	449	109	3.94303	3943032	1
	NZ_CP046536	A. baumannii	Chromosome	XL380	2018	Not apply	Cell culture	Cucumber rhizosphere	Nanjing, China	68402	1351		3.80724	3807241	1
	NZ_CP041587	A. baumannii	Chromosome	J9	1999	Unknown	Unknown	Homo sapiens	Sidney, Australia	9214	718	267	3.79864	3798644	1
	CP041590.1	A. baumannii	Plasmid	J9-3-plasmid	1999	Unknown	Unknown	Homo sapiens	Westmead Hospital, Australia	Undefined	128	613	0.145071	145071	1
	NZ_CP021347	A. baumannii	Chromosome	B8300	2015	Bacteremia	Blood	Homo sapiens	Vellore, India	68308			3.82491	3824908	1
	CP021348.1	A. baumannii	Plasmid	B8300-plasmid	2015	Bacteremia	Blood	Homo sapiens	Vellore, India	Undefined	2202		0.02515	2515	1
	NZ_CP051869	A. baumannii	Chromosome	Ab-D10a-a	2016	Unknown	Cerebrospinal fluid	Homo sapiens	Sekondi-Takoradi, Ghana	68299			4.10047	4100469	1
	CP051871.1	A. baumannii	Plasmid	Ab-D10a-a-2-plasmid	2016	Unknown	Cerebrospinal fluid	Homo sapiens	Unknown	Undefined	514	253	0.008495	8495	1
	NZ_CP023020	A. baumannii	Chromosome	9201	2013	Acinetobacter infection	Blood	Homo sapiens	Guadalajara, México	90870			4.11913	4119128	1
	CP023021.1	A. baumannii	Plasmid	9201-plasmid	2013	Acinetobacter infection	Blood	Homo sapiens	Guadalajara, México	Undefined	934	636	0.009024	9024	1
	NZ_CP023026	A. baumannii	Chromosome	10042	2011	Acinetobacter infection	Secretion	Homo sapiens	Coahuila, México	8482			4.03109	4031086	1
	CP023027.1	A. baumannii	Plasmid	10042-1-plasmid	2011	Acinetobacter infection	Secretion	Homo sapiens	Coahuila, México	Undefined	473	92	0.010062	10062	1
	CP046901.1	A. baumannii	Plasmid	A1429-plasmid	2010	Infection	Secretion	Homo sapiens	Guangdong, China	Undefined			0.007852	7852	1
	NZ_CP010398.1	A. baumannii	Plasmid	6200-plasmid	2012	Unknown	Bodily fluid	Homo sapeins	Colombia	39396	1508		0.114848	114848	1
	NZ_CP059478.1	A. baumannii	Plasmid	17-84-plasmid	2017	Unknown	Cell culture	Homo sapiens	China	8378	1161		0.108715	108715	1
	NZ_CP023035.1	A. baumannii	Plasmid	5845-plasmid	2009	Acinetobacter infection	Wound	Homo sapiens	San Luis Potosi, Mexico	8482	2142		0.009935	9935	1
	NZ_CP038260.1	A. baumannii	Plasmid	39741-3-plasmid	2018	Unknown	Unknown	Homo sapiens	Czech Republic	113523	417	92	0.025856	25856	1
	CP026945.1	A. baumannii	Plasmid	AB1A2-2-plasmid	2007	Acinetobacter infection	BAL	Homo sapiens	Pittsburgh, USA	66011	747	119	0.111068	111068	1
	KY984046.1	A. baumannii	Plasmid	Ab242-9-1-plasmid	1997	Nosocomial infections	Ascitic fluid	Homo sapiens	Rosario, Argentina	Undefined	208	208	0.011891	11891	1
	CP051877.1	A. baumannii	Plasmid	Ab-B004d-c-2-plasmid	2016	Unknown	Sputum	Homo sapiens	Sekondi-Takoradi, Ghana	68299	Undefined		0.008495	8495	1
	CP051868.1	A. baumannii	Plasmid	Ab-C63-2-plasmid	2016	Unknown	Sputum	Homo sapiens	Sekondi-Takoradi, Ghana	146943	514	253	0.010662	10662	1
	CP059731.1	A. baumannii	Plasmid	AbCTX13-plasmid	2017	Peritoneal fluid infection	Peritoneal fluid	Homo sapiens	Nice, France	10523	1552		0.017003	17003	1
	NZ_JACGEK010000080.1	A. baumannii	Plasmid	AbCTX17-plasmid	2019	Colonization	Throat sample	Homo sapiens	Caen, France	Undefined	2331		0.017003	17003	1
	CP038648.1	A. baumannii	Plasmid	ACN21-4-plasmid	2018	Bacteremia	Blood	Homo sapiens	India	68360	Undefined		0.009205	9205	1
	CU459137.1	A. baumannii	Plasmid	AYE-plasmid	2014	European Boinformatics Institute	Unknown	Unknown	Unknown	8237	1089		0.005644	5644	1
	CP003888.1	A. baumannii	Plasmid	BJAB0868-2-plasmid	Unknown	Unknown	Unknown	Unknown	Unknown	8482	231	231	0.070167	70167	1
	CP003887.1	A. baumannii	Plasmid	BJAB07104-1-plasmid	Unknown	Unknown	Unknown	Unknown	Unknown	8482	218		0.07017	7017	1
	CP044357.1	A. baumannii	Plasmid	CAM180-1-plasmid	2016	Early Childhood caries	Oral cavity	Homo sapiens	Battambang, Cambodia	126158	368	92	0.092034	92034	1
	CP061524.1	A. baumannii	Plasmid	CFSAN093706-plasmid	2005	Unknown	Blood	Homo sapiens	United States Army	8274	714	110	0.110967	110967	1
	CP061522.1	A. baumannii	Plasmid	CFSAN093707-plasmid	2004	Unknown	Sterile body site	Homo sapiens	United States Army	8274	208	208	0.110964	110964	1
	CP061520.1	A. baumannii	Plasmid	CFSAN093708-plasmid	2004	Unknown	Wound	Homo sapiens	United States Army	8274	208	208	0.110967	110967	1
	CP029573.1	A. baumannii	Plasmid	DA33098-3-plasmid	Unknown	Unknown	Unknown	Homo sapiens	Spain	89196	208	208	0.008963	8963	1
	CP075322.1	A. baumannii	Plasmid	DD520-plasmid	2021	Pneumonia	Hospital	Homo sapiens	Lushi Country, China	8482	350	92	0.110967	110967	1
	CP042210.1	A. baumannii	Plasmid	DS002-2-plasmid	2005	Unknown	Soil	Homo sapiens	Anantpur, India	177679	540	92	0.134228	134228	1
	CP087336.1	A. baumannii	Plasmid	DB053-plasmid	2021	Unknown	Unknown	Homo sapiens	Muenster,Germany	201153	1358		0.11518	11518	1
	CP050908.1	A. baumannii	Plasmid	DT-Ab022-1-plasmid	2017	Infection	Sputum	Homo sapiens	Beijing, China	8482	32	231	0.110967	110967	1
	CP050905.1	A. baumannii	Plasmid	DT-Ab057-1-plasmid	2019	Infection	Bronchoalveolar lavage fluid	Homo sapiens	Beijing, China	8482	540	92	0.110967	110967	1
	CP033753.1	A. baumannii	Plasmid	FDAARGOS_540-1-plasmid	Unknown	Unknown	Unknown	Homo sapiens	University of North Carolina, USA	97497	540	92	0.086551	86551	1
	CP033752.1	A. baumannii	Plasmid	FDAARGOS_540-2-plasmid	Unknown	Unknown	Unknown	Homo sapiens	University of North Carolina, USA	Undefined	2198		0.013195	13195	1
	CM004453.1	A. baumannii	Plasmid	M3AC14-8-plasmid	2014	Unknown	Skin	Homo sapiens	Puerto Rico	Undefined			0.005441	5441	1
	CP004359.1	A. baumannii	Plasmid	MDR-TJ-2-plasmid	Unknown	Unknown	Unknown	Unknown	Unknown	8482	Undefined		0.110967	110967	1
	CM003742.1	A. baumannii	Plasmid	MEX11594-plasmid	2011	Nosocomial infections	Pleural fluid	Homo sapiens	INCAN, México	Undefined	369	92	0.004437	4437	1
	NZ_AFDO01000021.1	A. baumannii	Plasmid	Naval-17-plasmid	2006	Unknown	Unknown	Homo sapiens	National Naval Medical Center, USA	Undefined	Undefined		0.012636	12636	1
	NZ_AFDB02000004.1	A. baumannii	Plasmid	Naval-81-3-plasmid	Unknow	Unknown	Unknown	Unknown	Unknown	Undefined	Undefined		0.067012	67012	1
	NZ_AP024803.1	A. baumannii	Plasmid	OCU_Ac18-plasmid	2016	Unknown	Blood	Homo sapiens	Osaka city University Hospital, Japan	Undefined	Undefined		0.09009	9009	1
	NZ_AFDM01000010.1	A. baumannii	Plasmid	OIFC189-plasmid	Unknown	Unknown	Unknown	Unknown	Unknown	Undefined	2762		0.110967	110967	1
	NZ_CP015484.1	A. baumannii	Plasmid	ORAB01-plasmid	2012	Unknown	Bodily fluid	Homo sapiens	Oregon, USA	8482	Undefined		0.110965	110965	1
	CP062920.1	A. baumannii	Plasmid	Res13-Abat-PEA21-P4-01-A-1-plasmid	2018	Unknown	Swab	Sus scrofa domesticus	Quebec, Canadá	160520	Undefined		0.113139	113139	1
	CU468233.1	A. baumannii	Plasmid	SDF-3-plasmid	2014	Unknown	Unknown	Unknown	European Nucleotide Archive	8273	2252		0.024922	24922	1
	NZ_CP036284.1	A. baumannii	Plasmid	TG60155-1-plasmid	2013	Unknown	Sputum	Homo sapiens	Arizona, USA	102625	Undefined		0.127784	127784	1
	AYFH01000057.1	A. baumannii	Plasmid	UH7607-1-plasmid	2007	Unknown	Urine	Homo sapiens	USA	Undefined	Undefined		0.005355	5355	1
	NZ_AYFZ01000083.1	A. baumannii	Plasmid	UH19608-2-plasmid	2008	Unknown	Urine	Homo sapiens	USA	Undefined	Undefined		0.007819	7819	1
	NZ_CM009049.2	A. baumannii	Plasmid	ZQ2-1-plasmid	2016	Pneumonia	Sputum	Homo sapiens	Baghdad, Iraq	Undefined	Undefined		0.110967	110967	1
	NZ_CM009046.2	A. baumannii	Plasmid	ZQ4-2-plasmid	2016	Bacteremia	Blood culture	Homo sapiens	Baghdad, Iraq	Undefined	Undefined		0.013311	13311	1
	CM009034.2	A. baumannii	Plasmid	ZQ8-2-plasmid	2016	Bacteremia	Blood culture	Homo sapiens	Baghdad, Iraq	Undefined	Undefined		0.006078	6078	1
	NZ_CM009083.2	A. baumannii	Plasmid	ZQ9-1-plasmid	2016	Sepsis	Blood culture	Homo sapiens	Baghdad, Iraq	Undefined	Undefined		0.035194	35194	1
	NZ_CM009030.2	A. baumannii	Plasmid	ZQ10-1-plasmid	2016	Meningitis	Cerebrospinal fluid	Homo sapiens	Baghdad, Iraq	Undefined	Undefined		0.035194	35194	1
	JACBYO010000026	A. nosocomialis	Chromosome	pork_192_ac36	2019	Unknown	Unknown	Pork	Suwon, South Korea	31333	Undefined		3.42254	113539	79
	UFPB00000000.1	A.nosocomialis	Chromosome	4300STDY7045890	2016	Unknown	Unknown	Homo sapiens	Thailand	158598	Undefined		3.87608	166701	64
	PXNE01000011	A.nosocomialis	Chromosome	AB6	2013	Pneumonia	Blood	Homo sapiens	Guangzhou, China	79222	2617		3.90903	289203	76
	PXND01000002	A.nosocomialis	Chromosome	AB7	2014	Pneumonia	Blood	Homo sapiens	Guangzhou, China	79222	2629		3.76944	289266	62
	PXMZ01000023	A.nosocomialis	Chromosome	AB11	2014	Pneumonia	Blood	Homo sapiens	Guangzhou, China	68464	2629		3.97145	178737	69
	PXMW01000003	A.nosocomialis	Chromosome	AB14	2013	Pneumonia	Blood	Homo sapiens	Guangzhou, China	8787	2078		4.00575	144661	94
	PXME01000047	A.nosocomialis	Chromosome	AB32	2015	Pneumonia	Blood	Homo sapiens	Guangzhou, China	31333	1740		3.91881	119490	129
	JACGEE010000005	A.nosocomialis	Chromosome	AC13	2011	Nosocomial infection	Wound	Homo sapiens	Kua Terengganu, Malaysia	169922	279	147	3.8278	1928659	19
	JACGEF010000005	A.nosocomialis	Chromosome	AC15	2011	Nosocomial infection	Wound	Homo sapiens	Kua Terengganu, Malaysia	169922	Undefined		3.82816	1928660	19
	JACGEG010000005	A.nosocomialis	Chromosome	AC25	2011	Nosocomial infection	Wound	Homo sapiens	Kua Terengganu, Malaysia	169922	Undefined		3.82816	1928660	19
	JAGJTF010000017	A.nosocomialis	Chromosome	AC1507	2015	Nosocomial infection	Blood	Homo sapiens	Malaysia	169928	Undefined		3.76886	125812	65
	JAGJTD010000012	A.nosocomialis	Chromosome	AC1537	2015	Nosocomial infection	Blood	Homo sapiens	Malaysia	31297	3322		3.87181	318105	46
	JAGSNI010000032	A.nosocomialis	Chromosome	AC1644	2016	Nosocomial infection	Urine	Homo sapiens	Malaysia	126169	1343		3.87303	88438	88
	JAGSNN010000005	A.nosocomialis	Chromosome	AC1781	2017	Nosocomial infection	Blood	Homo sapiens	Malaysia	171904	715	208	3.91359	353218	32
	JAGSNP010000016	A.nosocomialis	Chromosome	AC1819	2018	Nosocomial infection	Blood	Homo sapiens	Malaysia	39399	2652		3.9836	24412	49
	JAGSNS010000023	A.nosocomialis	Chromosome	AC1871	2018	Nosocomial infection	Blood	Homo sapiens	Malaysia	31297	Undefined		4.04436	172633	76
	JAGSNU010000040	A.nosocomialis	Chromosome	AC1892	2018	Nosocomial infection	Endotracheal tube swab	Homo sapiens	Malaysia	171907	Undefined		3.84863	103628	81
	JAGJSU010000017	A.nosocomialis	Chromosome	AC15181	2015	Nosocomial infection	Blood	Homo sapiens	Malaysia	Undefined	2653		3.68196	149428	62
	JADVKS010000010	A.nosocomialis	Chromosome	ACIN00261	2019	Unknown	Peritoneal fluid	Homo sapiens	Pennsylvania, USA	166663	279	147	3.89496	102336	82
	VYSW01000011	A.nosocomialis	Chromosome	AMA38	2017	Unknown	Unknown	Homo sapiens	Unknown	134328	1897		3.85464	100314	81
	JACYVX010000013	A.nosocomialis	Chromosome	CAC13	2017	Unknown	Blood	Homo sapiens	Cape Town, South Africa	31333	2618		3.99653	159831	81
	VEHW01000020	A.nosocomialis	Chromosome	DE0041	2018	Unknown	Environmental	Environmental	North Carolina, USA	126168	2544		3.95888	138911	68
	BBOO01000026	A.nosocomialis	Chromosome	GTC_03312	Unknown	Unknown	Unknown	Unknown	Gifu, Japan	81547	1066	675	3.97857	94483	93
	BBTJ01000019	A.nosocomialis	Chromosome	GTC_03313	Unknown	Unknown	Unknown	Unknown	Gifu, Japan	31297	2602		4.04101	149957	65
	MADF01000046	A.nosocomialis	Chromosome	HJ14	2014	Unknown	Kidney preservation fluid	Homo sapiens	Zzhejiang, China	8674	704	92	3.9605	111076	78
	CABMHW010000012	A.nosocomialis	Chromosome	MGYG-HGUT-02345	2019	Unknown	Human gut	Homo sapiens	USA	31304	1343		4.02036	163202	62
	BBOT01000024	A.nosocomialis	Chromosome	NBRC_110500	Unknown	Unknown	Unknown	Unknown	Gifu, Japan	81547	1033	675	3.98041	94931	90
	BBTO01000016	A.nosocomialis	Chromosome	NBRC_110501	Unknown	Unknown	Unknown	Unknown	Gifu, Japan	31297	2602		4.04027	139522	70
	BBTW01000015	A.nosocomialis	Chromosome	NBRC_110502	Unknown	Unknown	Unknown	Unknown	Gifu, Japan	31297	704	92	4.03908	137086	72
	NGCS01000070	A.nosocomialis	Chromosome	PR365	Unknown	Unknown	Unknown	Unknown	Unknown	68465	704	92	4.06566	119661	78
	AMIZ01000007	A.nosocomialis	Chromosome	TG19596	Unknown	Unknown	Unknown	Unknown	Unknown	31328	2154		3.79032	176764	67
	BKIR01000016	A.nosocomialis	Chromosome	TUM15142	2013	Unknown	Unknown	Unknown	Kanagawa, Japan	68464	2598		4.02844	136875	66
	BKNX01000064	A.nosocomialis	Chromosome	TUM15284	2011	Unknown	Unknown	Unknown	Tokyo, Japan	79222	2078		3.97944	58957	157
	BKOL01000059	A.nosocomialis	Chromosome	TUM15298	2011	Unknown	Unknown	Unknown	Tokyo, Japan	79222	2605		4.00062	79940	149
	BKPM01000014	A.nosocomialis	Chromosome	TUM15325	2012	Unknown	Unknown	Unknown	Tokyo, Japan	68464	2605		3.97505	367897	27
	DDMC01000007	A.nosocomialis	Chromosome	UBA2556	Unknown	Unknown	Unknown	Unknown	New York City, USA	171792	2078		3.80936	69322	92
	DEUW01000064	A.nosocomialis	Chromosome	UBA3252	Unknown	Unknown	Unknown	Unknown	New York City, USA	Undefined	2624		3.87787	101609	70
	DGKU01000013	A.nosocomialis	Chromosome	UBA4562	Unknown	Unknown	Unknown	Unknown	New York City, USA	31321	1470		3.83449	106573	48
	DJJM01000014	A.nosocomialis	Chromosome	UBA6568	Unknown	Unknown	Unknown	Unknown	New York City, USA	Undefined	948	975	3.60001	116598	47
	NZ_JACGEE010000027.1	A.nosocomialis	Plasmid	AC13-1-plasmid	2011	Nosocomial infection	Wound	Homo sapiens	Kuala Terengganu, Malaysia	Undefined	224		0.013476	13476	1
	NZ_JACYVX010000080.1	A.nosocomialis	Plasmid	CAC13-2-plasmid	2017	Unknown	Blood culture	Homo sapiens	Cape Town, South Africa	Undefined	Undefined		0.01733	17330	1
	CP020587.1	A.nosocomialis	Plasmid	SSA3-1-plasmid	2013	Unknown	Blood culture	Homo sapiens	Seoul, South Korea	Undefined	2544		0.0114	11400	1
	CP033530.1	A.pittii	Chromosome	2014S07-126	2014	Unknown	Bacterial culture	Homo sapiens	Taiwan	Undefined	Undefined		3.90044	3900436	1
	UFIV01000050	A.pittii	Chromosome	4300STDY7045719	2016	Unknown	Unknown	Homo sapiens	Thailand	8379	64	1089	4.01123	132502	60
	UFOG01000007	A.pittii	Chromosome	4300STDY7045887	2016	Unknown	Unknown	Homo sapiens	Thailand	68498	629	110	3.7714	273540	34
	CP033520_1	A.pittii	Chromosome	2012N08-034	2012	Unknown	Bacteria culture	Homo sapiens	Taiwan	Undefined	1729		3.86683	3866831	1
	LLCL01000010	A.pittii	Chromosome	ABBL005	2005	Bacteremia	Blood	Homo sapiens	Chicago, USA	Undefined	2263		4.10022	146012	61
	LLCQ01000008	A.pittii	Chromosome	ABBL010	2005	Bacteremia	Blood	Homo sapiens	Chicago, USA	68468	1037	92	4.046	126884	57
	LLCV01000016	A.pittii	Chromosome	ABBL015	2005	Bacteremia	Blood	Homo sapiens	Chicago, USA	8724	1069	92	4.18945	186354	63
	LLDE01000072	A.pittii	Chromosome	ABBL024	2005	Bacteremia	Blood	Homo sapiens	Chicago, USA	Undefined	1923		3.89192	107246	87
	LLHD00000000.1	A.pittii	Chromosome	ABBL103	2005	Bacteremia	Blood	Homo sapiens	Chicago, USA	68471	643	92	3.99325	37009	207
	LLFK01000039	A.pittii	Chromosome	ABBL065	2005	Bacteremia	Blood	Homo sapiens	Chicago, USA	Undefined	1069	92	4.03769	154921	71
	MSMX01000004	A.pittii	Chromosome	ABUH411	2009	MISC	Unknown	Homo sapiens	Ohio, USA	68516	2562		3.93283	97030	79
	JADWOA010000027	A.pittii	Chromosome	ACIN00201	2018	Unknown	Sputum	Homo sapiens	Pennsylvania, USA	166669	2328		3.99054	207866	49
	JADVLE010000035	A.pittii	Chromosome	ACIN00247	2018	Unknown	Urine	Homo sapiens	Pennsylvania, USA	8770	Undefined		4.00101	101041	81
	JADVKX010000014	A.pittii	Chromosome	ACIN00255	2019	Unknown	Sputum	Homo sapiens	Pennsylvania, USA	166674	1348		3.89835	106163	88
	VYTM01000016	A.pittii	Chromosome	AMA2_	2014	Unknown	Unknown	Homo sapiens	Unknown	134329	2631		3.96068	136887	82
	APQM01000007	A.pittii	Chromosome	ANC_4050	1995/2002	Unknown	Blood	Homo sapiens	USA	8370	1069		3.83055	625185	11
	NGHT01000022	A.pittii	Chromosome	ARLG1768	Unknown	Unknown	Unknown	Unknown	Unknown	68529	Undefined		3.98615	206521	88
	NGGQ01000039	A.pittii	Chromosome	ARLG1798	Unknown	Unknown	Unknown	Unknown	Unknown	68527	2360		4.082	173470	76
	NGGT01000001	A.pittii	Chromosome	ARLG1803	Unknown	Unknown	Unknown	Unknown	Unknown	68520	1030	92	3.92608	131888	62
	NGGW01000044	A.pittii	Chromosome	ARLG1807	Unknown	Unknown	Unknown	Unknown	Unknown	68528	2561		4.13698	276123	44
	NGIW01000012	A.pittii	Chromosome	ARLG1865	Unknown	Unknown	Unknown	Unknown	Unknown	68535	Undefined		3.89233	278657	33
	NGIQ01000006	A.pittii	Chromosome	ARLG1950	Unknown	Unknown	Unknown	Unknown	Unknown	68474	Undefined		3.79915	72974	96
	NGIS01000072	A.pittii	Chromosome	ARLG1957	Unknown	Unknown	Unknown	Unknown	Unknown	68533	1037	92	3.99444	135989	74
	JAHEOK010000001	A.pittii	Chromosome	B-3780	2003	Unknown	Cell culture	Industrial wastewater	Russia	172632	2555		3.9898	106417	71
	RWVY01000041	A.pittii	Chromosome	B8245	Unknown	Unknown	Unknown	Unknown	Unknown	102652	2009		3.84833	145320	93
	VEIH01000019	A.pittii	Chromosome	DE0027	2018	Not apply	Unknown	Environmental	North Carolina, USA	8770	1922		3.90991	112614	58
	HDV312665	A.pittii	Chromosome	HDV312665	2016	Acinetobacter infection	Unknown	Homo sapiens	San Pedro Sula, Honduras	66040	1068	92	3.93768	127439	47
	NWVY01000013	A.pittii	Chromosome	IHIT32685	2016	Unknown	Tissue sample,Nose	Rabbit	Germany	8770	1030	92	3.99134	130623	66
	SPVC01000002	A.pittii	Chromosome	LMO_Bin60	Unknown	Not apply	Marine sendiment	Marine sediment	Pacific Ocean:Mariana trench	Undefined	1069	92	3.91867	152983	55
	NQXF01000004	A.pittii	Chromosome	MCR53-284	2015	Acinetobacter infection	Endobronchial tube	Homo sapiens	San Pedro Sula, Honduras	66041	1818		3.90049	293432	20
	NQXN01000015	A.pittii	Chromosome	MCR16048	2015	Acinetobacter infection	Endobronchial tube	Homo sapiens	San Pedro Sula, Honduras	66040	Undefined		3.85593	128597	55
	SAMD00020350	A.pittii	Chromosome	NBRC_110506	Unknown	Unknown	Broncheal aspirate	Homo sapiens	Gifu, Japan	68480	1030	92	4.15041	144287	78
	BBTR01000003_1	A.pittii	Chromosome	NBRC_110508	Unknown	Unknown	Sputum	Homo sapiens	Osaka, Japan	68481	1818		4.09838	152538	55
	BHGB01000041	A.pittii	Chromosome	OCU_Ac5	2012	Unknown	Unknown	Unknown	Unknown	97508	Undefined		3.83488	91017	77
	NGCT01000011_1	A.pittii	Chromosome	PR366	Unknown	Unknown	Unknown	Unknown	Unknown	68521	Undefined		3.76627	141987	88
	NGCU01000024	A.pittii	Chromosome	PR367	Unknown	Unknown	Unknown	Unknown	Unknown	68522	Undefined		4.14847	109390	99
	NGCW01000047	A.pittii	Chromosome	PR369	Unknown	Unknown	Unknown	Unknown	Unknown	8770	1037	92	3.95518	170052	61
	NGET01000054	A.pittii	Chromosome	PR386	Unknown	Unknown	Unknown	Unknown	Unknown	68512	Undefined		3.97402	177255	58
	MDHP01000038	A.pittii	Chromosome	St-11469-92	1992	Unknown	Unknown	Homo sapiens	Cologne, Germany	68490	1030	92	3.91084	89441	88
	MDIX01000017_1	A.pittii	Chromosome	St-14569-91	1991	Unknown	Unknown	Homo sapiens	Cologne, Germany	8770	1030	92	3.90871	82133	94
	MDIY01000012_1	A.pittii	Chromosome	St-15559-91	1991	Unknown	Unknown	Homo sapiens	Cologne, Germany	68490	1030	92	3.91636	107351	72
	MDJA01000006_	A.pittii	Chromosome	St-17942-91	1991	Unknown	Unknown	Homo sapiens	Cologne, Germany	68494	1030	92	4.04501	84583	92
	JABBFA010000003	A.pittii	Chromosome	sw-1	2018	Unknown	Cell culture	Pacific Ocean:North Pacific Marian Trench	Pacific Ocean:Mariana trench	68512	2637		4.07146	152746	85
	AMJI01000019	A.pittii	Chromosome	TG6411	Unknown	Unknown	Sputum	Homo sapiens	Unknown	8379	1030	92	3.91974	125920	59
	RFEP01000015_1	A.pittii	Chromosome	TG40858	2012	Unknown	Blood	Homo sapiens	Arizona, USA	102651	Undefined		3.88737	94542	86
	RFEQ01000020_1	A.pittii	Chromosome	TG41012	Unknown	Unknown	Unknown	Unknown	Braunschweig, Germany	8724	2328		3.98013	221458	54
	RFEW01000001_1	A.pittii	Chromosome	TG41884	2012	Unknown	Wound	Homo sapiens	Arizona, USA	8724	1923		4.23943	230700	71
	DDOW01000012_1	A.pittii	Chromosome	UBA2484	Unknown	Unknown	Metagenome	Metal/plastic	New York City, USA	Undefined	1923		3.89264	154448	34
	MDHS01000017_1	A.pittii	Chromosome	UKK-0145	2009	Unknown	Unknown	Homo sapiens	Bursa, Turkey	68499	1923		3.8796	134957	68
	MDIH01000032_1	A.pittii	Chromosome	UKK-0544	2011	Unknown	Unknown	Homo sapiens	Braunschweig, Germany	8770	1391		3.92	147948	79
	SGTQ01000008_1	A.pittii	Chromosome	WCHAP100002	2015	Unknown	Pure Culture	Homo sapiens	Sichuan, China	8724	1348		4.02743	206628	81
	SGTP01000007_1	A.pittii	Chromosome	WCHAP100003	2015	Unknown	Pure Culture	Homo sapiens	Sichuan, China	113539	1923		4.02667	274959	39
	SGTM01000002_1	A.pittii	Chromosome	WCHAP100007	2015	Unknown	Pure Culture	Homo sapiens	Sichuan, China	68480	Undefined		3.99363	205734	65
	SGTJ01000001_1	A.pittii	Chromosome	WCHAP100010	2015	Unknown	Pure Culture	Homo sapiens	Sichuan, China	68480	1818		3.96664	253556	41
	SAMN08031297	A.pittii	Chromosome	WCHAP100015	2015	Unknown	Pure Culture	Homo sapiens	Sichuan, China	8375	1818		3.94755	275946	48
	NZ_CP028574_2	A.pittii	Chromosome	WCHAP005046	Unknown	Unknown	Pure Culture	Homo sapiens	Sichuan, China	68501	1037	92	4.05235	4052350	1
	AMXH01000040_1	A.pittii	Chromosome	XM1570	2010	Unknown	Expectorate sputum culture	Homo sapiens	Fujian Providence, China	8697	2009		4.10541	131486	87
	CP033569.1	A.pittii	Chromosome	2014N21-145	2014	Unknown	Bacterial culture	Homo sapiens	Taiwan	Undefined	2009		3.85488	385488	1
	CP033571.1	A.pittii	Plasmid	2014N21-145-3-plasmid	2014	Unknown	Bacterial culture	Homo sapiens	Taiwan	Undefined	Undefined		0.009166	9166	1
	CP033542.1	A.pittii	Plasmid	2014S06-099-2-plasmid	2014	Unknown	Bacterial culture	Homo sapiens	Taiwan	Undefined	Undefined		0.010481	10481	1
	CP033531.1	A.pittii	Plasmid	2014S07-126-1-plasmid	2014	Unknown	Bacterial culture	Homo sapiens	Taiwan	Undefined	2262		0.284051	284051	1
	NZ_CP049806.1	A.pittii	Chromosome	A1254	2010	Pulmonary Disease, Chronic Obstructive	Unknown	Homo sapiens	Zhejiang province, China	151685	Undefined		4.0659	4065905	1
	CP049808.1	A.pittii	Plasmid	A1254-2-plasmid	2010	Pulmonary Disease, Chronic Obstructive	Unknown	Homo sapiens	Unknown	Undefined	2258		0.035317	35317	1
	CP049810.1	A.pittii	Plasmid	A1254-4-plasmid	2010	Pulmonary Disease, Chronic Obstructive	Unknown	Homo sapiens	Unknown	Undefined	Undefined		0.011269	11269	1
	CP014479.1	A.pittii	Plasmid	AP_882-plasmid	2014	Unknown	Wound swab	Homo sapiens	Malaysia	Undefined	Undefined		0.036862	36862	1
	CP042367.1	A.pittii	Plasmid	C54-3-plasmid	2014	Unknown	Clinical sample	Homo sapiens	Sidney, Australia	68474	1638		0.025906	25906	1
	CP042368.1	A.pittii	Plasmid	C54-4-plasmid	2014	Unknown	Clinical sample	Homo sapiens	Sidney, Australia	Undefined	1037	92	0.006575	6575	1
	CP077306.1	A.pittii	Plasmid	FDAARGOS_1396-3-plasmid	Unknown	Unknown	Unknown	Unknown	Braunschweig, Germany	172633	Undefined		0.009038	9038	1
	CP069538.1	A.pittii	Plasmid	FDAARGOS_1214-1-plasmid	Unknown	Unknown	Unknown	Unknown	Braunschweig, Germany	8322	1348		0.009132	9132	1
	CP069507.1	A.pittii	Plasmid	FDAARGOS_1215-3-plasmid	Unknown	Unknown	Unknown	Unknown	Braunschweig, Germany	68512	2637		0.009084	9084	1
	CP069497.1	A.pittii	Plasmid	FDAARGOS_1217-1-plasmid	Unknown	Unknown	Unknown	Unknown	Braunschweig, Germany	51671	1030	92	0.00906	9060	1
	CP021429.1	A.pittii	Plasmid	HUMV-6483-11-plasmid	2008	Infection	Urine	Homo sapiens	Santander, Spain	68536	1037		0.112604	112604	1
	CP015146.1	A.pittii	Plasmid	IEC338SC-plasmid	2014	Bacterial pneumonia	Tracheal secretion	Homo sapiens	Belem, Brazil	68514	2083		0.010498	5562	1
	CP028570.1	A.pittii	Plasmid	WCHAP005046-2-plasmid	2018	Unknown	Pure Culture	Homo sapiens	Sichuan, China	Undefined	1582		0.010472	10472	1
	CP027248.1	A.pittii	Plasmid	WCHAP100004-2-plasmid	2015	Unknown	Pure Culture	Homo sapiens	Sichuan, China	Undefined	2009		0.018485	18485	1
	CP027252.3	A.pittii	Plasmid	WCHAP100020-2-plasmid	2015	Unknown	Pure Culture	Homo sapiens	Sichuan, China	8378	1037		0.009132	9132	1
	NZ_CP088954.1	A.calcoaceticus	Chromosome	ACa13	2020	Not apply	Soil	Soil	Fujian Providence, China	182908	1068		3.96652	3966524	1
	NZ_CP088955	A.calcoaceticus	Chromosome	ARu19	2020	Not apply	Soil	Soil	Fujian Providence, China	182909	Undefined		3.94237	3942374	1
	APQI01000002_1	A.calcoaceticus	Chromosome	DSM_30006	Unknown	Not apply	Quinate enrichment from soil	Soil	Unknown	Undefined	Undefined		3.88842	22873	346
	LZRL01000045_1	A.calcoaceticus	Chromosome	EGD_AQ_BF14	2014	Not apply	Unknown	Biofouled membrane	Sundarban, India	Undefined	1040	92	4.10376	141681	69
	NZ_CP070518_1	A.calcoaceticus	Chromosome	FDAARGOS_1218	Unknown	Unknown	Unknown	Unknown	Braunschweig, Germany	168890	Undefined		3.91523	3915231	1
	JYGV01000003_1	A.calcoaceticus	Chromosome	GK1	2009	Not apply	Rhizosphere	Unknown	Genk, Belgium	Undefined	Undefined		3.94368	228328	35
	LQMV01000021_1	A.calcoaceticus	Chromosome	GK2	2009	Not apply	Rhizosphere	Poplar tree rhizosphere	Genk, Belgium	68443	Undefined		3.74264	316549	28
	SLVJ01000005_1	A.calcoaceticus	Chromosome	JUb89	Unknown	Unknown	Unknown	Unknown	Unknown	Undefined	Undefined		4.04349	138718	60
	BBTM01000002	A.calcoaceticus	Chromosome	KCTC_2357	Unknown	Not apply	Quinate enrichment from soil	Soil	Unknown	68441	Undefined		3.89321	367132	18
	UFSJ01000001_1	A.calcoaceticus	Chromosome	NCTC12983	2010	Unknown	Unknown	Unknown	Unknown	8231	1040	92	3.94568	3887327	2
	ACPK01000012_1	A.calcoaceticus	Chromosome	RUH2202	Unknown	Not apply	Terrestrial biome	Terrestrial biome	Unknown	8118	1040	92	3.84966	74883	81
	AMIX01000002_1	A.calcoaceticus	Chromosome	TG19588	Unknown	Unknown	Unknown	Unknown	Unknown	8699	1042		3.90277	844197	21
	RFEL01000007_1	A.lactucae	Chromosome	TG29425	2012	Unknown	Wound	Homo sapiens	Arizona, USA	108029	1040	92	3.85109	93103	69
	RFES01000009_1	A.lactucae	Chromosome	TG41018	2012	Unknown	Wound	Homo sapiens	Arizona, USA	102647	Undefined		4.03268	261553	27
	DFDE01000030_1	A.seifertii	Chromosome	UBA3035	Unknown	Unknown	Wound	Wood	New York City, USA	Undefined	Undefined		3.99863	89546	69
	CP061688.1	A.seifertii	Plasmid	AS4-1-plasmid	2010	Bloodstream infection	Blood	Homo sapiens	Taiwan	Undefined	2265		0.276086	276086	1
	CP061695.1	A.seifertii	Plasmid	AS6-4-plasmid	2010	Bloodstream infection	Blood	Homo sapiens	Taiwan	Undefined	2837		0.020374	20374	1
	CP061673.1	A.seifertii	Plasmid	AS23-1-plasmid	2010	Bloodstream infection	Blood	Homo sapiens	Taiwan	Undefined	Undefined		0.290682	290682	1
	NZ_CP061648.1	A.seifertii	Plasmid	AS39-2-plasmid	2010	Bloodstream infection	Blood	Homo sapiens	Taiwan	Undefined	Undefined		0.01201	12010	1
	NZ_CP061628.1	A.seifertii	Plasmid	AS48-2-plasmid	2010	Bloodstream infection	Blood	Homo sapiens	Taiwan	163954	2993		0.012619	12619	1
	CP061611.1	A.seifertii	Plasmid	AS52-2-plasmid	2010	Bloodstream infection	Blood	Homo sapiens	Taiwan	Undefined	Undefined		0.016243	16243	1
	CP061591.1	A.seifertii	Plasmid	AS61-2-plasmid	2010	Bloodstream infection	Blood	Homo sapiens	Taiwan	Undefined	Undefined		0.008841	8841	1
	CP061572.1	A.seifertii	Plasmid	AS70-1-plasmid	2010	Bloodstream infection	Blood	Homo sapiens	Taiwan	Undefined	3212		0.281459	281459	1
	CP061557.1	A.seifertii	Plasmid	AS74-1-plasmid	2010	Bloodstream infection	Blood	Homo sapiens	Taiwan	Undefined	3288		0.336046	336046	1
	CP061560.1	A.seifertii	Plasmid	AS74-4-plasmid	2010	Bloodstream infection	Blood	Homo sapiens	Taiwan	Undefined	2993		0.012797	12797	1
