# Supplementary material for: A bioinformatic approach to identify confirmed and probable CRISPR–Cas systems in the Acinetobacter calcoaceticus–Acinetobacter baumannii complex genomes
Source: Front Microbiol. 2024 Apr 9;15:1335997. doi: 10.3389/fmicb.2024.1335997 (PMC11035748; doi:10.3389/fmicb.2024.1335997)
Supplement: Supplementary file 3 [file Table_3.XLSX]

## Sheet: Table 3
		Table 3. Spacer sequences that make up each confirmed array. Shared SSs between genomes are highlighted in light green numbers and unique spacers are shown in purple numbers.
				Specie	A. baumannii		A. baumannii		A. baumannii		A. baumannii		A. baumannii		A. baumannii		A. baumannii		A. baumannii		A. baumannii		A. baumannii		A. baumannii		A. baumannii		A. baumannii		A. baumannii		A. baumannii		A. baumannii		A. baumannii		A.calcoaceticus		A.calcoaceticus		A.calcoaceticus		A.calcoaceticus		A.calcoaceticus		A. baumannii
	Spacer number	Sequence		Number of total spacers	52		52		52		53		53		52		56		54		61		45		81		52		52		53		50		56		50		87		92		92		92		76		7
	1	TCATCAAAGGCTTTGAGGGTAAGCGCCTTTGG		Strain	11W359501	Spacer number	AB5075-UW	Spacer number	FDAARGOS_1036	Spacer number	A388	Spacer number	AR_0083	Spacer number	Ax270	Spacer number	9102	Spacer number	Ex003	Spacer number	VB2486	Spacer number	AB307-0294	Spacer number	D36	Spacer number	A85	Spacer number	WCHAB005078	Spacer number	MRSN 56	Spacer number	A1	Spacer number	DA33382	Spacer number	USA15	Spacer number	DSM_30006	Spacer number	KCTC_2357	Spacer number	TG19588	Spacer number	NCTC12983	Spacer number	ACa13	Spacer number	36-1512
	2	TGTTGCGCTGTTTTTGAACGTGTAATTGGATA			TCATCAAAGGCTTTGAGGGTAAGCGCCTTTGG	1	TCATCAAAGGCTTTGAGGGTAAGCGCCTTTGG	1	TCATCAAAGGCTTTGAGGGTAAGCGCCTTTGG	1	TCATCAAAGGCTTTGAGGGTAAGCGCCTTTGG	1	TCATCAAAGGCTTTGAGGGTAAGCGCCTTTGG	1	TGTTGCGCTGTTTTTGAACGTGTAATTGGATA	2	TCATCAAAACAGGCACATTCTTACCAAATAAA	54	TTTATTTACCACCATTAAGCTACGCCGAAGCT	58	ATGCCCAGAGTTAGCATCTTGATGGTTCTCAA	63	TGTTGCGCTGTTTTTGAACGTGTAATTGGATA	2	CTTTAAAATAATTTTCCCCCACTAAGATACTAC	74	ATCACATCACTTCATCTCCTCAACCTGAACGC	106	ATCACATCACTTCATCTCCTCAACCTGAACGC	106	ATCACATCACTTCATCTCCTCAACCTGAACGC	106	ATCACATCACTTCATCTCCTCAACCTGAACGC	106	ATCACATCACTTCATCTCCTCAACCTGAACGC	106	ATCACATCACTTCATCTCCTCAACCTGAACGC	106	TTGTTAAAAAGATCGCTAATGAGGTTGTAGACGTTAC	164	TTGTTAAAAAGATCGCTAATGAGGTTGTAGACGTTAC	164	TTGTTAAAAAGATCGCTAATGAGGTTGTAGACGTTAC	164	TTGTTAAAAAGATCGCTAATGAGGTTGTAGAC	164	ACTCCACCATGCACATTTCAATGTGACCAAGA	2479	TGCTCCTGACGAGCTAAGACGGCGCGGCCACT
	3	CCAAAGCGGTTAAGCCTCCAAGATTTGCATAC			TGTTGCGCTGTTTTTGAACGTGTAATTGGATA	2	TGTTGCGCTGTTTTTGAACGTGTAATTGGATA	2	TGTTGCGCTGTTTTTGAACGTGTAATTGGATA	2	TGTTGCGCTGTTTTTGAACGTGTAATTGGATA	2	TGTTGCGCTGTTTTTGAACGTGTAATTGGATA	2	CCAAAGCGGTTAAGCCTCCAAGATTTGCATAC	3	TTGTTGAAATGACCATGGATTGTAAGGTCCTT	55	TGAAGGTGATATGGAATCACTTGGAGCTAAGG	59	GTAAACAAAGACTTTGATTTAATCTGGTGGAA	64	CCAAAGCGGTTAAGCCTCCAAGATTTGCATAC	3	AAACATCTTTATTGAAGCTCTTGCTGTATCTG	75	GTAAAAGTGACTTACCACAACCGTGGTTATTT	107	GTAAAAGTGACTTACCACAACCGTGGTTATTT	107	GTAAAAGTGACTTACCACAACCGTGGTTATTT	107	GTAAAAGTGACTTACCACAACCGTGGTTATTT	107	GTAAAAGTGACTTACCACAACCGTGGTTATTT	107	GTAAAAGTGACTTACCACAACCGTGGTTATTT	107	TCCGCCTCCTCGTTCCTCGTCGTTGTCGTCGTGTTAC	165	TCCGCCTCCTCGTTCCTCGTCGTTGTCGTCGTGTTAC	165	TCCGCCTCCTCGTTCCTCGTCGTTGTCGTCGTGTTAC	165	TCCGCCTCCTCGTTCCTCGTCGTTGTCGTCGT	165	TTCAAGTAATGTTTGTTTAATGATTTCATGGA	2480	ATTGAAGAAATCAGGAAGAATGCTCCAGAGGG
	4	ATGGTAATACAATTCAATCTCACTACAAGAAT			CCAAAGCGGTTAAGCCTCCAAGATTTGCATAC	3	CCAAAGCGGTTAAGCCTCCAAGATTTGCATAC	3	CCAAAGCGGTTAAGCCTCCAAGATTTGCATAC	3	CCAAAGCGGTTAAGCCTCCAAGATTTGCATAC	3	CCAAAGCGGTTAAGCCTCCAAGATTTGCATAC	3	ATGGTAATACAATTCAATCTCACTACAAGAAT	4	AGACGATTGGCGTGATACTCCGGATGGTTCAA	56	TTTATTTACCACCATTAAGCTACGCCGAAGCT	58	TGAAGCAGAACAAGTTGATATTGATTCACCTA	65	ATGGTAATACAATTCAATCTCACTACAAGAAT	4	ATTATACCTAGCATCCCCTTTGAGTTCTTCTG	76	CTTATGCTTTCTTCCGTTATCCGTACGCCAAC	108	CTTATGCTTTCTTCCGTTATCCGTACGCCAAC	108	CTTATGCTTTCTTCCGTTATCCGTACGCCAAC	108	CTTATGCTTTCTTCCGTTATCCGTACGCCAAC	108	CTTATGCTTTCTTCCGTTATCCGTACGCCAAC	108	CTTATGCTTTCTTCCGTTATCCGTACGCCAAC	108	GCAAGCGACAATGCAAGTTTGGGCATTCGTAAGTTAC	166	GCAAGCGACAATGCAAGTTTGGGCATTCGTAAGTTAC	166	GCAAGCGACAATGCAAGTTTGGGCATTCGTAAGTTAC	166	GCAAGCGACAATGCAAGTTTGGGCATTCGTAA	166	AGAGGCTCCGAAAGTTGAAGCCGAATCTGTCA	2481	AAACTAAAAATACAAATCAGTTGTTTTGATAT
	5	ATATATTTTACGTGTTGATTCAACTACGGGTG			ATGGTAATACAATTCAATCTCACTACAAGAAT	4	ATGGTAATACAATTCAATCTCACTACAAGAAT	4	ATGGTAATACAATTCAATCTCACTACAAGAAT	4	ATGGTAATACAATTCAATCTCACTACAAGAAT	4	ATGGTAATACAATTCAATCTCACTACAAGAAT	4	ATATATTTTACGTGTTGATTCAACTACGGGTG	5	TTGAAGTGACAAAATCAGGAAAAGTAATCATC	57	GATATTTCGGAATTTTTAGGATTAGTTGATGA	60	GTGAAGACAATAAGCGTATACCTATTCCAGAA	66	ATATATTTTACGTGTTGATTCAACTACGGGTG	5	TGATTTAAAAGGAGCCAGCCATGAGTGAGTTT	77	AAGTATTTTAAAGCATAAATCCTTTTAGCAAA	109	AAGTATTTTAAAGCATAAATCCTTTTAGCAAA	109	AAGTATTTTAAAGCATAAATCCTTTTAGCAAA	109	AAGTATTTTAAAGCATAAATCCTTTTAGCAAA	109	AAGTATTTTAAAGCATAAATCCTTTTAGCAAA	109	AAGTATTTTAAAGCATAAATCCTTTTAGCAAA	109	AGCACTCGGAGAAGCTTCAGCAATAGCAATTTGTTAC	167	AGCACTCGGAGAAGCTTCAGCAATAGCAATTTGTTAC	167	AGCACTCGGAGAAGCTTCAGCAATAGCAATTTGTTAC	167	AGCACTCGGAGAAGCTTCAGCAATAGCAATTT	167	AGAATTGGCTGATTGCGGTACTACAATGGGAA	2482	TAGATTGTATGTAAATGATGCCAGTGCATCAA
	6	TTTGGGGTAACTGGTGCCTTTAAGTTGTTTTG			ATATATTTTACGTGTTGATTCAACTACGGGTG	5	ATATATTTTACGTGTTGATTCAACTACGGGTG	5	ATATATTTTACGTGTTGATTCAACTACGGGTG	5	ATATATTTTACGTGTTGATTCAACTACGGGTG	5	ATATATTTTACGTGTTGATTCAACTACGGGTG	5	TTTGGGGTAACTGGTGCCTTTAAGTTGTTTTG	6	TGTTGCGCTGTTTTTGAACGTGTAATTGGATA	2	TGTTGCGCTGTTTTTGAACGTGTAATTGGATA	2	TCTCGGCACAGGAGTGCATTCGAAGTTGATGA	67	TTTGGGGTAACTGGTGCCTTTAAGTTGTTTTG	6	AGAGGGGGTACGCAGATTGTGCGTACCCTTTT	78	AAATGACTGTGACGGGAGGTGGATCGCCTTGA	110	AAATGACTGTGACGGGAGGTGGATCGCCTTGA	110	AAATGACTGTGACGGGAGGTGGATCGCCTTGA	110	AAATGACTGTGACGGGAGGTGGATCGCCTTGA	110	AAATGACTGTGACGGGAGGTGGATCGCCTTGA	110	AAATGACTGTGACGGGAGGTGGATCGCCTTGA	110	AATAAAAAAGGCGGATGCGGTGCGTACGGTCGGTTAC	168	AATAAAAAAGGCGGATGCGGTGCGTACGGTCGGTTAC	168	AATAAAAAAGGCGGATGCGGTGCGTACGGTCGGTTAC	168	AATAAAAAAGGCGGATGCGGTGCGTACGGTCG	168	ACGAGCAATAAGGTTTGTTAGTAATTCAGTTT	2483	ATTGTGGTAAGCTGTTGCATTAAATTTTATAT
	7	TTCCAAAGTCTTGTTCAATATCTTGTTGTTGA			TTTGGGGTAACTGGTGCCTTTAAGTTGTTTTG	6	TTTGGGGTAACTGGTGCCTTTAAGTTGTTTTG	6	TTTGGGGTAACTGGTGCCTTTAAGTTGTTTTG	6	TTTGGGGTAACTGGTGCCTTTAAGTTGTTTTG	6	TTTGGGGTAACTGGTGCCTTTAAGTTGTTTTG	6	TTCCAAAGTCTTGTTCAATATCTTGTTGTTGA	7	CCAAAGCGGTTAAGCCTCCAAGATTTGCATAC	3	CCAAAGCGGTTAAGCCTCCAAGATTTGCATAC	3	TGAATGGGTATTAGAACTCAGTGAAGATATGT	68	TTCCAAAGTCTTGTTCAATATCTTGTTGTTGA	7	CCATTGCAAAGCCATTGCATCTGCAATGCCTT	79	GCGGTATATTGTTTTATTCTTTACTTGGAGAA	111	GCGGTATATTGTTTTATTCTTTACTTGGAGAA	111	GCGGTATATTGTTTTATTCTTTACTTGGAGAA	111	GCGGTATATTGTTTTATTCTTTACTTGGAGAA	111	GCGGTATATTGTTTTATTCTTTACTTGGAGAA	111	GCGGTATATTGTTTTATTCTTTACTTGGAGAA	111	ATTCAGGATGGTTCCAGAAACCGTATTGATTAGTTAC	169	ATTCAGGATGGTTCCAGAAACCGTATTGATTAGTTAC	169	ATTCAGGATGGTTCCAGAAACCGTATTGATTAGTTAC	169	TTCAGGATGGTTCCAGAAACCGTATTGATTA	169	GCAATCACGTCACGCTTGATCTGTTCACATGT	2484	TCATAGATAAATAGACAAAAGGGGCCGTTAAG
	8	TTGCTCATCAATACAGCTACAAGAAAATTTGT			TTCCAAAGTCTTGTTCAATATCTTGTTGTTGA	7	TTCCAAAGTCTTGTTCAATATCTTGTTGTTGA	7	TTCCAAAGTCTTGTTCAATATCTTGTTGTTGA	7	TTCCAAAGTCTTGTTCAATATCTTGTTGTTGA	7	TTCCAAAGTCTTGTTCAATATCTTGTTGTTGA	7	TTGCTCATCAATACAGCTACAAGAAAATTTGT	8	ATGGTAATACAATTCAATCTCACTACAAGAAT	4	ATGGTAATACAATTCAATCTCACTACAAGAAT	4	TACTGGCTCAGGCAGAGAAGGCATGTCAATGC	69	TTGCTCATCAATACAGCTACAAGAAAATTTGT	8	TTAAAGTTAAGTCCATTTTGTTCAGTAACAAT	80	TTATCCCCTACGCACTTGAAAAGATTTCCGCT	112	TTATCCCCTACGCACTTGAAAAGATTTCCGCT	112	TTATCCCCTACGCACTTGAAAAGATTTCCGCT	112	TTATCCCCTACGCACTTGAAAAGATTTCCGCT	112	TTATCCCCTACGCACTTGAAAAGATTTCCGCT	112	TTATCCCCTACGCACTTGAAAAGATTTCCGCT	112	AATACCAAGAGATGTAAACGCTATTAGAACTAGTTAC	170	TCTACGACGGGCATCGCGTTCTTCTTGTTGGAGTTAC	251	TCTACGACGGGCATCGCGTTCTTCTTGTTGGAGTTAC	251	TCTACGACGGGCATCGCGTTCTTCTTGTTGGA	251	TTGATCACTGTTTTACGGTTAAGGACAGTGTC	2485	ATTGGATGCCATTACCCAATCCACCAAAAGCA
	9	AGCATAAGCATAAAAATTATGTGTGAATATCA			TTGCTCATCAATACAGCTACAAGAAAATTTGT	8	TTGCTCATCAATACAGCTACAAGAAAATTTGT	8	TTGCTCATCAATACAGCTACAAGAAAATTTGT	8	TTGCTCATCAATACAGCTACAAGAAAATTTGT	8	TTGCTCATCAATACAGCTACAAGAAAATTTGT	8	AGCATAAGCATAAAAATTATGTGTGAATATCA	9	ATATATTTTACGTGTTGATTCAACTACGGGTG	5	ATATATTTTACGTGTTGATTCAACTACGGGTG	5	CACTTGGGCATGTTCTTAGATCCAGACACAAA	70	AGCATAAGCATAAAAATTATGTGTGAATATCA	9	AAGAACCTGTATTTGATCCTGATACGCCATTG	81	ATTTCGGGCACTTATGAATAACTCGTTCAACA	113	ATTTCGGGCACTTATGAATAACTCGTTCAACA	113	ATTTCGGGCACTTATGAATAACTCGTTCAACA	113	ATTTCGGGCACTTATGAATAACTCGTTCAACA	113	ATTTCGGGCACTTATGAATAACTCGTTCAACA	113	ATTTCGGGCACTTATGAATAACTCGTTCAACA	113	AAAGTAAAAGCTTGGAGCCAGTCAATGAAATTGTTAC	171	AATACCAAGAGATGTAAACGCTATTAGAACTAGTTAC	170	AATACCAAGAGATGTAAACGCTATTAGAACTAGTTAC	170	AATACCAAGAGATGTAAACGCTATTAGAACTA	170	TTTCTACCCAAAGACTATGATCAGGATTTAAA	2486
	10	AATATGCAACAATAGGAAATTGCTCAGCATCT			AGCATAAGCATAAAAATTATGTGTGAATATCA	9	AGCATAAGCATAAAAATTATGTGTGAATATCA	9	AGCATAAGCATAAAAATTATGTGTGAATATCA	9	AGCATAAGCATAAAAATTATGTGTGAATATCA	9	AGCATAAGCATAAAAATTATGTGTGAATATCA	9	AATATGCAACAATAGGAAATTGCTCAGCATCT	10	TTTGGGGTAACTGGTGCCTTTAAGTTGTTTTG	6	TTTGGGGTAACTGGTGCCTTTAAGTTGTTTTG	6	TCTACCTGCTAATAGCTTCTTTGCCCTAGTTC	71	AATATGCAACAATAGGAAATTGCTCAGCATCT	10	GACACACAACCCAAAAGATTGGCACGTTCAAG	82	TGTTGGATATTGTCCAATTTCCTCATTTTTTGG	114	TGTTGGATATTGTCCAATTTCCTCATTTTTTGG	114	TGTTGGATATTGTCCAATTTCCTCATTTTTTGG	114	TGTTGGATATTGTCCAATTTCCTCATTTTTTGG	114	TGTTGGATATTGTCCAATTTCCTCATTTTTTGG	114	TGTTGGATATTGTCCAATTTCCTCATTTTTTGG	114	TTGTGAAGCAGACATTACATTTGAAATGGTGAGTTAC	172	AAAGTAAAAGCTTGGAGCCAGTCAATGAAATTGTTAC	171	AAAGTAAAAGCTTGGAGCCAGTCAATGAAATTGTTAC	171	AAAGTAAAAGCTTGGAGCCAGTCAATGAAATT	171	ATTCCGCACGACCAGCCCAAATACTAGACAAA	2487
	11	AGTTACATCATTGCTTTTAGTCTTTTCTATCT			AATATGCAACAATAGGAAATTGCTCAGCATCT	10	AATATGCAACAATAGGAAATTGCTCAGCATCT	10	AATATGCAACAATAGGAAATTGCTCAGCATCT	10	AATATGCAACAATAGGAAATTGCTCAGCATCT	10	AATATGCAACAATAGGAAATTGCTCAGCATCT	10	AGTTACATCATTGCTTTTAGTCTTTTCTATCT	11	TTCCAAAGTCTTGTTCAATATCTTGTTGTTGA	7	TTCCAAAGTCTTGTTCAATATCTTGTTGTTGA	7	TTGCTTAACCTTCACGCCATTTGGATAAACTG	72	AGTTACATCATTGCTTTTAGTCTTTTCTATCT	11	TTTCATCAGTAGCAGAGTTAGACCCTTCAATC	83	TTATCGGGGTTGTGAATGGCCGGCCAATGACA	115	TTATCGGGGTTGTGAATGGCCGGCCAATGACA	115	TTATCGGGGTTGTGAATGGCCGGCCAATGACA	115	TTATCGGGGTTGTGAATGGCCGGCCAATGACA	115	TTATCGGGGTTGTGAATGGCCGGCCAATGACA	115	TTATCGGGGTTGTGAATGGCCGGCCAATGACA	115	CCACTCCACCATCGTCATTTCAATATGGAAAAGTTAC	173	TTGTGAAGCAGACATTACATTTGAAATGGTGAGTTAC	172	TTGTGAAGCAGACATTACATTTGAAATGGTGAGTTAC	172	TTGTGAAGCAGACATTACATTTGAAATGGTGA	172	GTCTAGCCATGTAATAACCTGGTCAACACGTT	2488
	12	ATGGGCCGCAACCATACGGTCTATGACTTCCA			AGTTACATCATTGCTTTTAGTCTTTTCTATCT	11	AGTTACATCATTGCTTTTAGTCTTTTCTATCT	11	AGTTACATCATTGCTTTTAGTCTTTTCTATCT	11	AGTTACATCATTGCTTTTAGTCTTTTCTATCT	11	AGTTACATCATTGCTTTTAGTCTTTTCTATCT	11	ATGGGCCGCAACCATACGGTCTATGACTTCCA	12	TTGCTCATCAATACAGCTACAAGAAAATTTGT	8	TTGCTCATCAATACAGCTACAAGAAAATTTGT	8	TGTTGCGCTGTTTTTGAACGTGTAATTGGATA	2	ATGGGCCGCAACCATACGGTCTATGACTTCCA	12	TTGCCGCGTGGGTAATGAACTGCTTTTTGTAC	84	AAATTTTTACCCCCATAAATAGCTTTTAGTTG	116	AAATTTTTACCCCCATAAATAGCTTTTAGTTG	116	AAATTTTTACCCCCATAAATAGCTTTTAGTTG	116	AAATTTTTACCCCCATAAATAGCTTTTAGTTG	116	AAATTTTTACCCCCATAAATAGCTTTTAGTTG	116	AAATTTTTACCCCCATAAATAGCTTTTAGTTG	116	CAGATCCCGCCGACTCCAGCCCTCACACCTGAGTTAC	174	CCACTCCACCATCGTCATTTCAATATGGAAAAGTTAC	173	CCACTCCACCATCGTCATTTCAATATGGAAAAGTTAC	173	CCACTCCACCATCGTCATTTCAATATGGAAAA	173	CTGGAAGCCTGGTGAAATTAATACGGCATTAC	2489
	13	TCATGATCATAGCCCTTATAGATATCGTATTT			ATGGGCCGCAACCATACGGTCTATGACTTCCA	12	ATGGGCCGCAACCATACGGTCTATGACTTCCA	12	ATGGGCCGCAACCATACGGTCTATGACTTCCA	12	ATGGGCCGCAACCATACGGTCTATGACTTCCA	12	ATGGGCCGCAACCATACGGTCTATGACTTCCA	12	TCATGATCATAGCCCTTATAGATATCGTATTT	13	AGCATAAGCATAAAAATTATGTGTGAATATCA	9	AGCATAAGCATAAAAATTATGTGTGAATATCA	9	CCAAAGCGGTTAAGCCTCCAAGATTTGCATAC	3	TCATGATCATAGCCCTTATAGATATCGTATTT	13	TTGAAGATGAGCTAACAAATCAACGCCAACTT	85	TATTTTTCTAACTTTGGTTCAAGTCGTGTTCG	117	TATTTTTCTAACTTTGGTTCAAGTCGTGTTCG	117	TATTTTTCTAACTTTGGTTCAAGTCGTGTTCG	117	TATTTTTCTAACTTTGGTTCAAGTCGTGTTCG	117	TATTTTTCTAACTTTGGTTCAAGTCGTGTTCG	117	TATTTTTCTAACTTTGGTTCAAGTCGTGTTCG	117	AGAAACACGACTTTGAAATATGTAAGATCTATGTTAC	175	CAGATCCCGCCGACTCCAGCCCTCACACCTGAGTTAC	174	CAGATCCCGCCGACTCCAGCCCTCACACCTGAGTTAC	174	CAGATCCCGCCGACTCCAGCCCTCACACCTGA	174	TGAACAGTTCGCAAGTGAAGAAGACTTCGAAG	2490
	14	CTGCGAAAGCGGGGTTTTTTATTGCCTGAAAT			TCATGATCATAGCCCTTATAGATATCGTATTT	13	TCATGATCATAGCCCTTATAGATATCGTATTT	13	TCATGATCATAGCCCTTATAGATATCGTATTT	13	TCATGATCATAGCCCTTATAGATATCGTATTT	13	TCATGATCATAGCCCTTATAGATATCGTATTT	13	CTGCGAAAGCGGGGTTTTTTATTGCCTGAAAT	14	AATATGCAACAATAGGAAATTGCTCAGCATCT	10	AATATGCAACAATAGGAAATTGCTCAGCATCT	10	ATGGTAATACAATTCAATCTCACTACAAGAAT	4	CTGCGAAAGCGGGGTTTTTTATTGCCTGAAAT	14	AGTTGCACTCAATGGTTGTGAGTCCGCCATGT	86	CTCCCCACATCTTGACCAAATTGCACATCCAA	118	CTCCCCACATCTTGACCAAATTGCACATCCAA	118	CTCCCCACATCTTGACCAAATTGCACATCCAA	118	CTCCCCACATCTTGACCAAATTGCACATCCAA	118	CTCCCCACATCTTGACCAAATTGCACATCCAA	118	CTCCCCACATCTTGACCAAATTGCACATCCAA	118	ATTCACGTGAACATGCAAAGTCTGTTGCTGATGTTAC	176	AGAAACACGACTTTGAAATATGTAAGATCTATGTTAC	175	AGAAACACGACTTTGAAATATGTAAGATCTATGTTAC	175	AGAAACACGACTTTGAAATATGTAAGATCTAT	175	AATCGACAAGCCGTGAGTGTCGATACTGGAAA	2491
	15	GCATAGGCATTTACTCCCGCTGTGAGTGAAGG			CTGCGAAAGCGGGGTTTTTTATTGCCTGAAAT	14	CTGCGAAAGCGGGGTTTTTTATTGCCTGAAAT	14	CTGCGAAAGCGGGGTTTTTTATTGCCTGAAAT	14	CTGCGAAAGCGGGGTTTTTTATTGCCTGAAAT	14	CTGCGAAAGCGGGGTTTTTTATTGCCTGAAAT	14	GCATAGGCATTTACTCCCGCTGTGAGTGAAGG	15	AGTTACATCATTGCTTTTAGTCTTTTCTATCT	11	AGTTACATCATTGCTTTTAGTCTTTTCTATCT	11	ATATATTTTACGTGTTGATTCAACTACGGGTG	5	GCATAGGCATTTACTCCCGCTGTGAGTGAAGG	15	GGTTATTGATCCAGCCATAAAAGAATTGCTCT	87	TCTCGTCTTTCTCAGTCATAATCTTTGTCCAA	119	TCTCGTCTTTCTCAGTCATAATCTTTGTCCAA	119	TCTCGTCTTTCTCAGTCATAATCTTTGTCCAA	119	TCTCGTCTTTCTCAGTCATAATCTTTGTCCAA	119	TCTCGTCTTTCTCAGTCATAATCTTTGTCCAA	119	TCTCGTCTTTCTCAGTCATAATCTTTGTCCAA	119	TTCAAGATGTTTACCCGGCAGATGATGAACCGGTTAC	177	AATCGCCCAAGGCTCTCCATTCACAATAGGATGTTAC	252	AATCGCCCAAGGCTCTCCATTCACAATAGGATGTTAC	252	AATCGCCCAAGGCTCTCCATTCACAATAGGAT	252	TCGACAGGTTCAACTGGTGCAATTGGTAGATC	2492
	16	TGTGGCGTAGCGTTTCCAAAGTTGCCCATTGG			GCATAGGCATTTACTCCCGCTGTGAGTGAAGG	15	GCATAGGCATTTACTCCCGCTGTGAGTGAAGG	15	GCATAGGCATTTACTCCCGCTGTGAGTGAAGG	15	GCATAGGCATTTACTCCCGCTGTGAGTGAAGG	15	GCATAGGCATTTACTCCCGCTGTGAGTGAAGG	15	ATCTGCAAGACCACTGATAGTTGTTGAGAATC	53	AGTTACATCATTGCTTTTAGTCTTTTCTATCT	11	ATGGGCCGCAACCATACGGTCTATGACTTCCA	12	TTTGGGGTAACTGGTGCCTTTAAGTTGTTTTG	6	ATCTGCAAGACCACTGATAGTTGTTGAGAATC	53	GCATAAAAGTACAAACTAGGGTCAATGATGTA	88	TATTCGTGACCTTGTCCAAATCTGCGAGATAT	120	TATTCGTGACCTTGTCCAAATCTGCGAGATAT	120	TATTCGTGACCTTGTCCAAATCTGCGAGATAT	120	TATTCGTGACCTTGTCCAAATCTGCGAGATAT	120	TATTCGTGACCTTGTCCAAATCTGCGAGATAT	120	TATTCGTGACCTTGTCCAAATCTGCGAGATAT	120	ACAGCTTTATTCGCAGCTTTGAGACCTGCATCGTTCG	178	AATTCACAGCTATGGGTGTTCACTCAGTAGTAGTTAC	253	AATTCACAGCTATGGGTGTTCACTCAGTAGTAGTTAC	253	AATTCACAGCTATGGGTGTTCACTCAGTAGTA	253	AGGTTGCCAACGCTTTTGTTGATGAAGCAATG	2493
	17	CCAAGCGTGACCAACTCACCAGTTGTCACAGG			TGTGGCGTAGCGTTTCCAAAGTTGCCCATTGG	16	TGTGGCGTAGCGTTTCCAAAGTTGCCCATTGG	16	TGTGGCGTAGCGTTTCCAAAGTTGCCCATTGG	16	ATCTGCAAGACCACTGATAGTTGTTGAGAATC	53	ATCTGCAAGACCACTGATAGTTGTTGAGAATC	53	TGTGGCGTAGCGTTTCCAAAGTTGCCCATTGG	16	ATGGGCCGCAACCATACGGTCTATGACTTCCA	12	TCATGATCATAGCCCTTATAGATATCGTATTT	13	TTCCAAAGTCTTGTTCAATATCTTGTTGTTGA	7	TGTGGCGTAGCGTTTCCAAAGTTGCCCATTGG	16	AAAGGATTCTTGCTCAAACGCCGAGGTTATAA	89	TTTTTGGCATCTCAAGAACTTGCTCGTGCTAT	121	TTTTTGGCATCTCAAGAACTTGCTCGTGCTAT	121	TTTTTGGCATCTCAAGAACTTGCTCGTGCTAT	121	TTTTTGGCATCTCAAGAACTTGCTCGTGCTAT	121	TTTTTGGCATCTCAAGAACTTGCTCGTGCTAT	121	TTTTTGGCATCTCAAGAACTTGCTCGTGCTAT	121	AACAGTACAAATATTTCAGCGTTGCAGGAAGCGTTGC	179	ATGTATTAAAGATAAGGCTTCAATTGCCAGATGTTAC	254	ATGTATTAAAGATAAGGCTTCAATTGCCAGATGTTAC	254	TGTATTAAAGATAAGGCTTCAATTGCCAGAT	254	AAGCCGAAGCATTAATGACAACTGTTGCTAGT	2494
	18	TTTTGAAACTTATAGGCTTGGCTTGGGTTATC			CCAAGCGTGACCAACTCACCAGTTGTCACAGG	17	CCAAGCGTGACCAACTCACCAGTTGTCACAGG	17	CCAAGCGTGACCAACTCACCAGTTGTCACAGG	17	TGTGGCGTAGCGTTTCCAAAGTTGCCCATTGG	16	TGTGGCGTAGCGTTTCCAAAGTTGCCCATTGG	16	CCAAGCGTGACCAACTCACCAGTTGTCACAGG	17	TCATGATCATAGCCCTTATAGATATCGTATTT	13	CTGCGAAAGCGGGGTTTTTTATTGCCTGAAAT	14	TTGCTCATCAATACAGCTACAAGAAAATTTGT	8	CCAAGCGTGACCAACTCACCAGTTGTCACAGG	17	AATTGCTGTGACCGAGCCAAAGCGGAAATAAA	90	ACAAAAACTCATGCCATCGTAACTGATAAAGAC	122	ACAAAAACTCATGCCATCGTAACTGATAAAGAC	122	ACAAAAACTCATGCCATCGTAACTGATAAAGAC	122	ACAAAAACTCATGCCATCGTAACTGATAAAGAC	122	ACAAAAACTCATGCCATCGTAACTGATAAAGAC	122	ACAAAAACTCATGCCATCGTAACTGATAAAGAC	122	ATGAACCTTTTGCTCATTTCAGTATAGACACTATTCG	180	ATCATTATCTAAAGAAGATTTAATTTTTTCTTGTTAC	255	ATCATTATCTAAAGAAGATTTAATTTTTTCTTGTTAC	255	TCATTATCTAAAGAAGATTTAATTTTTTCTT	255	GATCTAGCTCTTTGTTCAAATCAGCAGAAATA	2495
	19	TGAAAGGGATTTAAAAGCAGTTACATAAAATT			TTTTGAAACTTATAGGCTTGGCTTGGGTTATC	18	TTTTGAAACTTATAGGCTTGGCTTGGGTTATC	18	TTTTGAAACTTATAGGCTTGGCTTGGGTTATC	18	CCAAGCGTGACCAACTCACCAGTTGTCACAGG	17	CCAAGCGTGACCAACTCACCAGTTGTCACAGG	17	TTTTGAAACTTATAGGCTTGGCTTGGGTTATC	18	CTGCGAAAGCGGGGTTTTTTATTGCCTGAAAT	14	GCATAGGCATTTACTCCCGCTGTGAGTGAAGG	15	AGCATAAGCATAAAAATTATGTGTGAATATCA	9	TTTTGAAACTTATAGGCTTGGCTTGGGTTATC	18	TGCTTAACTGTTCTGTCACTCAATTGGCAGAA	91	AAATAGTTCCCATAATACTTGCGTAGGTTGAA	123	AAATAGTTCCCATAATACTTGCGTAGGTTGAA	123	AAATAGTTCCCATAATACTTGCGTAGGTTGAA	123	AAATAGTTCCCATAATACTTGCGTAGGTTGAA	123	AAATAGTTCCCATAATACTTGCGTAGGTTGAA	123	AAATAGTTCCCATAATACTTGCGTAGGTTGAA	123	AAACTAGAAACCAATATTTATTTATGTCTGATTTTCG	181	ATTCACGTGAACATGCAAAGTCTGTTGCTGATGTTAC	176	ATTCACGTGAACATGCAAAGTCTGTTGCTGATGTTAC	176	TTCACGTGAACATGCAAAGTCTGTTGCTGAT	176	TTCATATTGGGCATAAAAACCAGGTGTACTTT	2496
	20	TGAATTGGATTTCGTAAATCATTGAGCAAGTT			TGAAAGGGATTTAAAAGCAGTTACATAAAATT	19	TGAAAGGGATTTAAAAGCAGTTACATAAAATT	19	TGAAAGGGATTTAAAAGCAGTTACATAAAATT	19	TTTTGAAACTTATAGGCTTGGCTTGGGTTATC	18	TTTTGAAACTTATAGGCTTGGCTTGGGTTATC	18	TGAAAGGGATTTAAAAGCAGTTACATAAAATT	19	GCATAGGCATTTACTCCCGCTGTGAGTGAAGG	15	ATCTGCAAGACCACTGATAGTTGTTGAGAATC	53	AATATGCAACAATAGGAAATTGCTCAGCATCT	10	TGAAAGGGATTTAAAAGCAGTTACATAAAATT	19	AGTTGCACTCAATGGTTGTGAGTCCGCCATGT	86	CATATGTCACTTCACCATCTGAATTTCGGACA	124	CATATGTCACTTCACCATCTGAATTTCGGACA	124	CATATGTCACTTCACCATCTGAATTTCGGACA	124	CATATGTCACTTCACCATCTGAATTTCGGACA	124	CATATGTCACTTCACCATCTGAATTTCGGACA	124	CATATGTCACTTCACCATCTGAATTTCGGACA	124	TTTAAATCAACAGCAACTTTTGCAACATTCCCGTTGC	182	TTCAAGATGTTTACCCGGCAGATGATGAACCGGTTAC	177	TTCAAGATGTTTACCCGGCAGATGATGAACCGGTTAC	177	TTCAAGATGTTTACCCGGCAGATGATGAACCG	177	ATCAAATTGCCAGCATTGAGGCCGAGACGGAT	2497
	21	AGCATCAAGTAGATCAGCAGTTACCTGTTCAG			TGAATTGGATTTCGTAAATCATTGAGCAAGTT	20	TGAATTGGATTTCGTAAATCATTGAGCAAGTT	20	TGAATTGGATTTCGTAAATCATTGAGCAAGTT	20	TGAAAGGGATTTAAAAGCAGTTACATAAAATT	19	TGAAAGGGATTTAAAAGCAGTTACATAAAATT	19	TGAATTGGATTTCGTAAATCATTGAGCAAGTT	20	ATCTGCAAGACCACTGATAGTTGTTGAGAATC	53	TGTGGCGTAGCGTTTCCAAAGTTGCCCATTGG	16	AGTTACATCATTGCTTTTAGTCTTTTCTATCT	11	TGAATTGGATTTCGTAAATCATTGAGCAAGTT	20	GTTATGAAGTTGACGGTCTTGTCTCGCCTGAA	92	AAGGCATATTTGCAAAACCTTCACGATGAGAA	125	AAGGCATATTTGCAAAACCTTCACGATGAGAA	125	AAGGCATATTTGCAAAACCTTCACGATGAGAA	125	AAGGCATATTTGCAAAACCTTCACGATGAGAA	125	AAGGCATATTTGCAAAACCTTCACGATGAGAA	125	AAGGCATATTTGCAAAACCTTCACGATGAGAA	125	ATTTCACCGCCGCTTGTCTGCATGAAGTCACCATTGC	183	ACAGCTTTATTCGCAGCTTTGAGACCTGCATCGTTCG	178	ACAGCTTTATTCGCAGCTTTGAGACCTGCATCGTTCG	178	ACAGCTTTATTCGCAGCTTTGAGACCTGCATC	178	AAATTCTAGTATCACAAGGTTTCAATTCTTAC	2498
	22	TTCTGTATTAGTGGCCTTCATGTGCATTAAAA			AGCATCAAGTAGATCAGCAGTTACCTGTTCAG	21	AGCATCAAGTAGATCAGCAGTTACCTGTTCAG	21	AGCATCAAGTAGATCAGCAGTTACCTGTTCAG	21	TGAATTGGATTTCGTAAATCATTGAGCAAGTT	20	TGAATTGGATTTCGTAAATCATTGAGCAAGTT	20	AGCATCAAGTAGATCAGCAGTTACCTGTTCAG	21	TGTGGCGTAGCGTTTCCAAAGTTGCCCATTGG	16	CCAAGCGTGACCAACTCACCAGTTGTCACAGG	17	ATGGGCCGCAACCATACGGTCTATGACTTCCA	12	AGCATCAAGTAGATCAGCAGTTACCTGTTCAG	21	ATCTGGTAACCGTTTCGGTGATACCACTTGGA	93	TTTGCTTTGATGTTTCATTCCCAGCAATAAAA	126	TTTGCTTTGATGTTTCATTCCCAGCAATAAAA	126	TTTGCTTTGATGTTTCATTCCCAGCAATAAAA	126	TTTGCTTTGATGTTTCATTCCCAGCAATAAAA	126	TTTGCTTTGATGTTTCATTCCCAGCAATAAAA	126	TTTGCTTTGATGTTTCATTCCCAGCAATAAAA	126	ATAAAATATTTGTTCCGTAGAGCGCTTCTTTCGTTCG	184	AACAGTACAAATATTTCAGCGTTGCAGGAAGCGTTGC	179	AACAGTACAAATATTTCAGCGTTGCAGGAAGCGTTGC	179	AACAGTACAAATATTTCAGCGTTGCAGGAAGC	179	CAAGGCTTGCCAGACTTCGATGCAAACGGAAC	2499
	23	ATACATGCCCACGTTGAAAATCGGGTACCAGT			TTCTGTATTAGTGGCCTTCATGTGCATTAAAA	22	TTCTGTATTAGTGGCCTTCATGTGCATTAAAA	22	TTCTGTATTAGTGGCCTTCATGTGCATTAAAA	22	AGCATCAAGTAGATCAGCAGTTACCTGTTCAG	21	AGCATCAAGTAGATCAGCAGTTACCTGTTCAG	21	TTCTGTATTAGTGGCCTTCATGTGCATTAAAA	22	CCAAGCGTGACCAACTCACCAGTTGTCACAGG	17	TGAAAGGGATTTAAAAGCAGTTACATAAAATT	19	TCATGATCATAGCCCTTATAGATATCGTATTT	13	TTCTGTATTAGTGGCCTTCATGTGCATTAAAA	22	TGAGAAGCCGAAAGCAACACGAGCACATTGAA	94	TTGCGACTTTGATTTCTACTTTAGCTATCAAA	127	TTGCGACTTTGATTTCTACTTTAGCTATCAAA	127	TTGCGACTTTGATTTCTACTTTAGCTATCAAA	127	TTGCGACTTTGATTTCTACTTTAGCTATCAAA	127	TTGCGACTTTGATTTCTACTTTAGCTATCAAA	127	TTGCGACTTTGATTTCTACTTTAGCTATCAAA	127	TGCTCAAGATTATGTTGATCGAACTCTCGACAGTTGC	185	ATGAACCTTTTGCTCATTTCAGTATAGACACTATTCG	180	ATGAACCTTTTGCTCATTTCAGTATAGACACTATTCG	180	TGAACCTTTTGCTCATTTCAGTATAGACACT	180	AGTATCCGGTGGAGCTGGAAGCCATTGTTCAA	2500
	24	GTATTAAAACTGCTTATAAACTTTCTTAAATC			ATACATGCCCACGTTGAAAATCGGGTACCAGT	23	ATACATGCCCACGTTGAAAATCGGGTACCAGT	23	ATACATGCCCACGTTGAAAATCGGGTACCAGT	23	TTCTGTATTAGTGGCCTTCATGTGCATTAAAA	22	TTCTGTATTAGTGGCCTTCATGTGCATTAAAA	22	ATACATGCCCACGTTGAAAATCGGGTACCAGT	23	TTTTGAAACTTATAGGCTTGGCTTGGGTTATC	18	TGAATTGGATTTCGTAAATCATTGAGCAAGTT	20	CTGCGAAAGCGGGGTTTTTTATTGCCTGAAAT	14	ATACATGCCCACGTTGAAAATCGGGTACCAGT	23	CAAAAGTATTGCCGCAATGCCTTCTCAAATAC	95	TACTGGTGGCTCATACCACTCAGGCAATTGTT	128	TACTGGTGGCTCATACCACTCAGGCAATTGTT	128	TACTGGTGGCTCATACCACTCAGGCAATTGTT	128	TACTGGTGGCTCATACCACTCAGGCAATTGTT	128	TACTGGTGGCTCATACCACTCAGGCAATTGTT	128	TACTGGTGGCTCATACCACTCAGGCAATTGTT	128	TTACGGCGTTTTATCTTGTTCCATTTCTTCTCGTTTC	186	AAACTAGAAACCAATATTTATTTATGTCTGATTTTCG	181	AAACTAGAAACCAATATTTATTTATGTCTGATTTTCG	181	AAACTAGAAACCAATATTTATTTATGTCTGAT	181	TTCTCAACAACGTAGTATTCAGCTACATAAAC	2501
	25	TTGAAAAAAAGCATCATATTGTTCGGGGCAGG			GTATTAAAACTGCTTATAAACTTTCTTAAATC	24	GTATTAAAACTGCTTATAAACTTTCTTAAATC	24	GTATTAAAACTGCTTATAAACTTTCTTAAATC	24	ATACATGCCCACGTTGAAAATCGGGTACCAGT	23	ATACATGCCCACGTTGAAAATCGGGTACCAGT	23	GTATTAAAACTGCTTATAAACTTTCTTAAATC	24	TGAAAGGGATTTAAAAGCAGTTACATAAAATT	19	AGCATCAAGTAGATCAGCAGTTACCTGTTCAG	21	GCATAGGCATTTACTCCCGCTGTGAGTGAAGG	15	TTCTCATCGTGAAGGTTTTGCAAATATGCCTT	33	TTAAGTGCATCGATCGCATCCGCACCGCTAAT	96	GTTACATCGATACGGGTCATATTGTTGTACAA	129	GTTACATCGATACGGGTCATATTGTTGTACAA	129	GTTACATCGATACGGGTCATATTGTTGTACAA	129	GTTACATCGATACGGGTCATATTGTTGTACAA	129	GTTACATCGATACGGGTCATATTGTTGTACAA	129	GTTACATCGATACGGGTCATATTGTTGTACAA	129	CTTCATTAAAGAAGTTCATATTTTTTAATTTTGTTTC	187	TTTAAATCAACAGCAACTTTTGCAACATTCCCGTTGC	182	TTTAAATCAACAGCAACTTTTGCAACATTCCCGTTGC	182	TTTAAATCAACAGCAACTTTTGCAACATTCCC	182	AGTACAACCGATTTTGAGCCTTTGACCTGTCT	2502
	26	ATTTTTTCTGTTAACTCTAAAATACCCTTCCG			TTGAAAAAAAGCATCATATTGTTCGGGGCAGG	25	TTGAAAAAAAGCATCATATTGTTCGGGGCAGG	25	TTGAAAAAAAGCATCATATTGTTCGGGGCAGG	25	GTATTAAAACTGCTTATAAACTTTCTTAAATC	24	GTATTAAAACTGCTTATAAACTTTCTTAAATC	24	TTGAAAAAAAGCATCATATTGTTCGGGGCAGG	25	TGAATTGGATTTCGTAAATCATTGAGCAAGTT	20	TTCTGTATTAGTGGCCTTCATGTGCATTAAAA	22	ATCTGCAAGACCACTGATAGTTGTTGAGAATC	53	TGTCCGAAATTCAGATGGTGAAGTGACATATG	34	AAGAATAAACGCATTTTAGATGGTATTGAAGG	97	ACGTACTCAGCCAAATTGTCGGATCAGACAAC	130	ACGTACTCAGCCAAATTGTCGGATCAGACAAC	130	ACGTACTCAGCCAAATTGTCGGATCAGACAAC	130	CCTGCCCCGAACAATATGATGCTTTTTTTCAA	133	ACGTACTCAGCCAAATTGTCGGATCAGACAAC	130	ACGTACTCAGCCAAATTGTCGGATCAGACAAC	130	CTACTCCTTGATTACAAAATCCCTTAAATCGTGTTGC	188	ATTTCACCGCCGCTTGTCTGCATGAAGTCACCATTGC	183	ATTTCACCGCCGCTTGTCTGCATGAAGTCACCATTGC	183	TTTCACCGCCGCTTGTCTGCATGAAGTCACC	183	GTTTGCGTGGTCGTCCTTTCTTTGGCTCATCA	2503
	27	TAAAAGTAGAGAGTGGCGGTGATTCACTAAGA			ATTTTTTCTGTTAACTCTAAAATACCCTTCCG	26	ATTTTTTCTGTTAACTCTAAAATACCCTTCCG	26	ATTTTTTCTGTTAACTCTAAAATACCCTTCCG	26	TTGAAAAAAAGCATCATATTGTTCGGGGCAGG	25	TTGAAAAAAAGCATCATATTGTTCGGGGCAGG	25	ATTTTTTCTGTTAACTCTAAAATACCCTTCCG	26	AGCATCAAGTAGATCAGCAGTTACCTGTTCAG	21	ATACATGCCCACGTTGAAAATCGGGTACCAGT	23	TGTGGCGTAGCGTTTCCAAAGTTGCCCATTGG	16	TTCAACCTACGCAAGTATTATGGGAACTATTT	35	AATGCGCCTCAGCTATCACAAAAGTCGAGCAA	98	TCTTAGTGAATCACCGCCACTCTCTACTTTTA	131	TCTTAGTGAATCACCGCCACTCTCTACTTTTA	131	TCTTAGTGAATCACCGCCACTCTCTACTTTTA	131	GATTTAAGAAAGTTTATAAGCAGTTTTAATAC	134	TCTTAGTGAATCACCGCCACTCTCTACTTTTA	131	TCTTAGTGAATCACCGCCACTCTCTACTTTTA	131	ATGTCGGTTTTCAGCAACTTTTAAAGCCTAATGTTAC	189	ATAAAATATTTGTTCCGTAGAGCGCTTCTTTCGTTCG	184	ATAAAATATTTGTTCCGTAGAGCGCTTCTTTCGTTCG	184	TAAAATATTTGTTCCGTAGAGCGCTTCTTTC	184	CATTAATGCGTGTTGTCCTTGCGAGTAAGACC	2504
	28	GTTGTCTGATCCGACAATTTGGCTGAGTACGT			TAAAAGTAGAGAGTGGCGGTGATTCACTAAGA	27	TAAAAGTAGAGAGTGGCGGTGATTCACTAAGA	27	TAAAAGTAGAGAGTGGCGGTGATTCACTAAGA	27	ATTTTTTCTGTTAACTCTAAAATACCCTTCCG	26	ATTTTTTCTGTTAACTCTAAAATACCCTTCCG	26	TAAAAGTAGAGAGTGGCGGTGATTCACTAAGA	27	TTCTGTATTAGTGGCCTTCATGTGCATTAAAA	22	GTATTAAAACTGCTTATAAACTTTCTTAAATC	24	CCAAGCGTGACCAACTCACCAGTTGTCACAGG	17	GTCTTTATCAGTTACGATGGCATGAGTTTTTGT	36	GCAAGGCGACTGCAAAAAATACTTCTGGACTA	99	CGGAAGGGTATTTTAGAGTTAACAGAAAAAAT	132	CGGAAGGGTATTTTAGAGTTAACAGAAAAAAT	132	CGGAAGGGTATTTTAGAGTTAACAGAAAAAAT	132	ACTGGTACCCGATTTTCAACGTGGGCATGTAT	135	CGGAAGGGTATTTTAGAGTTAACAGAAAAAAT	132	CGGAAGGGTATTTTAGAGTTAACAGAAAAAAT	132	ATCCCCGTTTGCATTGTGTCATACAGCCGTGAGTTGC	190	TGCTCAAGATTATGTTGATCGAACTCTCGACAGTTGC	185	TGCTCAAGATTATGTTGATCGAACTCTCGACAGTTGC	185	TGCTCAAGATTATGTTGATCGAACTCTCGACA	185	TCTACTGAAGCCGCATAGTTAATATCGACCTC	2505
	29	TTGTACAACAATATGACCCGTATCGATGTAAC			GTTGTCTGATCCGACAATTTGGCTGAGTACGT	28	GTTGTCTGATCCGACAATTTGGCTGAGTACGT	28	GTTGTCTGATCCGACAATTTGGCTGAGTACGT	28	TAAAAGTAGAGAGTGGCGGTGATTCACTAAGA	27	TAAAAGTAGAGAGTGGCGGTGATTCACTAAGA	27	GTTGTCTGATCCGACAATTTGGCTGAGTACGT	28	ATACATGCCCACGTTGAAAATCGGGTACCAGT	23	TTGAAAAAAAGCATCATATTGTTCGGGGCAGG	25	TTTTGAAACTTATAGGCTTGGCTTGGGTTATC	18	ATAGCACGAGCAAGTTCTTGAGATGCCAAAAA	37	ACAAATTGATTATACATTAGCCAAATTGTAAA	100	CCTGCCCCGAACAATATGATGCTTTTTTTCAA	133	CCTGCCCCGAACAATATGATGCTTTTTTTCAA	133	CCTGCCCCGAACAATATGATGCTTTTTTTCAA	133	TTTTAATGCACATGAAGGCCACTAATACAGAA	136	CCTGCCCCGAACAATATGATGCTTTTTTTCAA	133	CCTGCCCCGAACAATATGATGCTTTTTTTCAA	133	TCATAAAAGAAACGGCCATTTTCTGAATAAGTGTTGC	191	TTACGGCGTTTTATCTTGTTCCATTTCTTCTCGTTTC	186	TTACGGCGTTTTATCTTGTTCCATTTCTTCTCGTTTC	186	TTACGGCGTTTTATCTTGTTCCATTTCTTCTC	186	CACGAACATCAATATATTCAGTCGTTACGCTG	2506
	30	AACAATTGCCTGAGTGGTATGAGCCACCAGTA			TTGTACAACAATATGACCCGTATCGATGTAAC	29	TTGTACAACAATATGACCCGTATCGATGTAAC	29	TTGTACAACAATATGACCCGTATCGATGTAAC	29	GTTGTCTGATCCGACAATTTGGCTGAGTACGT	28	GTTGTCTGATCCGACAATTTGGCTGAGTACGT	28	TTGTACAACAATATGACCCGTATCGATGTAAC	29	GTATTAAAACTGCTTATAAACTTTCTTAAATC	24	ATTTTTTCTGTTAACTCTAAAATACCCTTCCG	26	TGAAAGGGATTTAAAAGCAGTTACATAAAATT	19	ATATCTCGCAGATTTGGACAAGGTCACGAATA	38	AGAAGAAATGCAAGGCCGCAATCTGTCATTCA	101	GATTTAAGAAAGTTTATAAGCAGTTTTAATAC	134	GATTTAAGAAAGTTTATAAGCAGTTTTAATAC	134	GATTTAAGAAAGTTTATAAGCAGTTTTAATAC	134	CTGAACAGGTAACTGCTGATCTACTTGATGCT	137	GATTTAAGAAAGTTTATAAGCAGTTTTAATAC	134	GATTTAAGAAAGTTTATAAGCAGTTTTAATAC	134	CAAAAGCGTTCACGGTCTTGTTGTCTTTCTGCATTCA	192	CTTCATTAAAGAAGTTCATATTTTTTAATTTTGTTTC	187	CTTCATTAAAGAAGTTCATATTTTTTAATTTTGTTTC	187	TTCATTAAAGAAGTTCATATTTTTTAATTTT	187	AATGTGAAAGGTGTGGCTTCAGGTAAGCGATA	2507
	31	TTTGATAGCTAAAGTAGAAATCAAAGTCGCAA			AACAATTGCCTGAGTGGTATGAGCCACCAGTA	30	AACAATTGCCTGAGTGGTATGAGCCACCAGTA	30	AACAATTGCCTGAGTGGTATGAGCCACCAGTA	30	TTGTACAACAATATGACCCGTATCGATGTAAC	29	TTGTACAACAATATGACCCGTATCGATGTAAC	29	AACAATTGCCTGAGTGGTATGAGCCACCAGTA	30	TTGAAAAAAAGCATCATATTGTTCGGGGCAGG	25	TAAAAGTAGAGAGTGGCGGTGATTCACTAAGA	27	TGAATTGGATTTCGTAAATCATTGAGCAAGTT	20	TTCAACTGTGTAACCAGATTTCGCTTTAAAAG	61	TTTTGAAAGGTAAAGAGCCTAAAAATCTTACA	102	ACTGGTACCCGATTTTCAACGTGGGCATGTAT	135	ACTGGTACCCGATTTTCAACGTGGGCATGTAT	135	ACTGGTACCCGATTTTCAACGTGGGCATGTAT	135	AACTTGCTCAATGATTTACGAAATCCAATTCA	138	ACTGGTACCCGATTTTCAACGTGGGCATGTAT	135	ACTGGTACCCGATTTTCAACGTGGGCATGTAT	135	ATTTCACCACCGCCTGTCTGCATAAAGTCACCTTTGC	193	CTACTCCTTGATTACAAAATCCCTTAAATCGTGTTGC	188	CTACTCCTTGATTACAAAATCCCTTAAATCGTGTTGC	188	TACTCCTTGATTACAAAATCCCTTAAATCGT	188	GCAATTTTAGTCTTGTTTGACATTACATTCAC	2508
	32	TTTTATTGCTGGGAATGAAACATCAAAGCAAA			TTTGATAGCTAAAGTAGAAATCAAAGTCGCAA	31	TTTGATAGCTAAAGTAGAAATCAAAGTCGCAA	31	TTTGATAGCTAAAGTAGAAATCAAAGTCGCAA	31	AACAATTGCCTGAGTGGTATGAGCCACCAGTA	30	AACAATTGCCTGAGTGGTATGAGCCACCAGTA	30	TTTGATAGCTAAAGTAGAAATCAAAGTCGCAA	31	ATTTTTTCTGTTAACTCTAAAATACCCTTCCG	26	GTTGTCTGATCCGACAATTTGGCTGAGTACGT	28	AGCATCAAGTAGATCAGCAGTTACCTGTTCAG	21	ATCAATGTAATGCTCAGGCGATGCCTTATCAT	62	ATGGATTAAAGACTGCTGAAACAAGAGCAGCT	103	TTTTAATGCACATGAAGGCCACTAATACAGAA	136	TTTTAATGCACATGAAGGCCACTAATACAGAA	136	TTTTAATGCACATGAAGGCCACTAATACAGAA	136	AATTTTATGTAACTGCTTTTAAATCCCTTTCA	139	TTTTAATGCACATGAAGGCCACTAATACAGAA	136	TTTTAATGCACATGAAGGCCACTAATACAGAA	136	GGTGTTTGTGTGACACATACAGAAGTTGCCGCGTTCA	194	ATGTCGGTTTTCAGCAACTTTTAAAGCCTAATGTTAC	189	ATGTCGGTTTTCAGCAACTTTTAAAGCCTAATGTTAC	189	TGTCGGTTTTCAGCAACTTTTAAAGCCTAAT	189	TATTACAACGTACGGCAACAGTTCTAGATATC	2509
	33	TTCTCATCGTGAAGGTTTTGCAAATATGCCTT			TTTTATTGCTGGGAATGAAACATCAAAGCAAA	32	TTTTATTGCTGGGAATGAAACATCAAAGCAAA	32	TTTTATTGCTGGGAATGAAACATCAAAGCAAA	32	TTTGATAGCTAAAGTAGAAATCAAAGTCGCAA	31	TTTGATAGCTAAAGTAGAAATCAAAGTCGCAA	31	TTTTATTGCTGGGAATGAAACATCAAAGCAAA	32	TAAAAGTAGAGAGTGGCGGTGATTCACTAAGA	27	TTGTACAACAATATGACCCGTATCGATGTAAC	29	TTCTGTATTAGTGGCCTTCATGTGCATTAAAA	22	TTGGACAAAGATTATGACTGAGAAAGACGAGA	39	ATGAGTGAGTTTAAAGAGTTCAAAGTTGGTGA	104	CTGAACAGGTAACTGCTGATCTACTTGATGCT	137	CTGAACAGGTAACTGCTGATCTACTTGATGCT	137	CTGAACAGGTAACTGCTGATCTACTTGATGCT	137	GATAACCCAAGCCAAGCCTATAAGTTTCAAAA	140	CTGAACAGGTAACTGCTGATCTACTTGATGCT	137	CTGAACAGGTAACTGCTGATCTACTTGATGCT	137	ATTAATTGATGCGTTCTGGCGCGCAATGATAGGTTTC	195	ATCCCCGTTTGCATTGTGTCATACAGCCGTGAGTTGC	190	ATCCCCGTTTGCATTGTGTCATACAGCCGTGAGTTGC	190	TCCCCGTTTGCATTGTGTCATACAGCCGTGA	190	ATTCCCATCGTACAATTCAAACTTTAGCTGAT	2510
	34	TGTCCGAAATTCAGATGGTGAAGTGACATATG			TTCTCATCGTGAAGGTTTTGCAAATATGCCTT	33	TTCTCATCGTGAAGGTTTTGCAAATATGCCTT	33	TTCTCATCGTGAAGGTTTTGCAAATATGCCTT	33	TTTTATTGCTGGGAATGAAACATCAAAGCAAA	32	TTTTATTGCTGGGAATGAAACATCAAAGCAAA	32	TTCTCATCGTGAAGGTTTTGCAAATATGCCTT	33	GTTGTCTGATCCGACAATTTGGCTGAGTACGT	28	AACAATTGCCTGAGTGGTATGAGCCACCAGTA	30	GTATTAAAACTGCTTATAAACTTTCTTAAATC	24	TTGGATGTGCAATTTGGTCAAGATGTGGGGAG	40	AAGAATTGTCTGCTGAAGACATTGAAGGAATT	105	AACTTGCTCAATGATTTACGAAATCCAATTCA	138	AACTTGCTCAATGATTTACGAAATCCAATTCA	138	AACTTGCTCAATGATTTACGAAATCCAATTCA	138	CCTGTGACAACTGGTGAGTTGGTCACGCTTGG	141	AACTTGCTCAATGATTTACGAAATCCAATTCA	138	AACTTGCTCAATGATTTACGAAATCCAATTCA	138	TATGTATTGGTTACGATAGGCAGTACGAACTTGTTCG	196	TCATAAAAGAAACGGCCATTTTCTGAATAAGTGTTGC	191	TCATAAAAGAAACGGCCATTTTCTGAATAAGTGTTGC	191	TCATAAAAGAAACGGCCATTTTCTGAATAAGT	191	ATCACAAGATCCAAATATTAAATTACGGGTAT	2511
	35	TTCAACCTACGCAAGTATTATGGGAACTATTT			TGTCCGAAATTCAGATGGTGAAGTGACATATG	34	TGTCCGAAATTCAGATGGTGAAGTGACATATG	34	TGTCCGAAATTCAGATGGTGAAGTGACATATG	34	TTCTCATCGTGAAGGTTTTGCAAATATGCCTT	33	TTCTCATCGTGAAGGTTTTGCAAATATGCCTT	33	TGTCCGAAATTCAGATGGTGAAGTGACATATG	34	TTGTACAACAATATGACCCGTATCGATGTAAC	29	TTTGATAGCTAAAGTAGAAATCAAAGTCGCAA	31	TTGAAAAAAAGCATCATATTGTTCGGGGCAGG	25	CGAACACGACTTGAACCAAAGTTAGAAAAATA	41	TGTTGCGCTGTTTTTGAACGTGTAATTGGATA	2	AATTTTATGTAACTGCTTTTAAATCCCTTTCA	139	AATTTTATGTAACTGCTTTTAAATCCCTTTCA	139	AATTTTATGTAACTGCTTTTAAATCCCTTTCA	139	CCAATGGGCAACTTTGGAAACGCTACGCCACA	142	AATTTTATGTAACTGCTTTTAAATCCCTTTCA	139	AATTTTATGTAACTGCTTTTAAATCCCTTTCA	139	TTGTGCTTAGATCCTTAAAAATGGCCTTTGATGTTGC	197	CAAAAGCGTTCACGGTCTTGTTGTCTTTCTGCATTCA	192	CAAAAGCGTTCACGGTCTTGTTGTCTTTCTGCATTCA	192	CAAAAGCGTTCACGGTCTTGTTGTCTTTCTGC	192	GATCAAGCAAGGTTTAAAACGTCCTGTAATGG	2512
	36	GTCTTTATCAGTTACGATGGCATGAGTTTTTGT			TTCAACCTACGCAAGTATTATGGGAACTATTT	35	TTCAACCTACGCAAGTATTATGGGAACTATTT	35	TTCAACCTACGCAAGTATTATGGGAACTATTT	35	TGTCCGAAATTCAGATGGTGAAGTGACATATG	34	TGTCCGAAATTCAGATGGTGAAGTGACATATG	34	TTCAACCTACGCAAGTATTATGGGAACTATTT	35	AACAATTGCCTGAGTGGTATGAGCCACCAGTA	30	TTTTATTGCTGGGAATGAAACATCAAAGCAAA	32	ATTTTTTCTGTTAACTCTAAAATACCCTTCCG	26	CAACTAAAAGCTATTTATGGGGGTAAAAATTT	42	CCAAAGCGGTTAAGCCTCCAAGATTTGCATAC	3	GATAACCCAAGCCAAGCCTATAAGTTTCAAAA	140	GATAACCCAAGCCAAGCCTATAAGTTTCAAAA	140	GATAACCCAAGCCAAGCCTATAAGTTTCAAAA	140	GATTCTCAACAACTATCAGTGGTCTTGCAGAT	159	GATAACCCAAGCCAAGCCTATAAGTTTCAAAA	140	GATAACCCAAGCCAAGCCTATAAGTTTCAAAA	140	GCGATATGTTTAGCAAAATGCCTGATTGGATGGTTCG	198	ATTTCACCACCGCCTGTCTGCATAAAGTCACCTTTGC	193	ATTTCACCACCGCCTGTCTGCATAAAGTCACCTTTGC	193	TTTCACCACCGCCTGTCTGCATAAAGTCACC	193	TGAAGGTACATATCTTCTTTTAAATCCTTCAA	2513
	37	ATAGCACGAGCAAGTTCTTGAGATGCCAAAAA			GTCTTTATCAGTTACGATGGCATGAGTTTTTGT	36	GTCTTTATCAGTTACGATGGCATGAGTTTTTGT	36	GTCTTTATCAGTTACGATGGCATGAGTTTTTGT	36	TTCAACCTACGCAAGTATTATGGGAACTATTT	35	TTCAACCTACGCAAGTATTATGGGAACTATTT	35	GTCTTTATCAGTTACGATGGCATGAGTTTTTGT	36	TTTGATAGCTAAAGTAGAAATCAAAGTCGCAA	31	TTCTCATCGTGAAGGTTTTGCAAATATGCCTT	33	TAAAAGTAGAGAGTGGCGGTGATTCACTAAGA	27	TGTCATTGGCCGGCCATTCACAACCCCGATAA	43	ATGGTAATACAATTCAATCTCACTACAAGAAT	4	CCTGTGACAACTGGTGAGTTGGTCACGCTTGG	141	CCTGTGACAACTGGTGAGTTGGTCACGCTTGG	141	CCTGTGACAACTGGTGAGTTGGTCACGCTTGG	141	CCTTCACTCACAGCGGGAGTAAATGCCTATGC	143	CCTGTGACAACTGGTGAGTTGGTCACGCTTGG	141	CCTGTGACAACTGGTGAGTTGGTCACGCTTGG	141	CCAACCACACTTTGATACTCAACGCTAATCTCGTTCG	199	GGTGTTTGTGTGACACATACAGAAGTTGCCGCGTTCA	194	GGTGTTTGTGTGACACATACAGAAGTTGCCGCGTTCA	194	GGTGTTTGTGTGACACATACAGAAGTTGCCGC	194	ACCAATTTCATTCCAAGTGACATAACCATCAT	2514
	38	ATATCTCGCAGATTTGGACAAGGTCACGAATA			ATAGCACGAGCAAGTTCTTGAGATGCCAAAAA	37	ATAGCACGAGCAAGTTCTTGAGATGCCAAAAA	37	ATAGCACGAGCAAGTTCTTGAGATGCCAAAAA	37	GTCTTTATCAGTTACGATGGCATGAGTTTTTGT	36	GTCTTTATCAGTTACGATGGCATGAGTTTTTGT	36	ATAGCACGAGCAAGTTCTTGAGATGCCAAAAA	37	TTTTATTGCTGGGAATGAAACATCAAAGCAAA	32	TGTCCGAAATTCAGATGGTGAAGTGACATATG	34	GTTGTCTGATCCGACAATTTGGCTGAGTACGT	28	CCAAAAAATGAGGAAATTGGACAATATCCAACA	44	ATATATTTTACGTGTTGATTCAACTACGGGTG	5	CCAATGGGCAACTTTGGAAACGCTACGCCACA	142	CCAATGGGCAACTTTGGAAACGCTACGCCACA	142	CCAATGGGCAACTTTGGAAACGCTACGCCACA	142	ATTTCAGGCAATAAAAAACCCCGCTTTCGCAG	144	CCAATGGGCAACTTTGGAAACGCTACGCCACA	142	CCAATGGGCAACTTTGGAAACGCTACGCCACA	142	CTAATAAGCCAGTCATTGCTGTGGCTTGTTCAGTTCG	200	ATTAATTGATGCGTTCTGGCGCGCAATGATAGGTTTC	195	ATTAATTGATGCGTTCTGGCGCGCAATGATAGGTTTC	195	TTAATTGATGCGTTCTGGCGCGCAATGATAG	195	ACTTGCAACTGGTAATTAGATTTAATTTTTGC	2515
	39	TTGGACAAAGATTATGACTGAGAAAGACGAGA			ATATCTCGCAGATTTGGACAAGGTCACGAATA	38	ATATCTCGCAGATTTGGACAAGGTCACGAATA	38	ATATCTCGCAGATTTGGACAAGGTCACGAATA	38	ATAGCACGAGCAAGTTCTTGAGATGCCAAAAA	37	ATAGCACGAGCAAGTTCTTGAGATGCCAAAAA	37	ATATCTCGCAGATTTGGACAAGGTCACGAATA	38	TTCTCATCGTGAAGGTTTTGCAAATATGCCTT	33	TTCAACCTACGCAAGTATTATGGGAACTATTT	35	TTGTACAACAATATGACCCGTATCGATGTAAC	29	TGTTGAACGAGTTATTCATAAGTGCCCGAAAT	45	TTTGGGGTAACTGGTGCCTTTAAGTTGTTTTG	6	CCTTCACTCACAGCGGGAGTAAATGCCTATGC	143	CCTTCACTCACAGCGGGAGTAAATGCCTATGC	143	GATTCTCAACAACTATCAGTGGTCTTGCAGAT	159	AAATACGATATCTATAAGGGCTATGATCATGA	145	CCTTCACTCACAGCGGGAGTAAATGCCTATGC	143	TGGAAGTCATAGACCGTATGGTTGCGGCCCAT	146	CTACACTCCTGAGCGTTTTGCAGCAGCCATCTGTTCG	201	TATGTATTGGTTACGATAGGCAGTACGAACTTGTTCG	196	TATGTATTGGTTACGATAGGCAGTACGAACTTGTTCG	196	TATGTATTGGTTACGATAGGCAGTACGAACTT	196	TTGTGCATACATATTGCCGCCAGCAAGTGAAC	2516
	40	TTGGATGTGCAATTTGGTCAAGATGTGGGGAG			TTGGACAAAGATTATGACTGAGAAAGACGAGA	39	TTGGACAAAGATTATGACTGAGAAAGACGAGA	39	TTGGACAAAGATTATGACTGAGAAAGACGAGA	39	ATATCTCGCAGATTTGGACAAGGTCACGAATA	38	ATATCTCGCAGATTTGGACAAGGTCACGAATA	38	TTGGACAAAGATTATGACTGAGAAAGACGAGA	39	TGTCCGAAATTCAGATGGTGAAGTGACATATG	34	GTCTTTATCAGTTACGATGGCATGAGTTTTTGT	36	AACAATTGCCTGAGAGCCACCAGTA	73	AGCGGAAATCTTTTCAAGTGCGTAGGGGATAA	46	TTCCAAAGTCTTGTTCAATATCTTGTTGTTGA	7	ATTTCAGGCAATAAAAAACCCCGCTTTCGCAG	144	ATTTCAGGCAATAAAAAACCCCGCTTTCGCAG	144	CCTTCACTCACAGCGGGAGTAAATGCCTATGC	143	TGGAAGTCATAGACCGTATGGTTGCGGCCCAT	146	ATTTCAGGCAATAAAAAACCCCGCTTTCGCAG	144	AGATAGAAAAGACTAAAAGCAATGATGTAACT	147	CATGCAAATACGATAATTTCAACTTCTTCAGCGTTCG	202	TTGTGCTTAGATCCTTAAAAATGGCCTTTGATGTTGC	197	TTGTGCTTAGATCCTTAAAAATGGCCTTTGATGTTGC	197	TTGTGCTTAGATCCTTAAAAATGGCCTTTGAT	197	TTACTCAGTGATGAGCGGCTAGATAATACTCA	2517
	41	CGAACACGACTTGAACCAAAGTTAGAAAAATA			TTGGATGTGCAATTTGGTCAAGATGTGGGGAG	40	TTGGATGTGCAATTTGGTCAAGATGTGGGGAG	40	TTGGATGTGCAATTTGGTCAAGATGTGGGGAG	40	TTGGACAAAGATTATGACTGAGAAAGACGAGA	39	TTGGACAAAGATTATGACTGAGAAAGACGAGA	39	TTGGATGTGCAATTTGGTCAAGATGTGGGGAG	40	TTCAACCTACGCAAGTATTATGGGAACTATTT	35	ATAGCACGAGCAAGTTCTTGAGATGCCAAAAA	37	TTTGATAGCTAAAGTAGAAATCAAAGTCGCAA	31	TTCTCCAAGTAAAGAATAAAACAATATACCGC	47	TTGCTCATCAATACAGCTACAAGAAAATTTGT	8	AAATACGATATCTATAAGGGCTATGATCATGA	145	AAATACGATATCTATAAGGGCTATGATCATGA	145	ATTTCAGGCAATAAAAAACCCCGCTTTCGCAG	144	AGATAGAAAAGACTAAAAGCAATGATGTAACT	147	AAATACGATATCTATAAGGGCTATGATCATGA	145	AGATGCTGAGCAATTTCCTATTGTTGCATATT	148	AATTCCATGAATCGTGCTTTAAGTTCTGCGGTGTTCG	203	GCGATATGTTTAGCAAAATGCCTGATTGGATGGTTCG	198	GCGATATGTTTAGCAAAATGCCTGATTGGATGGTTCG	198	GCGATATGTTTAGCAAAATGCCTGATTGGATG	198	TGCTGGGTTAGGATGAAGTCCATCGCGCAAGA	2518
	42	CAACTAAAAGCTATTTATGGGGGTAAAAATTT			CGAACACGACTTGAACCAAAGTTAGAAAAATA	41	CGAACACGACTTGAACCAAAGTTAGAAAAATA	41	CGAACACGACTTGAACCAAAGTTAGAAAAATA	41	TTGGATGTGCAATTTGGTCAAGATGTGGGGAG	40	TTGGATGTGCAATTTGGTCAAGATGTGGGGAG	40	CGAACACGACTTGAACCAAAGTTAGAAAAATA	41	GTCTTTATCAGTTACGATGGCATGAGTTTTTGT	36	TTGGACAAAGATTATGACTGAGAAAGACGAGA	39	TTTTATTGCTGGGAATGAAACATCAAAGCAAA	32	TCAAGGCGATCCACCTCCCGTCACAGTCATTT	48	AGCATAAGCATAAAAATTATGTGTGAATATCA	9	TGGAAGTCATAGACCGTATGGTTGCGGCCCAT	146	TGGAAGTCATAGACCGTATGGTTGCGGCCCAT	146	AAATACGATATCTATAAGGGCTATGATCATGA	145	AGATGCTGAGCAATTTCCTATTGTTGCATATT	148	TGGAAGTCATAGACCGTATGGTTGCGGCCCAT	146	TGATATTCACACATAATTTTTATGCTTATGCT	149	AACTAACAATTTGTTGCTATTGGGATCATTCGGTTCG	204	CCAACCACACTTTGATACTCAACGCTAATCTCGTTCG	199	CCAACCACACTTTGATACTCAACGCTAATCTCGTTCG	199	CCAACCACACTTTGATACTCAACGCTAATCTC	199	ATACGCTACATGATGCTAAGCGTCTGTTCCGT	2519
	43	TGTCATTGGCCGGCCATTCACAACCCCGATAA			CAACTAAAAGCTATTTATGGGGGTAAAAATTT	42	CAACTAAAAGCTATTTATGGGGGTAAAAATTT	42	CAACTAAAAGCTATTTATGGGGGTAAAAATTT	42	CGAACACGACTTGAACCAAAGTTAGAAAAATA	41	CGAACACGACTTGAACCAAAGTTAGAAAAATA	41	CAACTAAAAGCTATTTATGGGGGTAAAAATTT	42	ATAGCACGAGCAAGTTCTTGAGATGCCAAAAA	37	TTGGATGTGCAATTTGGTCAAGATGTGGGGAG	40	TTCTCATCGTGAAGGTTTTGCAAATATGCCTT	33	TTTGCTAAAAGGATTTATGCTTTAAAATACTT	49	AATATGCAACAATAGGAAATTGCTCAGCATCT	10	AGATAGAAAAGACTAAAAGCAATGATGTAACT	147	AGATAGAAAAGACTAAAAGCAATGATGTAACT	147	TGGAAGTCATAGACCGTATGGTTGCGGCCCAT	146	TGATATTCACACATAATTTTTATGCTTATGCT	149	AGATAGAAAAGACTAAAAGCAATGATGTAACT	147	ACAAATTTTCTTGTAGCTGTATTGATGAGCAA	150	ACCATCAAGCAGCCAAGTACCTTCTTTGGGAAGTTCG	205	CTAATAAGCCAGTCATTGCTGTGGCTTGTTCAGTTCG	200	CTAATAAGCCAGTCATTGCTGTGGCTTGTTCAGTTCG	200	TAATAAGCCAGTCATTGCTGTGGCTTGTTCA	200	GATTTCCATTGAGACCCATTTAATTAAAGCCC	2520
	44	CCAAAAAATGAGGAAATTGGACAATATCCAACA			TGTCATTGGCCGGCCATTCACAACCCCGATAA	43	TGTCATTGGCCGGCCATTCACAACCCCGATAA	43	TGTCATTGGCCGGCCATTCACAACCCCGATAA	43	CAACTAAAAGCTATTTATGGGGGTAAAAATTT	42	CAACTAAAAGCTATTTATGGGGGTAAAAATTT	42	TGTCATTGGCCGGCCATTCACAACCCCGATAA	43	TTGGACAAAGATTATGACTGAGAAAGACGAGA	39	CGAACACGACTTGAACCAAAGTTAGAAAAATA	41	TGTCCGAAATTCAGATGGTGAAGTGACATATG	34	GTTGGCGTACGGATAACGGAAGAAAGCATAAG	50	AGTTACATCATTGCTTTTAGTCTTTTCTATCT	11	AGATGCTGAGCAATTTCCTATTGTTGCATATT	148	AGATGCTGAGCAATTTCCTATTGTTGCATATT	148	AGATAGAAAAGACTAAAAGCAATGATGTAACT	147	ACAAATTTTCTTGTAGCTGTATTGATGAGCAA	150	AGATGCTGAGCAATTTCCTATTGTTGCATATT	148	TCAACAACAAGATATTGAACAAGACTTTGGAA	151	GTGAAGATGGTAAAAAATACCTTTCTGATAACGTTGC	206	CTACACTCCTGAGCGTTTTGCAGCAGCCATCTGTTCG	201	CTACACTCCTGAGCGTTTTGCAGCAGCCATCTGTTCG	201	TACACTCCTGAGCGTTTTGCAGCAGCCATCT	201	TTTGAATACAATACTGGTTTAGCTGCCTTATC	2521
	45	TGTTGAACGAGTTATTCATAAGTGCCCGAAAT			CCAAAAAATGAGGAAATTGGACAATATCCAACA	44	CCAAAAAATGAGGAAATTGGACAATATCCAACA	44	CCAAAAAATGAGGAAATTGGACAATATCCAACA	44	TGTCATTGGCCGGCCATTCACAACCCCGATAA	43	TGTCATTGGCCGGCCATTCACAACCCCGATAA	43	CCAAAAAATGAGGAAATTGGACAATATCCAACA	44	TTGGATGTGCAATTTGGTCAAGATGTGGGGAG	40	CAACTAAAAGCTATTTATGGGGGTAAAAATTT	42	TTCAACCTACGCAAGTATTATGGGAACTATTT	35	AAATAACCACGGTTGTGGTAAGTCACTTTTAC	51	ATGGGCCGCAACCATACGGTCTATGACTTCCA	12	TGATATTCACACATAATTTTTATGCTTATGCT	149	TGATATTCACACATAATTTTTATGCTTATGCT	149	AGATGCTGAGCAATTTCCTATTGTTGCATATT	148	TCAACAACAAGATATTGAACAAGACTTTGGAA	151	TGATATTCACACATAATTTTTATGCTTATGCT	149	CAAAACAACTTAAAGGCACCAGTTACCCCAAA	152	CACAAGCTTTAAATATGATTGATGCGTATGGTGTCGC	207	CATGCAAATACGATAATTTCAACTTCTTCAGCGTTCG	202	CATGCAAATACGATAATTTCAACTTCTTCAGCGTTCG	202	CATGCAAATACGATAATTTCAACTTCTTCAGC	202	CATTGGAATGAATGGGCCAAATTCGGAAAGAT	2522
	46	AGCGGAAATCTTTTCAAGTGCGTAGGGGATAA			TGTTGAACGAGTTATTCATAAGTGCCCGAAAT	45	TGTTGAACGAGTTATTCATAAGTGCCCGAAAT	45	TGTTGAACGAGTTATTCATAAGTGCCCGAAAT	45	CCAAAAAATGAGGAAATTGGACAATATCCAACA	44	CCAAAAAATGAGGAAATTGGACAATATCCAACA	44	TGTTGAACGAGTTATTCATAAGTGCCCGAAAT	45	CGAACACGACTTGAACCAAAGTTAGAAAAATA	41	TGTCATTGGCCGGCCATTCACAACCCCGATAA	43	GTCTTTATCAGTTACGATGGCATGAGTTTTTGT	36	GCGTTCAGGTTGAGGAGATGAAGTGATGTGAT	52	TCATGATCATAGCCCTTATAGATATCGTATTT	13	ACAAATTTTCTTGTAGCTGTATTGATGAGCAA	150	ACAAATTTTCTTGTAGCTGTATTGATGAGCAA	150	TGATATTCACACATAATTTTTATGCTTATGCT	149	CAAAACAACTTAAAGGCACCAGTTACCCCAAA	152	ACAAATTTTCTTGTAGCTGTATTGATGAGCAA	150	CACCCGTAGTTGAATCAACACGTAAAATATAT	153	TTCGTCAAGGGCTTTGGCGCGGCGTCTTAATAGTTCG	208	AATTCCATGAATCGTGCTTTAAGTTCTGCGGTGTTCG	203	AATTCCATGAATCGTGCTTTAAGTTCTGCGGTGTTCG	203	AATTCCATGAATCGTGCTTTAAGTTCTGCGGT	203	TGAAAAACGCTGTCATTCATTTATCAGAAATG	2523
	47	TTCTCCAAGTAAAGAATAAAACAATATACCGC			AGCGGAAATCTTTTCAAGTGCGTAGGGGATAA	46	AGCGGAAATCTTTTCAAGTGCGTAGGGGATAA	46	AGCGGAAATCTTTTCAAGTGCGTAGGGGATAA	46	TGTTGAACGAGTTATTCATAAGTGCCCGAAAT	45	TGTTGAACGAGTTATTCATAAGTGCCCGAAAT	45	AGCGGAAATCTTTTCAAGTGCGTAGGGGATAA	46	CAACTAAAAGCTATTTATGGGGGTAAAAATTT	42	CCAAAAAATGAGGAAATTGGACAATATCCAACA	44	ATAGCACGAGCAAGTTCTTGAGATGCCAAAAA	37			CTGCGAAAGCGGGGTTTTTTATTGCCTGAAAT	14	TCAACAACAAGATATTGAACAAGACTTTGGAA	151	TCAACAACAAGATATTGAACAAGACTTTGGAA	151	ACAAATTTTCTTGTAGCTGTATTGATGAGCAA	150	CACCCGTAGTTGAATCAACACGTAAAATATAT	153	TCAACAACAAGATATTGAACAAGACTTTGGAA	151	ATTCTTGTAGTGAGATTGAATTGTATTACCAT	154	AATAAAAAACTAGAAGAGCAAGCTGCTGTTGCGTTGC	209	AACTAACAATTTGTTGCTATTGGGATCATTCGGTTCG	204	AACTAACAATTTGTTGCTATTGGGATCATTCGGTTCG	204	AACTAACAATTTGTTGCTATTGGGATCATTCG	204	TATCCATTTAATTATGTGGTTTGACATTTATA	2524
	48	TCAAGGCGATCCACCTCCCGTCACAGTCATTT			TTCTCCAAGTAAAGAATAAAACAATATACCGC	47	TTCTCCAAGTAAAGAATAAAACAATATACCGC	47	TTCTCCAAGTAAAGAATAAAACAATATACCGC	47	AGCGGAAATCTTTTCAAGTGCGTAGGGGATAA	46	AGCGGAAATCTTTTCAAGTGCGTAGGGGATAA	46	TTCTCCAAGTAAAGAATAAAACAATATACCGC	47	TGTCATTGGCCGGCCATTCACAACCCCGATAA	43	TGTTGAACGAGTTATTCATAAGTGCCCGAAAT	45	ATATCTCGCAGATTTGGACAAGGTCACGAATA	38			GCATAGGCATTTACTCCCGCTGTGAGTGAAGG	15	CAAAACAACTTAAAGGCACCAGTTACCCCAAA	152	CAAAACAACTTAAAGGCACCAGTTACCCCAAA	152	TCAACAACAAGATATTGAACAAGACTTTGGAA	151	ATTCTTGTAGTGAGATTGAATTGTATTACCAT	154	CAAAACAACTTAAAGGCACCAGTTACCCCAAA	152	GTATGCAAATCTTGGAGGCTTAACCGCTTTGG	155	AACCATTTTGTTTTGTTGAACGTGAGCTTTGAGTTTC	210	ACCATCAAGCAGCCAAGTACCTTCTTTGGGAAGTTCG	205	ACCATCAAGCAGCCAAGTACCTTCTTTGGGAAGTTCG	205	ACCATCAAGCAGCCAAGTACCTTCTTTGGGAA	205	TTCGTGGACTGGCACAGATTTAACAACTACAT	2525
	49	TTTGCTAAAAGGATTTATGCTTTAAAATACTT			TCAAGGCGATCCACCTCCCGTCACAGTCATTT	48	TCAAGGCGATCCACCTCCCGTCACAGTCATTT	48	TCAAGGCGATCCACCTCCCGTCACAGTCATTT	48	TTCTCCAAGTAAAGAATAAAACAATATACCGC	47	TTCTCCAAGTAAAGAATAAAACAATATACCGC	47	TCAAGGCGATCCACCTCCCGTCACAGTCATTT	48	CCAAAAAATGAGGAAATTGGACAATATCCAACA	44	AGCGGAAATCTTTTCAAGTGCGTAGGGGATAA	46	TTGGACAAAGATTATGACTGAGAAAGACGAGA	39			ATCTGCAAGACCACTGATAGTTGTTGAGAATC	53	CACCCGTAGTTGAATCAACACGTAAAATATAT	153	CACCCGTAGTTGAATCAACACGTAAAATATAT	153	CAAAACAACTTAAAGGCACCAGTTACCCCAAA	152	GTATGCAAATCTTGGAGGCTTAACCGCTTTGG	155	CACCCGTAGTTGAATCAACACGTAAAATATAT	153	TATCCAATTACACGTTCAAAAACAGCGCAACA	156	GTGAGGATGCCAAAACTCATAAAGCACATTGTGTTCG	211	GTGAAGATGGTAAAAAATACCTTTCTGATAACGTTGC	206	GTGAAGATGGTAAAAAATACCTTTCTGATAACGTTGC	206	TGAAGATGGTAAAAAATACCTTTCTGATAAC	206	GCCCAAGAAATACAACTAGATCAAGTTATTTC	2526
	50	GTTGGCGTACGGATAACGGAAGAAAGCATAAG			TTTGCTAAAAGGATTTATGCTTTAAAATACTT	49	TTTGCTAAAAGGATTTATGCTTTAAAATACTT	49	TTTGCTAAAAGGATTTATGCTTTAAAATACTT	49	TCAAGGCGATCCACCTCCCGTCACAGTCATTT	48	TCAAGGCGATCCACCTCCCGTCACAGTCATTT	48	TTTGCTAAAAGGATTTATGCTTTAAAATACTT	49	TGTTGAACGAGTTATTCATAAGTGCCCGAAAT	45	TTCTCCAAGTAAAGAATAAAACAATATACCGC	47	TTGGATGTGCAATTTGGTCAAGATGTGGGGAG	40			TGTGGCGTAGCGTTTCCAAAGTTGCCCATTGG	16	ATTCTTGTAGTGAGATTGAATTGTATTACCAT	154	ATTCTTGTAGTGAGATTGAATTGTATTACCAT	154	CACCCGTAGTTGAATCAACACGTAAAATATAT	153	TATCCAATTACACGTTCAAAAACAGCGCAACA	156	ATTCTTGTAGTGAGATTGAATTGTATTACCAT	154	CCAAAGGCGCTTACCCTCAAAGCCTTTGATGA	157	ATGACGATAGAAAACTGCCGCTGCATTTCACGGTTGC	212	CACAAGCTTTAAATATGATTGATGCGTATGGTGTCGC	207	CACAAGCTTTAAATATGATTGATGCGTATGGTGTCGC	207	CACAAGCTTTAAATATGATTGATGCGTATGGT	207	AATTTGCGCAGTCGATATTGACGTTACTGATG	2527
	51	AAATAACCACGGTTGTGGTAAGTCACTTTTAC			GTTGGCGTACGGATAACGGAAGAAAGCATAAG	50	GTTGGCGTACGGATAACGGAAGAAAGCATAAG	50	GTTGGCGTACGGATAACGGAAGAAAGCATAAG	50	TTTGCTAAAAGGATTTATGCTTTAAAATACTT	49	TTTGCTAAAAGGATTTATGCTTTAAAATACTT	49	GTTGGCGTACGGATAACGGAAGAAAGCATAAG	50	AGCGGAAATCTTTTCAAGTGCGTAGGGGATAA	46	TCAAGGCGATCCACCTCCCGTCACAGTCATTT	48	CGAACACGACTTGAACCAAAGTTAGAAAAATA	41			CCAAGCGTGACCAACTCACCAGTTGTCACAGG	17	GTATGCAAATCTTGGAGGCTTAACCGCTTTGG	155	GTATGCAAATCTTGGAGGCTTAACCGCTTTGG	155	ATTCTTGTAGTGAGATTGAATTGTATTACCAT	154	CCAAAGGCGCTTACCCTCAAAGCCTTTGATGA	157	GTATGCAAATCTTGGAGGCTTAACCGCTTTGG	155	TGTGATAAGCAATAGCTTCACCTTCACGATCA	158	AGCAAGGCGATAAGTTGAGGTGATGCTTGTCTGTTGA	213	TTCGTCAAGGGCTTTGGCGCGGCGTCTTAATAGTTCG	208	TTCGTCAAGGGCTTTGGCGCGGCGTCTTAATAGTTCG	208	TTCGTCAAGGGCTTTGGCGCGGCGTCTTAATA	208	ATAGCTAAATCTCCATTACTTCAATACTTGGA	2528
	52	GCGTTCAGGTTGAGGAGATGAAGTGATGTGAT			AAATAACCACGGTTGTGGTAAGTCACTTTTAC	51	AAATAACCACGGTTGTGGTAAGTCACTTTTAC	51	AAATAACCACGGTTGTGGTAAGTCACTTTTAC	51	GTTGGCGTACGGATAACGGAAGAAAGCATAAG	50	GTTGGCGTACGGATAACGGAAGAAAGCATAAG	50	AAATAACCACGGTTGTGGTAAGTCACTTTTAC	51	TTCTCCAAGTAAAGAATAAAACAATATACCGC	47	TTTGCTAAAAGGATTTATGCTTTAAAATACTT	49	CAACTAAAAGCTATTTATGGGGGTAAAAATTT	42			TTTTGAAACTTATAGGCTTGGCTTGGGTTATC	18	TATCCAATTACACGTTCAAAAACAGCGCAACA	156	TATCCAATTACACGTTCAAAAACAGCGCAACA	156	GTATGCAAATCTTGGAGGCTTAACCGCTTTGG	155			TATCCAATTACACGTTCAAAAACAGCGCAACA	156			AGAAGATATATACGAAACTGGCGAAGCCTTAGGTTTC	214	AATAAAAAACTAGAAGAGCAAGCTGCTGTTGCGTTGC	209	AATAAAAAACTAGAAGAGCAAGCTGCTGTTGCGTTGC	209	AATAAAAAACTAGAAGAGCAAGCTGCTGTTGC	209	ATGAACGACACACGGATTGCCGTATCGCTGAA	2529
	53	ATCTGCAAGACCACTGATAGTTGTTGAGAATC			GCGTTCAGGTTGAGGAGATGAAGTGATGTGAT	52	GCGTTCAGGTTGAGGAGATGAAGTGATGTGAT	52	GCGTTCAGGTTGAGGAGATGAAGTGATGTGAT	52	AAATAACCACGGTTGTGGTAAGTCACTTTTAC	51	AAATAACCACGGTTGTGGTAAGTCACTTTTAC	51	GCGTTCAGGTTGAGGAGATGAAGTGATGTGAT	52	TCAAGGCGATCCACCTCCCGTCACAGTCATTT	48	GTTGGCGTACGGATAACGGAAGAAAGCATAAG	50	TGTCATTGGCCGGCCATTCACAACCCCGATAA	43			TGAAAGGGATTTAAAAGCAGTTACATAAAATT	19	CCAAAGGCGCTTACCCTCAAAGCCTTTGATGA	157	CCAAAGGCGCTTACCCTCAAAGCCTTTGATGA	157	TATCCAATTACACGTTCAAAAACAGCGCAACA	156			CCAAAGGCGCTTACCCTCAAAGCCTTTGATGA	157			TTTAGCGATCCAGTAGTGATTAACACTCGGTGGTTAC	215	AACCATTTTGTTTTGTTGAACGTGAGCTTTGAGTTTC	210	AACCATTTTGTTTTGTTGAACGTGAGCTTTGAGTTTC	210	AACCATTTTGTTTTGTTGAACGTGAGCTTTGA	210	CGAAACATAAAAGCCAGCCGCTTGGTGCTGTG	2530
	54	TCATCAAAACAGGCACATTCTTACCAAATAAA									GCGTTCAGGTTGAGGAGATGAAGTGATGTGAT	52	GCGTTCAGGTTGAGGAGATGAAGTGATGTGAT	52			TTTGCTAAAAGGATTTATGCTTTAAAATACTT	49	AAATAACCACGGTTGTGGTAAGTCACTTTTAC	51	CCAAAAAATGAGGAAATTGGACAATATCCAACA	44			TGAATTGGATTTCGTAAATCATTGAGCAAGTT	20					CCAAAGGCGCTTACCCTCAAAGCCTTTGATGA	157			TTATATATTTATCTCTAAATGATGATGAAGCA	160			ACGTTAGCTATCGATATAGACCGAGAAAGCAAGTTAC	216	GTGAGGATGCCAAAACTCATAAAGCACATTGTGTTCG	211	GTGAGGATGCCAAAACTCATAAAGCACATTGTGTTCG	211	TGAGGATGCCAAAACTCATAAAGCACATTGT	211	TCGCAAGGCTTCAAAAATGCTATGAGTAGCTT	2531
	55	TTGTTGAAATGACCATGGATTGTAAGGTCCTT															GTTGGCGTACGGATAACGGAAGAAAGCATAAG	50	GCGTTCAGGTTGAGGAGATGAAGTGATGTGAT	52	TGTTGAACGAGTTATTCATAAGTGCCCGAAAT	45			AGCATCAAGTAGATCAGCAGTTACCTGTTCAG	21									TTTTAGCAGTAAGCAATGAGCTACACTCAAGA	161			AGTCTATGCAGTGCCATTCTTTCCTGAAAATGGTTGC	217	ATGACGATAGAAAACTGCCGCTGCATTTCACGGTTGC	212	ATGACGATAGAAAACTGCCGCTGCATTTCACGGTTGC	212	TGACGATAGAAAACTGCCGCTGCATTTCACG	212	ATAACAGCCCTAGATTCATCACTGTTTGCACG	2532
	56	AGACGATTGGCGTGATACTCCGGATGGTTCAA															AAATAACCACGGTTGTGGTAAGTCACTTTTAC	51			AGCGGAAATCTTTTCAAGTGCGTAGGGGATAA	46			TTCTGTATTAGTGGCCTTCATGTGCATTAAAA	22									AATATTCTCTTGCGTATTAATTGCTCAGGAGT	162			AGTACGGGCAATATCAAACTTCGTGGTGGACAGTTAT	218	AGCAAGGCGATAAGTTGAGGTGATGCTTGTCTGTTGA	213	AGCAAGGCGATAAGTTGAGGTGATGCTTGTCTGTTGA	213	AGCAAGGCGATAAGTTGAGGTGATGCTTGTCT	213	TTGAACATGTTGTCTTGACAACCCGCGTCATA	2533
	57	TTGAAGTGACAAAATCAGGAAAAGTAATCATC															GCGTTCAGGTTGAGGAGATGAAGTGATGTGAT	52			TTCTCCAAGTAAAGAATAAAACAATATACCGC	47			ATACATGCCCACGTTGAAAATCGGGTACCAGT	23									TTTTTATAATTTTTCAAAAAAAATATTTCTCC	163			CCTACGGGCAACATCCCTAACACACCCACCTCATACG	219	AGAAGATATATACGAAACTGGCGAAGCCTTAGGTTTC	214	AGAAGATATATACGAAACTGGCGAAGCCTTAGGTTTC	214	AGAAGATATATACGAAACTGGCGAAGCCTTAG	214	ACGGTCATTAATTTTTTGGTCAAGATGCCAAA	2534
	58	TTTATTTACCACCATTAAGCTACGCCGAAGCT																			TCAAGGCGATCCACCTCCCGTCACAGTCATTT	48			GTATTAAAACTGCTTATAAACTTTCTTAAATC	24													AAAGTTGGTTGAACCATATTCTGATGGGGTAAGTTCA	220	TTTAGCGATCCAGTAGTGATTAACACTCGGTGGTTAC	215	TTTAGCGATCCAGTAGTGATTAACACTCGGTGGTTAC	215	TTTAGCGATCCAGTAGTGATTAACACTCGGTG	215	TTAGTGATGTTGATCGTGTTGCTTTCTCCCGT	2535
	59	TGAAGGTGATATGGAATCACTTGGAGCTAAGG																			TTTGCTAAAAGGATTTATGCTTTAAAATACTT	49			ATTTTTTCTGTTAACTCTAAAATACCCTTCCG	26													TATCTTTCATTAACTTTGCATAAGCATTTAAAGTTGC	221	ACGTTAGCTATCGATATAGACCGAGAAAGCAAGTTAC	216	ACGTTAGCTATCGATATAGACCGAGAAAGCAAGTTAC	216	ACGTTAGCTATCGATATAGACCGAGAAAGCAA	216	TTTAGCCAGTTCATCAGTAAGTTATAACAACC	2536
	60	GATATTTCGGAATTTTTAGGATTAGTTGATGA																			GTTGGCGTACGGATAACGGAAGAAAGCATAAG	50			TAAAAGTAGAGAGTGGCGGTGATTCACTAAGA	27													CTGATCAAGTGCAATTTCATCCTAATGTAATT	222	AGTCTATGCAGTGCCATTCTTTCCTGAAAATGGTTGC	217	AGTCTATGCAGTGCCATTCTTTCCTGAAAATGGTTGC	217	AGTCTATGCAGTGCCATTCTTTCCTGAAAATG	217	AAAGTTAGATCGACAACGATAGGAGTTTCATT	2537
	61	TTCAACTGTGTAACCAGATTTCGCTTTAAAAG																			AAATAACCACGGTTGTGGTAAGTCACTTTTAC	51			GTTGTCTGATCCGACAATTTGGCTGAGTACGT	28													ATCTTAATGCCAATAGCTTTAGCTTCCGCGCT	223	AGTACGGGCAATATCAAACTTCGTGGTGGACAGTTAT	218	AGTACGGGCAATATCAAACTTCGTGGTGGACAGTTAT	218	AGTACGGGCAATATCAAACTTCGTGGTGGACA	218	ACCATATAGACGATGCATTTTAGATCCCTCAA	2538
	62	ATCAATGTAATGCTCAGGCGATGCCTTATCAT																			GCGTTCAGGTTGAGGAGATGAAGTGATGTGAT	52			TTGTACAACAATATGACCCGTATCGATGTAAC	29													TACATACTTGCTGTCACCTTTTAGTACTTCAG	224	CCTACGGGCAACATCCCTAACACACCCACCTCATACG	219	CCTACGGGCAACATCCCTAACACACCCACCTCATACG	219	CCTACGGGCAACATCCCTAACACACCCACCTC	219	TGTTAAAACCTCATCCAATAATGTGATGTTTT	2539
	63	ATGCCCAGAGTTAGCATCTTGATGGTTCTCAA																							AACAATTGCCTGAGTGGTATGAGCCACCAGTA	30													TCCTTTTCTCAGGTTGCACAGCTCATACTGTTGTTGC	225	AAAGTTGGTTGAACCATATTCTGATGGGGTAAGTTCA	220	AAAGTTGGTTGAACCATATTCTGATGGGGTAAGTTCA	220	AAGTTGGTTGAACCATATTCTGATGGGGTAA	220	TCCTTTTCTCAGGTTGCACAGCTCATACAATT	2540
	64	GTAAACAAAGACTTTGATTTAATCTGGTGGAA																							TTTGATAGCTAAAGTAGAAATCAAAGTCGCAA	31													AAAGTCATCAAATGTAGTAATTAAATGTGAACATTGC	226	TATCTTTCATTAACTTTGCATAAGCATTTAAAGTTGC	221	TATCTTTCATTAACTTTGCATAAGCATTTAAAGTTGC	221	TATCTTTCATTAACTTTGCATAAGCATTTAAA	221	TCTGGCATATCAAAGTTAAACCAACCCACATA	2541
	65	TGAAGCAGAACAAGTTGATATTGATTCACCTA																							TTTTATTGCTGGGAATGAAACATCAAAGCAAA	32													ATTCAGTTTTTTGCACAAACAATTGGTATGCAGTTGC	227	CTGATCAAGTGCAATTTCATCCTAATGTAATT	222	CTGATCAAGTGCAATTTCATCCTAATGTAATT	222	TGATCAAGTGCAATTTCATCCTAATGTAATT	222	GCATGTCTCCCTTGTCATGCGGGCTTCTTTTT	2542
	66	GTGAAGACAATAAGCGTATACCTATTCCAGAA																							TTCTCATCGTGAAGGTTTTGCAAATATGCCTT	33													GTTATGAAATGCCTGAGTTACAGGAACATCACGTTGC	228	ATCTTAATGCCAATAGCTTTAGCTTCCGCGCT	223	ATCTTAATGCCAATAGCTTTAGCTTCCGCGCT	223	TCTTAATGCCAATAGCTTTAGCTTCCGCGCT	223	TCGATCTGAGTTGAAGAAATTCCGACTAAACG	2543
	67	TCTCGGCACAGGAGTGCATTCGAAGTTGATGA																							TGTCCGAAATTCAGATGGTGAAGTGACATATG	34													AATCCTTTTGACTGCTGATATGTACGAGGTACGTTGC	229	TACATACTTGCTGTCACCTTTTAGTACTTCAGGTTGC	224	TACATACTTGCTGTCACCTTTTAGTACTTCAGGTTGC	224	TACATACTTGCTGTCACCTTTTAGTACTTCAG	224	GATCATCTACAGTGATTGAATAAACGGTTTTT	2544
	68	TGAATGGGTATTAGAACTCAGTGAAGATATGT																							TTCAACCTACGCAAGTATTATGGGAACTATTT	35													AAAGTTGGTTGAACCATATTCTGATGAGGTAAGTTCG	230	TCCTTTTCTCAGGTTGCACAGCTCATACTGTTGTTGC	225	TCCTTTTCTCAGGTTGCACAGCTCATACTGTTGTTGC	225	TCCTTTTCTCAGGTTGCACAGCTCATACTGTT	225	ATATTCGAAAGTGTCGTTTTTCTCAATTCCTT	2545
	69	TACTGGCTCAGGCAGAGAAGGCATGTCAATGC																							GTCTTTATCAGTTACGATGGCATGAGTTTTTGT	36													AAAAACACAGCAAATTTGCGCAATGGTTATTTGTTAC	231	AAAGTCATCAAATGTAGTAATTAAATGTGAACATTGC	226	AAAGTCATCAAATGTAGTAATTAAATGTGAACATTGC	226	AAAGTCATCAAATGTAGTAATTAAATGTGAAC	226	ACGTTCGCCCGCGGTTATCCGACCAATCTAAA	2546
	70	CACTTGGGCATGTTCTTAGATCCAGACACAAA																							ATATCTCGCAGATTTGGACAAGGTCACGAATA	38													TCTATTGCTGTTCCTGGTAGTAGAATATCTGTGTTGC	232	ATTCAGTTTTTTGCACAAACAATTGGTATGCAGTTGC	227	ATTCAGTTTTTTGCACAAACAATTGGTATGCAGTTGC	227	TTCAGTTTTTTGCACAAACAATTGGTATGCA	227	TCAATTGCACTTGAACCCAAGGCTGCCAAAGC	2547
	71	TCTACCTGCTAATAGCTTCTTTGCCCTAGTTC																							TTCAACTGTGTAACCAGATTTCGCTTTAAAAG	61													TCTTTAGTGGTCGGATCGATGACACGCATATAGTTGC	233	GTTATGAAATGCCTGAGTTACAGGAACATCACGTTGC	228	GTTATGAAATGCCTGAGTTACAGGAACATCACGTTGC	228	TTATGAAATGCCTGAGTTACAGGAACATCAC	228	GTCAACGTATCACTGATCGCTATATCGCTAAC	2548
	72	TTGCTTAACCTTCACGCCATTTGGATAAACTG																							ATCAATGTAATGCTCAGGCGATGCCTTATCAT	62													CAAATGACATCTAGAACATCTAACAGATCTTCGTTTC	234	AATCCTTTTGACTGCTGATATGTACGAGGTACGTTGC	229	AATCCTTTTGACTGCTGATATGTACGAGGTACGTTGC	229	AATCCTTTTGACTGCTGATATGTACGAGGTAC	229	TAACTACGAAATGACCCAGAGTCGTTTTTTAT	2549
	73	AACAATTGCCTGAGAGCCACCAGTA																							TTGGACAAAGATTATGACTGAGAAAGACGAGA	39													TGGACAATCTGAGCCTTCACCGCTTCCAACCCGTTGC	235	AAAGTTGGTTGAACCATATTCTGATGAGGTAAGTTCG	230	AAAGTTGGTTGAACCATATTCTGATGAGGTAAGTTCG	230	AAGTTGGTTGAACCATATTCTGATGAGGTAA	230	ATAAGGTAGCCAATCTGCGCATTTGTTAGGCC	236
	74	CTTTAAAATAATTTTCCCCCACTAAGATACTAC																							CAACTAAAAGCTATTTATGGGGGTAAAAATTT	42													ATAAGGTAGCCAATCTGCGCATTTGTTAGGCC	236	AGTACATGCAACGACAACAATCGTTAAGCAAAGTTGC	256	AAAAACACAGCAAATTTGCGCAATGGTTATTTGTTAC	231	AAAACACAGCAAATTTGCGCAATGGTTATTT	231	TGATACTTGCTGCCATAACCCGTAAAACCACC	2550
	75	AAACATCTTTATTGAAGCTCTTGCTGTATCTG																							TGTCATTGGCCGGCCATTCACAACCCCGATAA	43													ATGCATCGGAATCACCAAATACATGTGTCTGAGTTCG	237	TCTATTGCTGTTCCTGGTAGTAGAATATCTGTGTTGC	232	TCTATTGCTGTTCCTGGTAGTAGAATATCTGTGTTGC	232	TCTATTGCTGTTCCTGGTAGTAGAATATCTGT	232	TTCATGGCAGCATTGAATCCAATATCTAAACCG	2551
	76	ATTATACCTAGCATCCCCTTTGAGTTCTTCTG																							CCAAAAAATGAGGAAATTGGACAATATCCAACA	44													ATGCTCGGATCTAATCCTATTCCGCTCATAAGATTAT	238	TCTTTAGTGGTCGGATCGATGACACGCATATAGTTGC	233	TCTTTAGTGGTCGGATCGATGACACGCATATAGTTGC	233	TCTTTAGTGGTCGGATCGATGACACGCATATA	233	ATGTTCAATCTCTTGCGAGATTATGGCGGTAAG	2552
	77	TGATTTAAAAGGAGCCAGCCATGAGTGAGTTT																							TTCTCCAAGTAAAGAATAAAACAATATACCGC	47													TTTGATATTTTCAGAATATTAATTAGTGGGATGTTGT	239	CAAATGACATCTAGAACATCTAACAGATCTTCGTTTC	234	CAAATGACATCTAGAACATCTAACAGATCTTCGTTTC	234	CAAATGACATCTAGAACATCTAACAGATCTTC	234	ACGTCTTCTAATGGTAGGCACTAGTCCAATAT	2553
	78	AGAGGGGGTACGCAGATTGTGCGTACCCTTTT																							TCAAGGCGATCCACCTCCCGTCACAGTCATTT	48													TGCATGAACATTATCAAGGACTTCCATTAACAATTGATAAGCCTTTGTTCAGTTGC	240	TGGACAATCTGAGCCTTCACCGCTTCCAACCCGTTGC	235	TGGACAATCTGAGCCTTCACCGCTTCCAACCCGTTGC	235	TGGACAATCTGAGCCTTCACCGCTTCCAACCC	235
	79	CCATTGCAAAGCCATTGCATCTGCAATGCCTT																							TTTGCTAAAAGGATTTATGCTTTAAAATACTT	49													TCAATCAGTAACGTCTTTTTTGGTGTGACATCGTTGC	241	AGTACATGCAACGACAACAATCGTTAAGCAAAGTTGC	256	AGTACATGCAACGACAACAATCGTTAAGCAAAGTTGC	256	AGTACATGCAACGACAACAATCGTTAAGCAAA	256
	80	TTAAAGTTAAGTCCATTTTGTTCAGTAACAAT																							GTTGGCGTACGGATAACGGAAGAAAGCATAAG	50													AGCTAATTTAATGCAGCCATGTGAGCGATTTAGTTAC	242	ATGCATCGGAATCACCAAATACATGTGTCTGAGTTCG	237	ATGCATCGGAATCACCAAATACATGTGTCTGAGTTCG	237	TGCATCGGAATCACCAAATACATGTGTCTGA	237
	81	AAGAACCTGTATTTGATCCTGATACGCCATTG																							AAATAACCACGGTTGTGGTAAGTCACTTTTAC	51													TAACGGGGTTAGAGCCAAAATCTGGCCATACTTTTGC	243	ATGCTCGGATCTAATCCTATTCCGCTCATAAGATTAT	238	ATGCTCGGATCTAATCCTATTCCGCTCATAAGATTAT	238	TGCTCGGATCTAATCCTATTCCGCTCATAAG	238
	82	GACACACAACCCAAAAGATTGGCACGTTCAAG																							GCGTTCAGGTTGAGGAGATGAAGTGATGTGAT	52													AATGAGGTTGTGTTGCTACTGACACCTGAAGGGTTCG	244	TTTGATATTTTCAGAATATTAATTAGTGGGATGTTGT	239	TTTGATATTTTCAGAATATTAATTAGTGGGATGTTGT	239	TTTGATATTTTCAGAATATTAATTAGTGGGAT	239
	83	TTTCATCAGTAGCAGAGTTAGACCCTTCAATC																																					TATCTGCAATGGAAGGTACTTCTTCTGCCAGCGTTGC	245	TGCATGAACATTATCAAGGACTTCCATTAACAATTGATAAGCCTTTGTTCAGTTGC	240	TGCATGAACATTATCAAGGACTTCCATTAACAATTGATAAGCCTTTGTTCAGTTGC	240	TGCATGAACATTATCAAGGACTTCCATTAACAATTGATAAGCCTTTGTTCA	240
	84	TTGCCGCGTGGGTAATGAACTGCTTTTTGTAC																																					ACGTCTTCTAATGGTGGACTCTAGTCCAATATATTGG	246	TCAATCAGTAACGTCTTTTTTGGTGTGACATCGTTGC	241	TCAATCAGTAACGTCTTTTTTGGTGTGACATCGTTGC	241	TCAATCAGTAACGTCTTTTTTGGTGTGACATC	241
	85	TTGAAGATGAGCTAACAAATCAACGCCAACTT																																					TGCCGTGGCGGTCCCCCTTCTGTTTCTTGTTCGTTTC	247	AGCTAATTTAATGCAGCCATGTGAGCGATTTAGTTAC	242	AGCTAATTTAATGCAGCCATGTGAGCGATTTAGTTAC	242	AGCTAATTTAATGCAGCCATGTGAGCGATTTA	242
	86	AGTTGCACTCAATGGTTGTGAGTCCGCCATGT																																					TCGCAATAAAAAACCACTCGAGAGTGGCTTAAATTAT	248	TAACGGGGTTAGAGCCAAAATCTGGCCATACTTTTGC	243	TAACGGGGTTAGAGCCAAAATCTGGCCATACTTTTGC	243	TAACGGGGTTAGAGCCAAAATCTGGCCATACT	243
	87	GGTTATTGATCCAGCCATAAAAGAATTGCTCT																																					CACAAGACATGGGCGCTTAGCTCTTTGTGGTAGTTGC	249	AATGAGGTTGTGTTGCTACTGACACCTGAAGGGTTCG	244	AATGAGGTTGTGTTGCTACTGACACCTGAAGGGTTCG	244	AATGAGGTTGTGTTGCTACTGACACCTGAAGG	244
	88	GCATAAAAGTACAAACTAGGGTCAATGATGTA																																					ATATTGCGCAAAGTTCCATTTATACGCGCTTCGTTCG	250	TATCTGCAATGGAAGGTACTTCTTCTGCCAGCGTTGC	245	TATCTGCAATGGAAGGTACTTCTTCTGCCAGCGTTGC	245	TATCTGCAATGGAAGGTACTTCTTCTGCCAGC	245
	89	AAAGGATTCTTGCTCAAACGCCGAGGTTATAA																																							ACGTCTTCTAATGGTGGACTCTAGTCCAATATATTGG	246	ACGTCTTCTAATGGTGGACTCTAGTCCAATATATTGG	246	ACGTCTTCTAATGGTGGACTCTAGTCCAATAT	246
	90	AATTGCTGTGACCGAGCCAAAGCGGAAATAAA																																							TGCCGTGGCGGTCCCCCTTCTGTTTCTTGTTCGTTTC	247	TGCCGTGGCGGTCCCCCTTCTGTTTCTTGTTCGTTTC	247	TGCCGTGGCGGTCCCCCTTCTGTTTCTTGTTC	247
	91	TGCTTAACTGTTCTGTCACTCAATTGGCAGAA																																							TCGCAATAAAAAACCACTCGAGAGTGGCTTAAATTAT	248	TCGCAATAAAAAACCACTCGAGAGTGGCTTAAATTAT	248	TCGCAATAAAAAACCACTCGAGAGTGGCTTAA	248
	92	GTTATGAAGTTGACGGTCTTGTCTCGCCTGAA																																							CACAAGACATGGGCGCTTAGCTCTTTGTGGTAGTTGC	249	CACAAGACATGGGCGCTTAGCTCTTTGTGGTAGTTGC	249	CACAAGACATGGGCGCTTAGCTCTTTGTGGTA	249
	93	ATCTGGTAACCGTTTCGGTGATACCACTTGGA																																							ATATTGCGCAAAGTTCCATTTATACGCGCTTCGTTCG	250	ATATTGCGCAAAGTTCCATTTATACGCGCTTCGTTCG	250	ATATTGCGCAAAGTTCCATTTATACGCGCTTC	250
	94	TGAGAAGCCGAAAGCAACACGAGCACATTGAA
	95	CAAAAGTATTGCCGCAATGCCTTCTCAAATAC
	96	TTAAGTGCATCGATCGCATCCGCACCGCTAAT
	97	AAGAATAAACGCATTTTAGATGGTATTGAAGG
	98	AATGCGCCTCAGCTATCACAAAAGTCGAGCAA
	99	GCAAGGCGACTGCAAAAAATACTTCTGGACTA
	100	ACAAATTGATTATACATTAGCCAAATTGTAAA
	101	AGAAGAAATGCAAGGCCGCAATCTGTCATTCA
	102	TTTTGAAAGGTAAAGAGCCTAAAAATCTTACA
	103	ATGGATTAAAGACTGCTGAAACAAGAGCAGCT
	104	ATGAGTGAGTTTAAAGAGTTCAAAGTTGGTGA
	105	AAGAATTGTCTGCTGAAGACATTGAAGGAATT
	106	ATCACATCACTTCATCTCCTCAACCTGAACGC
	107	GTAAAAGTGACTTACCACAACCGTGGTTATTT
	108	CTTATGCTTTCTTCCGTTATCCGTACGCCAAC
	109	AAGTATTTTAAAGCATAAATCCTTTTAGCAAA
	110	AAATGACTGTGACGGGAGGTGGATCGCCTTGA
	111	GCGGTATATTGTTTTATTCTTTACTTGGAGAA
	112	TTATCCCCTACGCACTTGAAAAGATTTCCGCT
	113	ATTTCGGGCACTTATGAATAACTCGTTCAACA
	114	TGTTGGATATTGTCCAATTTCCTCATTTTTTGG
	115	TTATCGGGGTTGTGAATGGCCGGCCAATGACA
	116	AAATTTTTACCCCCATAAATAGCTTTTAGTTG
	117	TATTTTTCTAACTTTGGTTCAAGTCGTGTTCG
	118	CTCCCCACATCTTGACCAAATTGCACATCCAA
	119	TCTCGTCTTTCTCAGTCATAATCTTTGTCCAA
	120	TATTCGTGACCTTGTCCAAATCTGCGAGATAT
	121	TTTTTGGCATCTCAAGAACTTGCTCGTGCTAT
	122	ACAAAAACTCATGCCATCGTAACTGATAAAGAC
	123	AAATAGTTCCCATAATACTTGCGTAGGTTGAA
	124	CATATGTCACTTCACCATCTGAATTTCGGACA
	125	AAGGCATATTTGCAAAACCTTCACGATGAGAA
	126	TTTGCTTTGATGTTTCATTCCCAGCAATAAAA
	127	TTGCGACTTTGATTTCTACTTTAGCTATCAAA
	128	TACTGGTGGCTCATACCACTCAGGCAATTGTT
	129	GTTACATCGATACGGGTCATATTGTTGTACAA
	130	ACGTACTCAGCCAAATTGTCGGATCAGACAAC
	131	TCTTAGTGAATCACCGCCACTCTCTACTTTTA
	132	CGGAAGGGTATTTTAGAGTTAACAGAAAAAAT
	133	CCTGCCCCGAACAATATGATGCTTTTTTTCAA
	134	GATTTAAGAAAGTTTATAAGCAGTTTTAATAC
	135	ACTGGTACCCGATTTTCAACGTGGGCATGTAT
	136	TTTTAATGCACATGAAGGCCACTAATACAGAA
	137	CTGAACAGGTAACTGCTGATCTACTTGATGCT
	138	AACTTGCTCAATGATTTACGAAATCCAATTCA
	139	AATTTTATGTAACTGCTTTTAAATCCCTTTCA
	140	GATAACCCAAGCCAAGCCTATAAGTTTCAAAA
	141	CCTGTGACAACTGGTGAGTTGGTCACGCTTGG
	142	CCAATGGGCAACTTTGGAAACGCTACGCCACA
	143	CCTTCACTCACAGCGGGAGTAAATGCCTATGC
	144	ATTTCAGGCAATAAAAAACCCCGCTTTCGCAG
	145	AAATACGATATCTATAAGGGCTATGATCATGA
	146	TGGAAGTCATAGACCGTATGGTTGCGGCCCAT
	147	AGATAGAAAAGACTAAAAGCAATGATGTAACT
	148	AGATGCTGAGCAATTTCCTATTGTTGCATATT
	149	TGATATTCACACATAATTTTTATGCTTATGCT
	150	ACAAATTTTCTTGTAGCTGTATTGATGAGCAA
	151	TCAACAACAAGATATTGAACAAGACTTTGGAA
	152	CAAAACAACTTAAAGGCACCAGTTACCCCAAA
	153	CACCCGTAGTTGAATCAACACGTAAAATATAT
	154	ATTCTTGTAGTGAGATTGAATTGTATTACCAT
	155	GTATGCAAATCTTGGAGGCTTAACCGCTTTGG
	156	TATCCAATTACACGTTCAAAAACAGCGCAACA
	157	CCAAAGGCGCTTACCCTCAAAGCCTTTGATGA
	158	TGTGATAAGCAATAGCTTCACCTTCACGATCA
	159	GATTCTCAACAACTATCAGTGGTCTTGCAGAT
	160	TTATATATTTATCTCTAAATGATGATGAAGCA
	161	TTTTAGCAGTAAGCAATGAGCTACACTCAAGA
	162	AATATTCTCTTGCGTATTAATTGCTCAGGAGT
	163	TTTTTATAATTTTTCAAAAAAAATATTTCTCC
	164	TTGTTAAAAAGATCGCTAATGAGGTTGTAGAC
	165	TCCGCCTCCTCGTTCCTCGTCGTTGTCGTCGT
	166	GCAAGCGACAATGCAAGTTTGGGCATTCGTAA
	167	AGCACTCGGAGAAGCTTCAGCAATAGCAATTT
	168	AATAAAAAAGGCGGATGCGGTGCGTACGGTCG
	169	ATTCAGGATGGTTCCAGAAACCGTATTGATTA
	170	AATACCAAGAGATGTAAACGCTATTAGAACTA
	171	AAAGTAAAAGCTTGGAGCCAGTCAATGAAATT
	172	TTGTGAAGCAGACATTACATTTGAAATGGTGA
	173	CCACTCCACCATCGTCATTTCAATATGGAAAA
	174	CAGATCCCGCCGACTCCAGCCCTCACACCTGA
	175	AGAAACACGACTTTGAAATATGTAAGATCTAT
	176	ATTCACGTGAACATGCAAAGTCTGTTGCTGAT
	177	TTCAAGATGTTTACCCGGCAGATGATGAACCG
	178	ACAGCTTTATTCGCAGCTTTGAGACCTGCATC
	179	AACAGTACAAATATTTCAGCGTTGCAGGAAGC
	180	ATGAACCTTTTGCTCATTTCAGTATAGACACTATTCG
	181	AAACTAGAAACCAATATTTATTTATGTCTGATTTTCG
	182	TTTAAATCAACAGCAACTTTTGCAACATTCCC
	183	ATTTCACCGCCGCTTGTCTGCATGAAGTCACC
	184	ATAAAATATTTGTTCCGTAGAGCGCTTCTTTC
	185	TGCTCAAGATTATGTTGATCGAACTCTCGACAGTTGC
	186	TTACGGCGTTTTATCTTGTTCCATTTCTTCTCGTTTC
	187	CTTCATTAAAGAAGTTCATATTTTTTAATTTTGTTTC
	188	CTACTCCTTGATTACAAAATCCCTTAAATCGTGTTGC
	189	ATGTCGGTTTTCAGCAACTTTTAAAGCCTAATGTTAC
	190	ATCCCCGTTTGCATTGTGTCATACAGCCGTGAGTTGC
	191	TCATAAAAGAAACGGCCATTTTCTGAATAAGTGTTGC
	192	CAAAAGCGTTCACGGTCTTGTTGTCTTTCTGCATTCA
	193	ATTTCACCACCGCCTGTCTGCATAAAGTCACCTTTGC
	194	GGTGTTTGTGTGACACATACAGAAGTTGCCGCGTTCA
	195	ATTAATTGATGCGTTCTGGCGCGCAATGATAGGTTTC
	196	TATGTATTGGTTACGATAGGCAGTACGAACTTGTTCG
	197	TTGTGCTTAGATCCTTAAAAATGGCCTTTGATGTTGC
	198	GCGATATGTTTAGCAAAATGCCTGATTGGATGGTTCG
	199	CCAACCACACTTTGATACTCAACGCTAATCTCGTTCG
	200	CTAATAAGCCAGTCATTGCTGTGGCTTGTTCAGTTCG
	201	CTACACTCCTGAGCGTTTTGCAGCAGCCATCTGTTCG
	202	CATGCAAATACGATAATTTCAACTTCTTCAGCGTTCG
	203	AATTCCATGAATCGTGCTTTAAGTTCTGCGGTGTTCG
	204	AACTAACAATTTGTTGCTATTGGGATCATTCGGTTCG
	205	ACCATCAAGCAGCCAAGTACCTTCTTTGGGAAGTTCG
	206	GTGAAGATGGTAAAAAATACCTTTCTGATAACGTTGC
	207	CACAAGCTTTAAATATGATTGATGCGTATGGTGTCGC
	208	TTCGTCAAGGGCTTTGGCGCGGCGTCTTAATAGTTCG
	209	AATAAAAAACTAGAAGAGCAAGCTGCTGTTGCGTTGC
	210	AACCATTTTGTTTTGTTGAACGTGAGCTTTGAGTTTC
	211	GTGAGGATGCCAAAACTCATAAAGCACATTGTGTTCG
	212	ATGACGATAGAAAACTGCCGCTGCATTTCACGGTTGC
	213	AGCAAGGCGATAAGTTGAGGTGATGCTTGTCTGTTGA
	214	AGAAGATATATACGAAACTGGCGAAGCCTTAGGTTTC
	215	TTTAGCGATCCAGTAGTGATTAACACTCGGTGGTTAC
	216	ACGTTAGCTATCGATATAGACCGAGAAAGCAAGTTAC
	217	AGTCTATGCAGTGCCATTCTTTCCTGAAAATGGTTGC
	218	AGTACGGGCAATATCAAACTTCGTGGTGGACAGTTAT
	219	CCTACGGGCAACATCCCTAACACACCCACCTCATACG
	220	AAAGTTGGTTGAACCATATTCTGATGGGGTAAGTTCA
	221	TATCTTTCATTAACTTTGCATAAGCATTTAAAGTTGC
	222	CTGATCAAGTGCAATTTCATCCTAATGTAATT
	223	ATCTTAATGCCAATAGCTTTAGCTTCCGCGCT
	224	TACATACTTGCTGTCACCTTTTAGTACTTCAG
	225	TCCTTTTCTCAGGTTGCACAGCTCATACTGTTGTTGC
	226	AAAGTCATCAAATGTAGTAATTAAATGTGAACATTGC
	227	ATTCAGTTTTTTGCACAAACAATTGGTATGCAGTTGC
	228	GTTATGAAATGCCTGAGTTACAGGAACATCACGTTGC
	229	AATCCTTTTGACTGCTGATATGTACGAGGTACGTTGC
	230	AAAGTTGGTTGAACCATATTCTGATGAGGTAAGTTCG
	231	AAAAACACAGCAAATTTGCGCAATGGTTATTTGTTAC
	232	TCTATTGCTGTTCCTGGTAGTAGAATATCTGTGTTGC
	233	TCTTTAGTGGTCGGATCGATGACACGCATATAGTTGC
	234	CAAATGACATCTAGAACATCTAACAGATCTTCGTTTC
	235	TGGACAATCTGAGCCTTCACCGCTTCCAACCCGTTGC
	236	ATAAGGTAGCCAATCTGCGCATTTGTTAGGCC
	237	ATGCATCGGAATCACCAAATACATGTGTCTGAGTTCG
	238	ATGCTCGGATCTAATCCTATTCCGCTCATAAGATTAT
	239	TTTGATATTTTCAGAATATTAATTAGTGGGATGTTGT
	240	TGCATGAACATTATCAAGGACTTCCATTAACAATTGATAAGCCTTTGTTCAGTTGC
	241	TCAATCAGTAACGTCTTTTTTGGTGTGACATCGTTGC
	242	AGCTAATTTAATGCAGCCATGTGAGCGATTTAGTTAC
	243	TAACGGGGTTAGAGCCAAAATCTGGCCATACTTTTGC
	244	AATGAGGTTGTGTTGCTACTGACACCTGAAGGGTTCG
	245	TATCTGCAATGGAAGGTACTTCTTCTGCCAGCGTTGC
	246	ACGTCTTCTAATGGTGGACTCTAGTCCAATATATTGG
	247	TGCCGTGGCGGTCCCCCTTCTGTTTCTTGTTCGTTTC
	248	TCGCAATAAAAAACCACTCGAGAGTGGCTTAAATTAT
	249	CACAAGACATGGGCGCTTAGCTCTTTGTGGTAGTTGC
	250	ATATTGCGCAAAGTTCCATTTATACGCGCTTCGTTCG
	251	TCTACGACGGGCATCGCGTTCTTCTTGTTGGAGTTAC
	252	AATCGCCCAAGGCTCTCCATTCACAATAGGATGTTAC
	253	AATTCACAGCTATGGGTGTTCACTCAGTAGTAGTTAC
	254	ATGTATTAAAGATAAGGCTTCAATTGCCAGATGTTAC
	255	ATCATTATCTAAAGAAGATTTAATTTTTTCTTGTTAC
	256	AGTACATGCAACGACAACAATCGTTAAGCAAAGTTGC
	257	TGCTCCTGACGAGCTAAGACGGCGCGGCCACT
	258	ATTGAAGAAATCAGGAAGAATGCTCCAGAGGG
	259	AAACTAAAAATACAAATCAGTTGTTTTGATAT
	260	TAGATTGTATGTAAATGATGCCAGTGCATCAA
	261	ATTGTGGTAAGCTGTTGCATTAAATTTTATAT
	262	TCATAGATAAATAGACAAAAGGGGCCGTTAAG
	263	ATTGGATGCCATTACCCAATCCACCAAAAGCA
	264	CAAATTCGCATAATGAGCACTGATGTTAAAT
	265	CCTAGCCCTACGGGTACTTGTGGTGGTGCTA
	266	TGAGTTTCCTGCAATCAGATTGACTCACATC
	267	TATGTCGAGATTAAGGCGTCTCCGTTAAAGT
	268	GAGGAGGCTTTAACCATGCAAGTTTCATTTA
	269	TGAACAGCACCAAACTTTTTCTGTGAGTTAT
	270	CCAAACTCTTGCAAGCTAGCGAGATAAGCAG
	271	CCAATACCACCGTGATGACAAGGGGCGAATC
	272	ACCACATGTCGATGAATACAACTATGTTGAT
	273	TCACGCAAATTCACCGCGCCGTTTGCACAGC
	274	ATGCTTCAATCCACTCTTGATCAGTGTGACC
	275	GATGTTGTACATGATTTTTCAGGACAACCGT
	276	CTCTAAATAATGCAGGCATTAACTGCTACAA
	277	GTTACAACTTGCAGCACCCACTGCAAATTTA
	278	CACTCACAAGCGGCTCATTCTAATAGCTCGA
	279	CCAAGAGCCTTTATGAGATCAGCGTCGTTCA
	280	GAATACATTCTTGAGCATGAGTCAATGACGG
	281	ACTGGAGTGCCGACCAGTGGAACATGCCTTC
	282	TCTTCTCGAATAGTCACAAAACGGCAGATGT
	283	ATTGCCTTTATGTTCGATGTTTGGCATACGG
	284	ACAACTAAAGTGCAGGCTCTATCGAAAATGA
	285	GAACAGGTGATCGCTTTGTTATCTGCCACGAT
	286	CCACCATAGATTTTAATGTTCTTGTGTTGAC
	287	ACAAGGAATAGTACAACTCCGATCAGTGACC
	288	GTGTAAGCTTGCCGCCTGCAATAACTCGTGC
	289	TGTAACGTTTAGTAATGGCTTCCTGCTTAAG
	290	CCCCGAAGTCACGAATAAACTGTTCTGGTTT
	291	TGCGAACAATCGTGTTATTTATCATGAGCAA
	292	TAGTCGCTTGCGGTACGATCTTAGCTGCACC
	293	AATCAGTTTTAAGGTGTAACTGGTGCAATCA
	294	GCAGTTCTGCGTTACGTGTTTCAGGATGCAT
	295	AAAGGGCGTGGCAAAGGCATTACGTGTGAAA
	296	TCTACACCTTCGCGAATAAGTACGCAGGGCT
	297	TCATGCGTGATGCAAAGCGACTTGCTGCAAT
	298	GAGCAGGTCGGTTATTCTGAACCTGAAAATA
	299	CCAAAATACCTTTGAGGACCTTGTAGAAGCC
	300	AAAACCATTGTTACTAGATGTACCTGTATTT
	301	GTCAGGCCCTAGCTTTTGAGTCACACTTTCG
	302	TCTGCACTCTGAAGATAAACATTACAAGTAA
	303	CAAGCGATAACTTGCCGCCAATCACTGTTTA
	304	TCAAGACATCAAGATCAATAAGACAGTTGAG
	305	ACAACGCAGTATTTTTGCGATGTTGCAAAGC
	306	AATGCTCAAAGTTATAAAAATAAGACTCCTG
	307	GTTGGGCCAATAATCAGAGTGTGGCCTACAT
	308	CAAGGATTGACTCACAAGATCGGTAATTGTA
	309	GTCTGACCATGGCCCGATATTCCCGATCCGG
	310	TTAGAACCAAAAGTTACTTCAAAAGAACGAA
	311	ACTATTCCTAAAATAATTGATACATAGATAA
	312	CTACAGCAGCCGTCCAACGGTGTGTATCGAT
	313	TCAACAACAATGGTTAAACTGCCATTAATCA
	314	AAGACAGTATTTTGGTAGCGCATCTCCTGCC
	315	TTGTACGAGCGTATTAAATGTACCTTCATCA
	316	ACCGATGAAGCACGAAACACAATCATGCTTT
	317	TACGGCGGATGATGTGGTTCGCCTTCATAGC
	318	TTAGCCACAGCACCGTTTACACTTGGAGCAG
	319	AGTGCACGTAGGTCATGAAAAGATGGGCGTT
	320	GAAGTACGAATCAATGTGAATGAATAACCAA
	321	AGTAACAGCAAAAACAAAAACAGTAACTAAA
	322	TACAGGGGAATTCACGTAGTGCTGGAACAAT
	323	ATCACCATCATCGGTGGCATTAGCTTCAGAC
	324	TCACCAGTGCCAGTGCCAGTGCCAGTGCCAG
	325	ATATTCAAGAACCAGTTTCAAATATTGTTAT
	326	TATGTAGAGTTGAAATGTAGTCCTGCGAAGA
	327	CCACTTGTCTTGACAGCAACTATTGAATCCA
	328	TCTCCCATTCTTCATCTGACTTCAGAAAATC
	329	GAATGTCTAAAATATCTGAGGCATCAGCAGA
	330	TCATCAATACGCTTCAGTGCATCAATGTCAT
	331	AACAGAAGCGCAAAAAAAAGCGTATATCATT
	332	TCACCTGCAAAGTAAATCGCATAAATCTCGC
	333	ATTTCAGCGTCAATAGTCTCAATATGATCGA
	334	TCCCGGAAGGCTTGGCTAAACTTGTACTTTT
	335	AAGAAGTCTTAAAATATAGAACTGAAGTACTA
	336	CTTGATGCAGGTCAGTGCAATAAAAATGATC
	337	ACATGGCTATGAAGTTTTATACACATACAAT
	338	CAACAACGCTGTCAACCTTTAGCTAATAAAT
	339	TTAAGCCTTTGATTCCATTGGGTTTTTCTTAG
	340	AGAAAGGTCTAGCAATTGGGGCTGTAGGTAC
	341	TTAATGCTTAGCATTGATTGATATGTG
	342	TAGGGCAATTCTGATCTTAAGTATTTATGTTAGCCACCATATAATGGATTTAGAAAGCCCTATTTTTCATTTTTCCTTCAAAAGTAATTTTGAAA
	343	CAGCGTTCTGCTTTACCGTTTACATATCGCGG
	344	TTGCTTAGGCAAATGCACTGATTTTAAAGAAG
	345	TATCATGAACATTGTTCCTTGACCCACGGACA
	346	ATTCGATAGACTGATTCTATAAGCTTATTTGC
	347	TGAGGGTGCCACACATTGGCAGGCTGGAGTGT
	348	ATGTAAGCGGCTGGGATGAATTGGAGCAGG
	349	ACGTCTGAGCATATTCATCTTGTTCGAAAT
	350	TGTATGTTTATTTTGATGCAGGCGGTAAAA
	351	AACATGGAATCAGATGTTAAGGCACTTGTT
	352	GGTTCTGCGCCTTTGATTTGTTCTTCCATT
	353	AAGCATGCCACACTTTTAAGTGTCTCATCA
	354	TTCGTAAAACAGGTTCTTAATCATGGCAAG
	355	ATGTAGAACTAAAAGCTAGTCCTGCGAAGA
	356	CACTTGCAGGCATTTAACATCAATCTTCAT
	357	TTGGCGGGTTTCCAGCTTCAAGCATGTTGT
	358	TTCAAAAGGTAGGGACAAGATGACGGACAA
	359	GCCGCGAAAATTCACTTGCTATTACCAATA
	360	AAATTTGTCCATTGTTACTTCTATCGGAAT
	361	GCATCTTTACGCTCGAAATCCATCAGTTCT
	362	TGACGCTGTTGCAGCTAAAGTCATTTCCAA
	363	TCAGGGACTAATCAGAAGCGTCGTGAGTGC
	364	CCAGCAATGGCAAGTCCAATGCCTTCAACT
	365	TTTCGAGATCAGAAATTACAGATTGTTTGA
	366	TAAAGACCACTTTCTTTTAATTGATTACTT
	367	AAAAAAATCTGTAATGAAGCACTTAAAGGT
	368	AAACGGATGCTACGTCATAAGGCTTTAATT
	369	GAACTCACCATCCCCCAACTCCGCGACCTT
	370	GAAGACGTATTTAGGTCGTACTTCACCAAT
	371	CACTTTCGCTTGCTGGTGCTGCCAGCAGTT
	372	TTTCAATCAGCTAATGCAACTACTGTTGCGG
	373	TATTTTTTTTGTAATTACCAGTTTTCTTGG
	374	AAACTTTATCAGAAACCCAAGTAGAACCAG
	375	TATATTAACTGTTTTTTCGTACTTTGTATT
	376	GCTAAAACGCCTTCAAGTTCAGCCTGAAGT
	377	AAGCGACTGTTGTCGTTTGGGGCTATGTAA
	378	TATCAGCACTACGAAACACTGTAGAGCGTC
	379	CAGATACCGCTTGAAAAACTTCTGAATCGG
	380	TACGTCAAATTACTTCTTATTGTAGTTGGG
	381	CATCATCAAATAAATCTTCGTATTTAGTGA
	382	AAGCGTCATGAATATTTGGTTTGGCTTGAA
	383	ATCATTAGTGCCTCTTCGGAAATCAACTTT
	384	AGAGTATGTATTAGAGGGCTATGCACTTAC
	385	AAAATAATTAAATGGTCTATCACCGTCTTC
	386	TAGATGCAGCACACAGCAATCAGGGCGCTC
	387	CGCGGAAGAGCATTCGGGTGAGTTGGATTA
	388	GCAAAAGGAACGGCTGGCTAACGCCACTAT
	389	TAAACAGCATTTCATCAGTTGCGTAATAAA
	390	CAAAAGAGCAAGCAGAATTTAGTGCATGTA
	391	CCAACCGACAATGTAGCATCGGCAACTAAAC
	392	TGACACGCTATCAAGTGACGGTGCAAATAA
	393	ATCTCTCTTAGCTTTGTATTCAGGGTCTAA
	394	CTACAGATATAACTAATCAGTTAAATAACT
	395	TCCATTTTCTGATGGTGGCGCATTCTCTTC
	396	AAGTTAGAGCTATTAGAAAGAATTATTTAA
	397	TCGGGGTGGTTTTATTTTGCCTAAATTAAT
	398	GTATTGTTGGGTTTCTAGTTACCAGAGCAG
	399	ATTCAGTAGGTGCTAACTGGTATAACTTGA
	400	TTGTTGGGTCTTGGTTGCGTAGTGGCCCCC
	401	AACCATTATTAGGGTTTACGGTATTACTTG
	402	TCCATAAGACCCTCCATTTGTTTATATCTT
	403	AAGGGTATAGCAAATATCGTGATGGAAATG
	404	CATCGCCAGCAACAAACTGCAATGAGCCAG
	405	GGTGTGATCATCAATACAGATGGGACAGGT
	406	ATAGAAGATACAGAAGAAAATAATGCTATT
	407	CAACCAAAGAACCCCAAGCAAATCGAGCAA
	408	TATCTAAGCGTCCCATTAGAAAACCTTTAT
	409	GTGAACATGCATGCATTGATGCAATATGCG
	410	ACTGTAGTACGAGTAACGTTACCGACTAAA
	411	GACATACAAACCCCTCAATAAAAGATGGGGC
	412	AAATCTTGATGACATGCTCAACAAAACACA
	413	AGGGTTATGTTTTGGTTTCTAAGGATAAGT
	414	CATACATTAACTTTAAATAATCATTCTGAC
	415	ATGAAAAACTAGCTTCCACGACATCAATCC
	416	TTGCTGTGCATAAGCCTGTAAGTTATTTAA
	417	TTGCCCGGATCACGACGATCATTAGAATAA
	418	GGAGTCATCAATAAGAAACAATCCATTTAA
	419	CTGGATCTATTCCAAAGTGTTTGCAAATTT
	420	CTAATCGATGGTGAAGATTTTGAACAAGAT
	421	TATCTCAATGGTGTGACTTGTTAGCACTAG
	422	AATGCAATTCGGAGCATGGCGTACCGAAGA
	423	GTGTGGACTCCTCAATCAGCATCTTGAAAT
	424	TCACAAGTCAAATACTATTTTGCATTATTT
	425	CTTTTTGCTTATAGTAACAAGTAGCAGAGT
	426	ACTGCAATGCTGTGAGTAACGAACCTTGAT
	427	TTACCAGACACAGCACCTTCTTGAAGCATC
	428	GACGGTTAGTTACTTTTGATGTACCGCCAC
	429	TAACTCACCGCGATAAATAGACGCGATACC
	430	AGACACAGAAAAAGAATGTGAACAATGGGC
	431	CGATTAAATCAGTCAAAGGACCCTAAGCCA
	432	AAACTCACAACCTAGAAAAGATTGCTAAGG
	433	GAAAAAGCCCCATTCGTTGTGAATAGGGCT
	434	CGAAAACAAAAGATACTCATGCACCAGAGA
	435	CAGCATTTACACCAGCAACCTTTAAAGCAG
	436	TTACATGCCCAATTGGTTGGCGCATGTCAT
	437	CTAAGCGAAGGCTAACGCTCACATTCAAAA
	438	TAAAACCGAATCCCAAGCTGAATAGGTTTT
	439	ACATGTGAGCTTCACACCATCCTTCAGGCA
	440	GTTGCGGCTCTCGCATGATGTGGTTTGATC
	441	CTGAAAAGATGTTGAGTGCAGGTTGTTCTT
	442	GATGCTGAAAACTTCACAGCAGGCAATCCA
	443	TAAAGGATGTGAGGAACGTCGTGAGTGGAT
	444	CTGACTAGTGATTTGAGGAATGTGCTCACC
	445	AACACAGCATTATTGGGCCTTCAATACGAT
	446	TGCAGGCGGAGTCTGCTATGCGACTGGTAC
	447	ATAACCACGGTTATGGTAAGTCACTTTTAC
	448	AATTCGGGAGTTAAGTCCACACTAGAGAAGG
	449	AAAAGCGGCAGCAGCAGCGATCGCGACAATT
	450	TACTGGATAAAAACAAGTAAATAACGCCAGC
	451	TGTGACCGAGTTTGATCGGTCACAATTCCCC
	452	AAAAGGTGACACATCATATCTGATTTATATT
	453	CGGCCGTTGATCATAATTAGAATCGTATTAC
	454	GTGAATGGCGCGAACCAATTATGAATTTCTT
	455	ATTCCCCAATCTGTTTAAACGTCCAGATCTA
	456	TAGCCTGCGCCCAAGACACTATCATGGTCGC
	457	ACCAGAACCCCCCGCCCAATATAGTGGCTTC
	458	TTCACAGCAAATTATTGATGGTGATGAAAGT
	459	AGATTGATCATATTGAGACTATTGATGCTGA
	460	TTTTTACCGTTGTTGCATTAGCATCTACAGC
	461	GCAATTCAGCATTACGTTTTTCAGGATTCAT
	462	ACAGTCAGATGGATCTACATCATGAAGTATT
	463	CCAAAACGGTCAATGTGTTAATTTGCAATGT
	464	TCATGACGATGCTTTTCTAACAAAGTCATCC
	465	CAAATTCGCATAATGAGCACTAATGTTAAAT
	466	TATTGACTGGGATTGTCGAGGTAACTAGAGA
	467	ATGCGAATGCCCGCTGACTTTCATAAAGAAT
	468	CCTAGTTTTCGATCAATCGGAGTTTTACTATG
	469	AATGGTGATGCTAGTGCAATGGCAGGCATAC
	470	AACGCCAGTTGATGTATTACAGCGTGAAGAA
	471	AATGGCAGAGCTGCTCTTAAAACAGCGAAAT
	472	CACAGTATGAAAAGATTGGTGATGCTTCGGA
	473	ATAATCTTATAGGTGTCACGGCCATTAGGTTT
	474	TAGCCCTTCGGCTTGATGATTATTGAGTCTTT
	475	TATCGTGTATTTGATTCTAAAAAGAAAGTGAA
	476	AAACTCACGAATAAACTGTTCTGGTTTCATTG
	477	TGCGCCAGTCGGTGCCGTACCTAAATTTACTG
	478	ATCAAAAGCTTGGTGAAGAGCATGGTGCACTA
	479	TTCAATTGTGAAGTCTTTGCCCAGTAATGAAG
	480	AGAACAGTTTATTCGCGAATTCGGGGTGGAGA
	481	CAACCGGCTAAGCTGCATGTTCTTGAGGCGCTG
	482	GATAACGAACACACGGCGGCGTCGTTGTGGAA
	483	ATACAGGACGGCTGGCAAGTGGACGGGCATGA
	484	AGTGGGATTGTTGCAAAAAGGATTCGCTTTCT
	485	ACGAAACTAAGCGGCTCATTACCGGCGATAAC
	486	TTGATAATACGACCTATGAAATGATTGGTACT
	487	TAAACGTTTACCACTTGCAGTTGTTGTTACT
	488	ACAAGGCCAATTGGCGTGATTAAATCGCTTA
	489	AAAACACCCAACAAAGCGGTGCCGAGAACAT
	490	AGCAGAACAGGCCGCTAAAGCACTTGCGGAT
	491	CTTTACCATCAGCCGTTTTGCCTGACTTACC
	492	CGCTCGGAAATGGCAGACGCTTATACAATAT
	493	TGATTTTTGTGTTTGCTCTGATCGGTAAAGT
	494	GATGGCACTACCAGAGCTACTGATTTAGATC
	495	GAACGTCAGATCTTTGCTGACATCGAGGGGC
	496	TCAATTATTTATTCAAAAGATAACTGGTTCT
	497	ATAACGAAACCGATAGAAAGCTTTAATTTGA
	498	ATGCAGCTTTTCGAAAAGTTCATTGTGTTCA
	499	GCAGATTTACGGATGCCTGTAACTGTCATAA
	500	TTAGTTGTGGCGGCGCGTCAATTGGCTCGTA
	501	TTTTCGGTAAACGGCGCTGCTAACGCCGTTC
	502	CTTTGGTACGGTTATTTGTGCAAAGGATGAA
	503	GTTGCATGGGGTATAAAAGTTACATCTAGGC
	504	ATTAGGCACAAGACAGGAATCGGAAGCCCTA
	505	AACAGCTCGACGCGCAATATGAGTTACATGC
	506	AATTGGTATGAAGAGCCAGTTTCGCAGTTCA
	507	AAGCCTAAATTTCCGTTTGCTCCGGCAGACA
	508	TTGATGCGGCACCTGAGTCAGAATTACTGGT
	509	CAACTGGCTCGACATGTTGATCAATCATATC
	510	AGCACATTAAATATAGTTTTTGATAATCAAT
	511	TCAGGGATTTCAAAAGCTAAGCCGGTTCCAA
	512	GATGTCGTAGAAATTCTTTTGAATCCTGATC
	513	GCATAGTGAGCTATTGCAGCCGCTTTAGAGT
	514	GCAAATAATCGCGTAAAATATTATCCGGACC
	515	ATTGGAGTAATTAAATCGCCTAGATCAGAAG
	516	CAGTATCACTGGCACGATTTATGTAATTAAA
	517	TCTGCTGTAGTCGTACTAACCACGCTACCGT
	518	ATATTGTTATTCAATCACCGTAATAAGAAGG
	519	ATCAATTAGGCACAAGAGAAGAATCGGAAGT
	520	TATCCTGGTAAAACAAGCCCATATCTTGAAC
	521	GGTGAATATATTATTAATATGGGCCATTATC
	522	GAATTCTCTCATCTGGCAAAGACATTAAACT
	523	TGATTTATACCACGTTTACGCACTTTAGCTT
	524	TGAATCGTGGAAATTAATAAAACCATGTAAA
	525	CAACCTGAACACAGACATACATGTTCTGTTG
	526	TAAGTTATTGATTTAATTGACATATTATACAT
	527	ATCAGTTCGCCCAGTACCACCGCAAGTCTTAG
	528	TGTTCACCCTCAAGTTGTTTTTCATAACGTAC
	529	AGAACCAACTTCAACTACAGCTGCAACAACAA
	530	ACTTACAAACACCGCAGCAGGCTCTTGAATTT
	531	TTGCTAATGTTCTTAATATTTTTTAACTCTGA
	532	TAATCTGTCCGCAATTTCGCCATTGTTCTTAG
	533	ATTCAAAACGTTCAAACTTCTCAACTGCTACT
	534	GACATAAAGGGTTATTTCAAGCGCATACAGAT
	535	AATCTCAGGACACAAAGCACCAGCTCTTTTGA
	536	AGCATCCATTGTGCTGCCGTATCGATCCAAGA
	537	ACCCCAATTGAACGAATCATGTTTTTGTTAGC
	538	ACTGGGTGAGCCAATATCCCTACTACGAAGAA
	539	TGTATGATTACGAGCTTTCCACGCAATAGTTG
	540	ACATTCAAAGAGGCTCATCGAATCCAATCGA
	541	TTATCTTGAACCAGTGAAGCCGCGTTTTTACT
	542	CCTAAAATGCTATTCACCTCGAGCTGTTATTG
	543	ACAAACGCACAAAAATGAGATAGTTCGTCTTA
	544	ATAAGCCTTAGGACGAATAGATGCACCATCAT
	545	AGTAGAAAGCGTCCATCGCATTGTCAAACTTT
	546	TAATCGTGGCTGGTCAATGACTCGCGACAAAC
	547	TGATACGAACAAGCCGTATGAATGGGTTGATT
	548	TGTGGCATTTGGAACAGGCTTAAAAATATAAG
	549	TAATGGTGCAGTCCTAATTTATGATGAATGTC
	550	AATTAATTGGTCGACGCCTTTTGGAACTATTA
	551	AATTCGGATCTGATTAACTGGACTGTCGGTCT
	552	ATTAAAATCCACTCACGCTCACACCCAAGCAG
	553	TACCACTAAAACTAAATTCATCAATTTCAATT
	554	AACCACTTCCATTTCTTGGCCTAGCCTTTCTA
	555	CCAGGGTGTCCAGTGTTCCATGCTTTTAATAA
	556	TTGATGTGTGTCTTGGTGCTCATCCTGTTATC
	557	GAATCCATTTTTTCCGCCAGAGTCTCCACCAC
	558	TGCAATGTTTTTGGTGTACATTGTACTTCCAT
	559	AACGACGCTCAGGATGGAATCTAAACTCCTGC
	560	TTGATCGTTACCAATCAAATCTGATTCAGAGC
	561	AAAACCCTTCATCAACTCTATTGTTTAAAGCC
	562	TTTAACAACAAGAGGACGGCCACGCTCATTGA
	563	TATTGTCAAAAGAGCGGGTGCTTTGTGTCCTG
	564	ATTAGTCATGGTTGAATTTGTGGATCACGTGC
	565	ATCTTATCCCGCTAAATCCCACAATTATCTCA
	566	TGCCGCAACAAAACCCTCTGTATCGCCTTTTT
	567	TTTTGCGGCTTCACGTTGTGCACGTTCAGATC
	568	GTTGTCTTGATTCTGAAGACGTCGCTCTTCTT
	569	ATGACACTTAATGATGGTGAGTTGGCTTCAAA
	570	TTCTGGCCAGTCTCGGTTGGTCCCCAGTTATA
	571	CCGTTCTTCTCGCCGATATACGTCAATATTTG
	572	TAAAGGGAAAATTGTTTTTCAGCTTCGGTACC
	573	TCAATAATTGCACGCAAAAGTGCATCATTATT
	574	TTCCCAGCTAAAATAATTCTGCGTTAGTTTGT
	575	ACGGAAGACCGCCACCAACAGCCGAAGCAGCA
	576	TGTTTTGCGCGTAGTGCGATTTGTTTTGCATT
	577	GCTAATCAAAAATTACGCCGTGCTACTGGTGA
	578	ACTTCAATTGATACTGGCTTTGTAGTTTTAAT
	579	TTAAATATAAAAATGGGTGTGCCACTTTTTC
	580	CTAAAGGCTGGACACGAGGGGCATAACTATGT
	581	ACCAGCTCGCAGCCAACCTGAAGCTGGAGCTT
	582	AATGTAGTCCGCAATCGAACCCATAACCGCTTT
	583	AATGATTGCTCAGGTAAAAATACTGTTTCAGAGC
	584	AGCACATCACGAGCAACCGCTTGTGTAATGT
	585	TATTTGAATTAATTAAGTTTCAACGTTCTAAC
	586	AACTATTACGACAACATCAACCAGCAGCAAGA
	587	AAACAACTTTTTAAATTTGAATTTATTTTAGCTC
	588	ATAATGGTCATTTTGGTGATTGAATTATTAAT
	589	ACATCTGTATGCAGATTTTGCTGCGTCCTTAC
	590	AATTACTCCGCCTGATCCTAGTGATCCTCCGG
	591	TTAAAGCGTATATATAAGCGTTTTGATAACCC
	592	GGGTGTGAATCAATGCTGGATCCACTTAGCAA
	593	TGTATCATTTCACGTTCAGGAATATACTCAAT
	594	ATACTGGTCGTATTACGGATTTCCGAAGACC
	595	ACTTCGACAAAACGCTCAAAACCTAAGGGCTT
	596	AGCTGCCTTCTTTTAGCATTGCATCATAAAGA
	597	GTGTTGATGTTGTTGTTCAGATCGTTTTTGGT
	598	ACATGCGAGCTTTCATTTAAATGTGTCATCA
	599	ATTAAAACATTTCCATATGAGCCTTCCTCATT
	600	TTCGGATCAGTCCAGTCATCACATCCTCGTC
	601	ATCATTGCGCGACAGAACGCATCAATTAATG
	602	AGATCTATGCAAGATTTATTGGTCTACATTA
	603	CAAGCTGATGCTTCCTTATAGTTACAGTCAGG
	604	AGTAAGTTGTTGCAATCGAACATCGGTCAC
	605	GCGGATTCATAATCGATGGCAATTTTAACT
	606	CACAGGTGCTGTCAGTGGTGTCATTGATAA
	607	GGTGGTCAAATGAATCTTATTTTTTAGATC
	608	TAACCAAGTCGAAAAAGCAACTGCACACAA
	609	TGGAAAACCTCGAAAGTTTTCTTTTTGCAA
	610	ACATTCAGTAAGTGAAGGGCTGCTGTAGTC
	611	TTCGTGTTGACCAGGAATTAAAAGACACTT
	612	CAAAGTATTTAACACGGTTGTTAGCAGGAT
	613	AAAAAGAGCTTGCATATACAGATTCTAGTA
	614	GGTGTTGAACAATGCTTAAGTGAAATCACAA
	615	TATCAATCTTGTTAAGAGAAGCCGCATCAT
	616	GATGTGTATGTTCTATTAGTGGTGTAAATC
	617	TCCCGCTTAGAACTTGTAAACAAAATTCTG
	618	GTCCCGAAATTTCAGTAGGTGGCTCATAGC
	619	CTGGATTAATGGGGTAAACAACCCAACTGG
	620	AAGGTTCCTACTAACTACAATCCAGCAACA
	621	ACGGTGCACGAACTGTTATTAGCGGCAAAA
	622	CAGACCGAACACTTCTAAATAACTATGCCG
	623	TACGTCTACGGTACGTGGTTAGCATGATTT
	624	TGCCGTTAATTCACCGCTTGGGTGATAGAA
	625	AGGGAAAAGTATAGCTTTAGATATATCCCA
	626	TAAATATTCGTTTTTATTTTTTTAGGTCAT
	627	GCTCTAAGCATTCCGAAGCAAGGAAATGTG
	628	CACATTTTGGGATGGCAATAGCATTATTTGT
	629	ATCTTTGCAACCAAGCATTCAACGAATCCA
	630	TTTCATGCTTATGTGCTAAATTCATATTTCA
	631	GTATTACCGTCATTTTTATGATGGTACATG
	632	TATCCGTTGCATTAATCGCTTTGGCTCAAA
	633	GTTGTAATTTCGCTTGTATTGATCATTGCC
	634	ATACCCCATATAACGGTTATTGTAGTTGCT
	635	AGGCATACACCCAGTAGAAGATAGACAAAA
	636	ATATGTGCGTAACCGAGCAAGCTTGTCACG
	637	ACCGAAAGATGACAAAAAGCACCCTAAGGT
	638	GTGAAAAAAGCTGACAGCAAAATAAACTCA
	639	TTCATAGAAACCGGCTTTCGGAAAGTTATC
	640	CCAAGTCTTAAAGATGTTCAATGGGCAATG
	641	TCGAATCAAAATATTAAAGAGTTACGTCAT
	642	AATAAACATTAGTGCATTGTCCATAAAGCC
	643	GAAGAGTTATTGATATTGCAGATCCATTGT
	644	AAGCAATCGCAAAACATTGCAGCTTTAGACC
	645	GGATTCGAGCGAGATCAGCGTCGCTTTTAGC
	646	ATACACCAATCCCGCTTAGAACTTGTAAAT
	647	AATCTGGTTATCCGATTCCTATTTATTTTG
	648	ACTGCATAGATGACCATTAGAGACATCCCC
	649	AGTGGGGACATTGTGTACGCTCATGATGTT
	650	ATGCCAGTTGCAAAGTCCAAGCCCACTGCT
	651	CTAACTGTAAAACAGAAGACTTGCCAACTT
	652	TTTAAGTCCCCGAACATTACATAAGTAAAT
	653	TGGCATTTGCTGCTGACGGGGATTTCGACT
	654	ATCAAAATCGTGGCAGATAACAAAGCGATC
	655	ATCTCGGTATTTACGCCAAGGGCGCTATTCA
	656	GATCTACCCTTTGAGCTAGATAAAACTTTT
	657	CACGTGGTACGCGCTGTAAGCCTGTTTGTT
	658	AGTATCGCAAATCAAACATTGCCAAGCTTT
	659	AGATAAAGCAGGGGATAAAGGGACGTTAGC
	660	TAATACTAGAATCTGTATATGCCAGCTCTT
	661	TTTTGCGACGCGCTGCATCGTTTAGGGATA
	662	GTCGGGTAAAACAAGGGTAATGACTTGTGT
	663	TACAAAGGCAATCTGGCTCTTCAATTCGTG
	664	ATTGCGGACATTTAGTCTGCTGTATTTCTT
	665	CGTGATCAAACCACATGCCTTCATCTTCAT
	666	TTTAAGCGCAAACGAACAGCATCAAGATCA
	667	TTTCATCTGTCTTGATAGCTTCCCCCATAA
	668	CTACGGACATAATCGAACATTTCCTGAAGT
	669	GTGCGAGTGTCTACGAGCCAAGCCGAAATA
	670	TTGCTACTGAATTAGTTGTTATTGCTAAAA
	671	AGGCTGTGCTAGGTATTCGTCTGGTTCCAT
	672	TAATATAGCTTCTTCCAACTACAATATATT
	673	TTTGCTACGCCACCAGCCATACCTAGAAGC
	674	CCTGCCATAAAAGGCACAGCCGAATTTTAC
	675	CGTCAATTCAAACGTAAAAAGCTACTGAAG
	676	CAGTATTACTCCACACTTTTTATATTTCAC
	677	GCTAATAAATTTACAAGAATCTGATGTGTA
	678	CTGAAGTGAAAATTGTTCATTAATGGTTAT
	679	ATAGTTAATATAAATTTATTATGACAAAAA
	680	AGCCGTTTGGACTTTACCAATCTATATTTA
	681	CAATATCAATTACAGGAATACCACCAGCAT
	682	TAGAATTAAAACCACGTTGATAATATAGGT
	683	ATTGCACTTGCTAAGCCAATAATGCCAACT
	684	ATGCGGGTTGTCCACCAGTTATGACTACTT
	685	AAGCTGTGAATGTTGGTAATGCTTTAAGCG
	686	TCAAAACAATCAAAAAAGCAATGAGTACAA
	687	TGAATGGGATTTATTCGCAAGGTGATATTA
	688	AAAGTTTTTTTGACAATCAAGCCGGCAAGTT
	689	CATCGAAGTCATAGAACGCTTTGAGTTTCCA
	690	CGACTTTGAATTGATGCCATCTCCGCCTTTA
	691	TTCAGATTGGCTGCGGCCTCACCTGTAGCA
	692	AAGTGTCACCTTTAAGTGCACGGAAGAAAT
	693	CATTCTCGCTAAGTGGCATCACACGCGATG
	694	GGTTGTTTAGTAAGTTCAAAGCCCGTTGTA
	695	ATGGATTTAAAGATTTCAACCGCTTGGGAG
	696	CATCGAAATTTAGTTCTAATTCTTTAATTT
	697	ACTTCTCTTAATTAGTGCTGAAGAATCAAA
	698	GAATAAGTGAGATGTCTCTATGAGTTCAATT
	699	TGAATTAATACGGCTTACTGCAATTGGTTG
	700	TCTTTAATGTCGGCAACATGCTGTGCAAAA
	701	AAAAAAGAACATTTCCAGCAAAAATTGACGA
	702	GCTGCCTGCAAACTTGTTTGGGGCTTTATG
	703	TGGAATTCAGCAGTAAATAAGGGGTTAAGA
	704	TAAAGCTAAATGAGGGTTAAACCTAAGAAA
	705	CGTGAACAATTGTTTTAGCTTTGAACATTA
	706	TACTGGGTTGCGGAATATATTCGCAATTAT
	707	TTTGATCTTTACTTATTCTCGCTTCAAACA
	708	CTAATCCGTCCGGTACTAACTCATCACAAT
	709	CAGAATTTTGTTTACAAGTTCTAAGCGGGA
	710	TGAAATCCCAATCAAAGATCAATTTAGCTT
	711	TGCGATTTGATAATTAAATTGCGATACTGG
	712	CAAGAATTGAAACAATTCAAAAGGTTGCA
	713	TGCGCTTGATACAGCTTATACTGAAATTCA
	714	CAAAGACAGGTTTAGAAGTCACCTGATATT
	715	TAGAAGACGTGGACTCCCCCAACCTTTCAA
	716	TGCGCTCTTGCGGTTATTATCAAAGACCTC
	717	CATGTGCTAAATCAGGGAAAAGAAAAGCCA
	718	TGCGTGAACATTATTCTTTCTGCATCAGCT
	719	GTACGTTCAACGGTCAGCAGATTTGTGTTA
	720	TAATAGTAATCGTAGTGGCGGTGTGTCAA
	721	AACTTGCTTACGGCCAACACCTGTAATCAA
	722	CCAACTTAATAGTAGAAAGGTAATGCCCTT
	723	CCAAACCAATCAGCAATGGAAAAACCACCG
	724	TAAAACGCGCAAAAAAATATAAGGGACGTA
	725	AAACTGATTTACAAGCTTGATCAGTAGGCC
	726	CATGAAGCTTATTAAATGACTGACATGGCT
	727	AGATTCTAGCCCCCTCAATTGAGAAGTTA
	728	TTTAGAAAGCTTGGAAAATAAAGGTGACTG
	729	TGCCGATGCGTGCAAACATTTGCTCCGCTTC
	730	ATAGATGGCTTTAACTGACTCCCAGCCCA
	731	TAAGAAAAATGCAAAAAAGGCATTTATTA
	732	ACACATGTTTTTCTAATAAGAATAAGACAA
	733	ACCAGATAGCAACTCTCTAGGTCAGATAGA
	734	AGACTTGATTTTTATCACCATTGAAGAGTT
	735	ATCCATAAAACCCCAAACGATTATTAATAA
	736	CTGTATCTAACCCGTCGTGTTGATAAGAAA
	737	GTTGCTACGCGCCACGGCGCACCCATCGTT
	738	GAATCGGCCGCTTTGCGTATAAACACCACC
	739	AAATCACATCAGGGAAGTGAAGGCGAGCTA
	740	GAATGATTTAAATTGCATTAAGCCTTTAAA
	741	GAAGTCATGAATGTAGGTGTTGAGGATGGC
	742	CCCATAAATCAAACAAGCCAACATAATTGA
	743	CCTCAACTGACATTTCCAAATAGTAGAGGC
	744	TAGTTGCACCAGACTCCGCACAATCTAAAA
	745	GAGAACGAACGAAAGTTCATGGACATGTTG
	746	AATGTGATTATTCAAGATAAGCTAGGCAGT
	747	CCAATGGAGCACGATAACCCCATGGTTTA
	748	AGTTAATTAAGGGTGTGGCTATGGTTGCA
	749	AATCACAAATACATAAATCATTTTTTATC
	750	AAAGCGCACAACCCATTGATTTGTATTTTT
	751	CAAATAGATCAACTGGTGCGCCCTGTGAA
	752	GATTCAAGTTTCACCGGATGGCACAAGTAA
	753	AAAAAAGAGCATTTCCAGCAAAAATTGACGA
	754	TCTAAAAGATGAAATAAAATCCGCTAGCAT
	755	CAGCCGATGCAGATTTCTTTCTCGATTGTG
	756	CGGAATTTTGTTTACAAGTTCGCAAGGGAA
	757	CTTCGGCTTCAGAACCTCAGCCGATTGATC
	758	CAGCAATCACAACCAAACCGATATAGGTAA
	759	TCCGTATAGCCGCCCGAGTAGTATGAACCCT
	760	TGTGCTTGGCTTTAATGGGACTAATGCTCG
	761	GCAAAGGAATATGGCCGTCTAATCCAACTT
	762	CTACGAAAAAACAGCGAAGCGAGGGCCCGC
	763	TCAATGTGTTTAAGATCGGGTCAAAAGCTA
	764	ATAGATGGCTTTAACTGACTCCCAGCCCAT
	765	AGAATACATTTATAAATGCAAGAAGTGCGG
	766	GCAGCACCAACAGCACCGACAGCAATCACA
	767	TCAACAATCAGTCGGTAATGGCGAAAGTTG
	768	ACCGGGTTGTAAATCCTGTATCAACCAACT
	769	CATGACGATCTACATCTGCATACATTACGC
	770	ATAATCTGGATAGTTAACAGTAATATCAAA
	771	ATGGATGCCAATGTTGATTGGGCTTATTCA
	772	AGGCCTATGGCAAATTTGAAGAAGTAAAAA
	773	TTTAAAGCTAATGATCGTCATAAATATTTC
	774	CATATATTTTTCTTAATTCTTCAAGTGCTT
	775	GTTATCAAAACGCTTATATATACGCTTTAA
	776	TACAGGGTTCTGTTACTTCTGATTTAAATT
	777	ATTGAGCAAGAAGTCATTAATCGCCAGAAC
	778	CATAAGGCCGATGAAGCCAAATCAAAAACT
	779	TAAAAGACCAGAAATTAAAGGCCCTTCAAT
	780	TTTATTTTGAGCCCAATACACCAATCCCGC
	781	ATCAACCCCGTTGTTTAGGTGGTGATATTT
	782	AGGTGAAATAACCAGCCACCATCATGACAA
	783	ACAATGAGGACCTAAACCAATGAGTTTGAA
	784	TTTTGAACATTTCTAATGATGAAATTGATG
	785	TTGGGCATCTATAAACAGCTATATGCCTGA
	786	TGAGCTATTAGCTAAAGAAAGCAGCTTTAAC
	787	TAGCAAGTTTTAGGGCGCTTTCAGTTTTTC
	788	TTGATATGATTATTAATATTAAAGTTGTTT
	789	TGCCCATTCCCGCAAACACGGCGCAACGCT
	790	TGACCCAACCACGTAAATTCATACCACACG
	791	CGTCGTTCTCATTTATTCGATTGATATCAA
	792	CGGCATCAATTGACGATCACCTTTGATGTAG
	793	ATTGTTTTGTCTTCATATGGAGATACCCTA
	794	GAACAACGCCCAGTAGAAAAGAATTAGGAG
	795	TAAGGAAAGGGAAGAACAAAGCAACTAACT
	796	AAACAGAACATTCACGCACTGGTTTAATCT
	797	AACTATTTTTAGCATTTACCTCACCGCATA
	798	TTAGCTTAGCTAGAACAAATAATCCAGTTG
	799	CAGAAAAGCAGAGTAAAGCTTCACAGCCAT
	800	ATCGTCTGGAGCAGGTTCAATTTCAGGAATT
	801	CTAAAAACAGGCTTAGCCGTAACCTCATATT
	802	CAATCAGCTTTCGACAGTCTGATTGACTTAC
	803	TTTAAATATGTATCTGAAGAGTGCGGATTAG
	804	TTAAAGGTCAAAGCAAACTCTTGAAATAATT
	805	ACAAGTTTTAATTGGCCATCCTTTGTTGTGT
	806	TTTGAACATTGTTTGCCAATGCAGGGCGCAT
	807	TTTAACAACTTTTTCTTATACGCTTGTGGTT
	808	TTGCCACAGTGATAAAAATAAAGTTCTTTAT
	809	TTGGCAAGTAAGGCCTTTGCGTCTTCTTTTC
	810	AAAGCTGCCGATCCGTTGCAAAAGAAGGTAG
	811	ACGCCTGAGCCTCAAACCATTAGTGTGCTTG
	812	CAACGCAAGAGCCACAACAATGATGTAATAG
	813	ATGCAGAAAAATTAACTGAGGCATCAAAGCA
	814	TAAAGCGGCCCCAACTGCTGACGAATTAAGT
	815	TGTCAGTCGCAGCTGAAATGAGTTTTCCTAA
	816	GGTGGTGTTTATACGCAAAGCGGCCGATTCA
	817	TGGACATAATCTTCGAGGTTGAGGAGATGCT
	818	GACACAAGTTTAGCAGGTAACTTAATTTTAC
	819	AATTGACCAGGCTACAAACCAGTGCCTTACC
	820	ACTGAAAGAGTAACCAACTGTTTAAAAAAAC
	821	TTCTTATCTACTGCAAAGGGAATGATTAGAG
	822	AAAAGGCACAAAAAAGACTGACGGGCAGCCG
	823	GATCAAATTAAAAGTATTTCGGGTCCTACTG
	824	TGCAGAAGCGGCAATTGAAGGGAAGCCTTTG
	825	CTGGCTCAATACTTGGTGAACTCGCAGTTAA
	826	TCTCAGAGTTAGTCATTTGGCGTGGTTGTTT
	827	GCCTGATCCCGCTTCACCATACATTGCACGC
	828	TTATGTGGCATATACGCAACAAGGTACGATT
	829	CAGTAGTATCATTTCAATCGAGTAACGTTGA
	830	AAAAGACCCAAAGAAATTCGCTCGTTTCTTT
	831	ACACGGCGATCTTGTTTAATAGTCTGAGTTT
	832	AATACAAACATTTGACTGCACATCTGGAACA
	833	GAAACATCTGTTATTTTTATTGATGAGGTAC
	834	CCCTTTGGATTGAAGACTCTGCTTTTGCTGC
	835	TTCACCAGCCTCGGCTAGACTTGATGCTCCT
	836	AGCAAAATTCAAAAGAATTACCCCAGCCAAG
	837	TGGTGTGCCTGCGCCCACTCAAGCCATGATT
	838	TTAACCGAGATCAAGAAGTAATTGCTTGGGC
	839	ACAATACGACGTGATAATGCAACTAAAGCCC
	840	CGGTAAAATTAAGTTACCTGCTAAACTTGTG
	841	ATCAAAGCCTTAATCGCTAAATCAACTGCTA
	842	TTTGTTTATACGGTTAATAAATCAGTACAAT
	843	TTACACAGGCATGGCAATGAAAGTGTTCTTT
	844	CTCGTGGAAAAACTTAAAAGCCATCTTCGTA
	845	TCATCTAAATGTTTTTGACGTTCAGCTTCAG
	846	AGACAGCTCATTTAATCCGGGTGAGAAACAG
	847	AGATAATGTTGAATGGGTTGAAACTACCTAC
	848	GCTTGGACCCATGAAATTAAAGGAACTTTCC
	849	GTTCAGCATTCCCCTTCGGGGTCAACGTCCA
	850	TTACCCCTCCTTACTTTCTGCTTTAACTTCT
	851	AAACACCAAGCCATAAAATTAATTACAGCAA
	852	GTTTTGCTAATTTATCAATATCGATTTTCAC
	853	CAGGGGTCAAGTTCAGAAGATTTACGTTACA
	854	GTATTAGTGCGAATTGGCTTTTAGCCCACGC
	855	TAAATGCTCAACTATTTCTGTAGCTAATGGA
	856	TCAAATGATTTAATGAGCTTGTAGCCATTTT
	857	CGTCTTCTAATGATGGACTTTAATCCAATAT
	858	TCTCACTGAAGATATGACCATCACTTT
	859	AGCCATTTACTTTGATAAAGCGTCACATAGC
	860	AGGAAATTCTATCGGCCCAGCATCTACAAAT
	861	AGAGACACATCGTTAATAATCTCTTTTGCGG
	862	TGAGCAAATTATCAATTGATCTATCTGCAAG
	863	AGACGGTGTTACCTGTAGGCGGTGTCTACTG
	864	TCGTTTGAATAATATGGACAATCCAGCCAAT
	865	CAGCATCAAACGAGATATTGGCTAACATATT
	866	AAATAGTTTTAGCTATCTGAGCATTTAATTT
	867	TCATCACGTAGCCTTTTACACGCATCTTGCG
	868	GTACGCTGAGTATTGATATTGACATTCAGGGCATTCAGAATTTGGCGCTC
	869	CAGTTTGCTGAAAATCACCAATACGGTCTT
	870	ATTCTATGAGCGTGACCATGACTCTATTTAA
	871	TTATCCAGATAAAACCATATCTACAAAGTGG
	872	ATCATCTACAGTGATTGAATAAACGGTTTTT
	873	AACGACGACGCCGTGTGTTTGTTATCGGAAG
	874	AAGTAGGATTTGCAGCCCCAATAGTCTTTAT
	875	TAACGCTGGTACTCTGTACGTTCTACGTTAA
	876	TCAAGAGAAGTTTTATAGTGTTCGTGTATCT
	877	TTCACTGGATTACGTTCTAAGCCTTCCTGAA
	878	ATAAGCCTTATGAGGTAGATACTTCAAAAAT
	879	ACTCGGTCACAAGGCGTAGTCTACGGTTTTT
	880	TATCGATACGCCAATGAAGCTATCAGAGTTC
	881	CAATTGGAACGATATCAGGCTAATAACTACG
	882	GTACAAGCCATCACATGTATCTGCTAGTTCA
	883	ACACATGCCAGATGGTTCAAATG
	884	GTAGGAAGCTCTACATCTAGTTTTAAATAGG
	885	ATGAGTGAGGGAGTAGCAAATGTCTGAACAA
	886	AGAAAGCTGAGCAATTGCCTGCTTTGCCTAT
	887	ATCCCATTAAAGAAATCATTTTGGTCTTGGA
	888	AGATCAGAGGCACCAAGCAATGCAGACTCCC
	889	TTACCCTTGCCATGCTTGCCAGAATTAGAAT
	890	ACCACCCATTGAACGTTAGCCATATGAGCAA
	891	TCCATGCTTCACATAGAAATTCATTGCAAGT
	892	ACTGCTTCCCAAGTCAGTAAAATGATTGTTA
	893	AGAAAGCTTGGAAAACAAAGGTGACTGTAAT
	894	TCTCACTGAAGATATGACCATCACTTTCTTC
	895	AGAGACACATCGTTAATAATCTCTTGTGCGG
	896	AAGTAGGATTTGCAGCCCCAATAGTCTTTAT
	897	CATTGAACATAACGCACCGTTTCTTTTCTTT
	898	ACTGATCAAGACCTTTGTCATAACGTTGTGAT
	899	ATTTAAGAAAGTCTAGTTCAAGAGCCGTGTTC
	900	ATCATTGCAATTGCTTGACCAAAATCTTCATC
	901	CTATTCCAGATCAAAGATATTGTTCAGCAAAA
	902	AAAAGGGAAAGATGTTTTTTGGGCCTGTTCTG
	903	GCTGCTATTGCTGCATTGTGGGATGACTACCA
	904	AAAACATTGGACAAACCCAAGTCATTGGTAAT
	905	CAGTCTTGCATCATTTTCCGTCTAGCCTCTAA
	906	TCAACTTCTTGAGAGTGTTCATAAGATTCTAC
	907	AGAATGGCAAGCGGCTTGCCTACGTTATCGCT
	908	TTGTGCAGCGGCTCCACTCTGAACAGCATCTA
	909	AACTTATCAGCCACAATAAAAGACTACGTGAT
	910	TGAACCGTCAGTCGGTTTAAAATCAACAGCTT
	911	ATCAAACAAATTCATTGTTAAAGGCGTCGACC
	912	TGAGTTCAAGTCCTACAGTCGGACTTGAACAA
	913	AGGCTGTGCTGTAATTAGTTTAATAGCCATGA
	914	CGTCGGTCATAAGTCCACCTTCGGAAAATCAA
	915	ATAATCAGACTGTGCATTTTTAAGTGTTTTTAC
	916	TTGTCGGCTGTCGGACGGTTGATCATGTAGAA
	917	AAAGCTATATGGCTAATGGGTTGGATATTGAA
	918	ACCACCTGTGGTTAAAAAATCCCCTAATTTTT
	919	TTCTCGATTTTCTTTAATTTTGAAAGCTTCTC
	920	AAAGTAGTAAGATCTGGTGCATTTTGGATCTG
	921	AAAAAGCATCCAAAGGCGTTGTCCTTGGTAGA
	922	CTTAGCAGATAGTTTTTTAGGCGCTGGTGTTT
	923	CAATATTTCGGAGTTCCACAACGCCGCAGAC
	924	AACTAAAAATGGTGAGTCAGTTGGGCCTGCT
	925	TCAGATCGCATAATGCCGACTATGTAAAAAA
	926	AAATGTGAAATTGACCCAGTCAATCACAGCA
	927	ATACATAAAAAGCCGAAATCTTCACCTAAAA
	928	AAACGGGTAAAAGCTTGCTCAACTTCTTGTC
	929	TCAGCACGACCTTTCTCGTACAAACGAAGCA
	930	TTCTGGATGTATTTAATGCATGGGTTATTTA
	931	TGCGTAATCATCTCGCGCTTGTTGTAATTTA
	932	TTTTGCCCGACAAAAATAAACCCCGCATCTA
	933	TAATTTGCTCTTTACGCTCAGGACTAAAATT
	934	TATACATGGGGTGCTAAGGAAACTGGGTTAA
	935	TTCCCAATTTTCCCAAATTTTAGAATGTAGA
	936	ACACTTTACGGTATGTTGGCCATTGGTGAAA
	937	AAAGCACCGCCACCACCTGACCAAATTATCC
	938	ATACGACTGCGAGACATAACCAAAAAGCGCC
	939	ATTACTTGTGCTCCGTTATATGCAGCTAACA
	940	TACATGTATAAAGGTAAACAGCATCATTTAA
	941	AAAACAAATTTAGGTATTGATAAAAATTTAG
	942	TTCGCCAAATCACGCATTACACGCTTAATTG
	943	TCCATTCAGTTGTAGAAAGACCGCCATATAA
	944	CAAACTCCTGTCCATGCATTGTGAATCATGA
	945	CTGGTGCAGTTACATCAACGACTGTACCCG
	946	TGATTGGCATTTTATTACATCTCGAGTTAAA
	947	GATGGCTTACTTTGCTTGAAAAACATCGT
	948	TTATGTAGGTGATATGTGATCGCATTCCAAT
	949	CGGCATTGCGGACCAAATTGTACAAAATTGG
	950	TAATCAAAAAATCTGTCTAATTATTTTTGAT
	951	GTAATAAGCCCTCAACGGCAAATTTTGGTCG
	952	GAAAGCTTCATACCAGCCTCAAGCACCATGT
	953	GCTCCAAAATAGTGAAGTAAATATCTGTTAA
	954	AAGTGCAGGCTCTATCGAAAATGATCTTAGC
	955	GAATTTAGGCACAAAAAAAGCACCTAGTTGA
	956	TCTATTGATCCTAGTGTTAATACTGGTCTCA
	957	TAACACCAACCATTTGAACGCCTGGGTTCCT
	958	GTCTGTAGTAGCTGTAATAAGGGTCGCTTTT
	959	CTACCGTGAATCGGACATTATTGATTACGAA
	960	TGTTGAATAGGTAGTCCGCCGACGCCTTTGG
	961	TTCTGGATGTATTTAATGCATGGGTTATTT
	962	AAAAGGCGGGAGGCTTCTTTATGCGTTCTC
	963	GAAGGATGCGAAATGTGTAATTAAACGAAGT
	964	GAATTAAATAGAGCAATTCAGGAAATTGTAG
	965	CTTAGTGGGTGCTCTTCGTCAAGAGGCTGGT
	966	ATGTACGGCCATTGCCAGATTCGACAACATT
	967	TAAGCAGCTTAGTAAAGCCAACTTTGGATGC
	968	ATTCCTTAATTCGGATTTTTGTTTCGAACAT
	969	CCATGGTTTGGATCAACATCCCCCGTTGTT
	970	TTAATTAATCATAATACCCATTTATCAATTA
	971	TTACCATCATATGAGCGCGCAGATGCCTT
	972	CTATCAATAAGGATCTGCGCAGTTTGTGCTT
	973	AAGGTACAGGCGGTAATCTTGGTCGTGGTGC
	974	GCTTCCGTTTCATATTCTGGAACACCAACAA
	975	CCTGGACCAAGTAAGTGCCCTAGATACTGCT
	976	TTTTGCCCGACAAAAATAAACCCCGCATCT
	977	TACGACTGCGAGACATAACCAAAAAGCGCC
	978	TGGCAAATTTGAAGAAGTTAAGTCTCAGTT
	979	TTTGAACGCCTGGGTTCCTCGCATAAAAAGC
	980	ATGGCCTCAATTAACTGTGTTACAGCCATAA
	981	CAACTGGATCAATCACAACAGCATTGGCACC
	982	ATTAATGCAGCAATTGTATGTGGATTTAAAT
	983	AGAATGGTGACTCTAGGAATGTTCCTTTATC
	984	AAACTATCGCAGCTGTAAAAGCAATGGAT
	985	AATGATACTGCGCCGATTGCTACATTCGAAT
	986	GAATGGGACAATCCTTCAGGCTATAAGCAT
	987	TTAATTTTCAAACCGAAATCAGCAATACTT
	988	GATTATCCAAACATCTCAACCATGCACTTTT
	989	AATGCAAATGCACAATCGCCTTCAGATGCGA
	990	CTTCACAAGACATGTATTTGTATCGGAGCTT
	991	AGCTAAATACGCTTTTAGCGGCTCTTAGACA
	992	GAATCGTTCAAACCAGGCGCTTGAGACTCAA
	993	CCGCAAATCCACCGATAGCAATATTGGAGT
	994	CAAGCAAAAATATACCTTGGTAATCCTTGCC
	995	GTTGAGGAGTGCTTCTATCGTCGTGCTATT
	996	TAATACACAACAAACTACCACAAGCCCTAGC
	997	CAACACCGGAAAAGATCTGGAAAGAAATT
	998	CAGCATTTTGCATATATAAGGAAACTGCTTC
	999	GAAATTTCCAGTTGAGTTTGTACACGGTTCT
	1000	GGTTCGTTACCTGATCTGCACTCTTGCATTT
	1001	CTTTAATCGACTTGAGTGCAACGCCTTTAT
	1002	TGAGATTCTCCCCAACTCAACGCCCGACTAA
	1003	CTCTCTTTTAAATAATCCAGAATCATTTAGA
	1004	TTAAAAATAGCGACCGTTTGATGAGGTGTCT
	1005	TTCACATCGTTAATAACTTCAAAAGGTGAA
	1006	GACACTGAGATTAGATTAGGCGCATTGAATT
	1007	TTAATTGCATATGATCGATCACCAGCAGTGT
	1008	ACTACGCTAATATCGATATCATCAGAATCAC
	1009	CTTCATTTAACTCAAGCTTATCTGCGAATAC
	1010	AAACAAATTTAGGTATTGATAAAAATTTAG
	1011	AATCCAAAGGTGGGCGGGTCTTATCTTTAATA
	1012	ACTGAGGAAGGGAAGGATATCATGCGCGAGGC
	1013	ATAAAAGAATTGCTCTTGGCTTTTATTACGCT
	1014	AATACCTCTAGCCAAGGCGGTTGGAGTGCCCC
	1015	ACGACAGGTAAATTGGTTGCCATGTGTATTGA
	1016	AATTGTAGAAAGCGTATCACTTATTTGCTTAT
	1017	ACGGATTACCTACAGGTTTACCAGTTGCATAA
	1018	TCTTGAAGGTGAGCCAACAAAAATCCATTTTT
	1019	GTTTAAATCCATAAATGAATTTTGCGGTTTTT
	1020	AACAATTGCCTGACTGGTATGAAGAACCAGTA
	1021	AATGTACTTTAATTTCCACTCGACACCAGTTC
	1022	ATGACCGAAACAGCCAAAAAGGTTTTATGTA
	1023	AAAGGATAGTTAGCTGTAGGCCCTGCGGTTT
	1024	TTATAGTTATGTGTGTGATATCGTTAAGCTGC
	1025	AGCACAATCCAAACCTCAATAAAAAGTAAGA
	1026	AGCCAATAAGATCGCGAAGTATGCGGAAATC
	1027	ACAGAGAAAACCCCACATGTTCGAGGGACTGC
	1028	ATAATTCCGCCATCCTCGGCTGAGATATGGGT
	1029	TGCCGGAGCGGTCTTGTCATTGGCGAACCCGC
	1030	AAATAAAAAACACCTGATGAAAACAGTTCAC
	1031	ATAATCACGAATATCACCAGTAAACCAGTGAT
	1032	TTATTGGTCCTGGTCAGTGGAATGGTGATTCT
	1033	TGGGTAAAAGCCGATGGATTAATCATCTTTTG
	1034	ATTAACAAGAGTGGAATTTATTGAACTATTAA
	1035	TCTGGGTTCTTTTCGCGTGTATGGGATACTTG
	1036	TGTAAAGTCATTCGTAATAACCGTTATACGGC
	1037	AAAACCAATCAAATAACGGTTATGTGGCCACA
	1038	ATAGCGACATATAGTTTTGCCCGGATCTGAT
	1039	TGTTTCGCGTTGAGGTCCGGGTAATCGCCTAT
	1040	GTCTTGTATCCTGATTTCAAAGATTCA
	1041	ATATCACGCGCCATTGCAAGTTTTCTACCGAT
	1042	TGATCTTTAAGATTAAGCATCCGTTCTGTTTTT
	1043	ATCGTAATCATGCCGTGATAGATACCGCCTT
	1044	CACCCGTGGGGATAGATATCGATCAAGTACG
	1045	ACTTCGAGCGCTTGTTCGTACGTTTGGATAT
	1046	TTTTATACGTACCTCACAATTACGCCAATCC
	1047	CTTTGCAAAGCTGCAAAAGCTTCAACATTAT
	1048	TTCTTTTCTGCAATATGTGCCATTAGGTATT
	1049	TTTTAGATGAAACAAAAGATAGCAGGATTAT
	1050	GACCAAGCGGATTGACCGTATTGATAAATAA
	1051	TCCGCAATACAAATCACTGGATCAGCCAGGT
	1052	GAGTCTTTGATTTCCCAAATATTACTTGAAA
	1053	CTGAAAAATTTCACTGTGTCCATTTCGTTATTA
	1054	TTATCAGATAAGCCTTTTATGAATGATCGTT
	1055	TTAGCTATTAGCTTTTTGGCAACAACAACAG
	1056	GTTCATGAAAACAGCTTTAAAAAGAAAGCAC
	1057	CCGAAGGTAGTGAAGCTGTGTGTGAATTTAC
	1058	TGCAAGCTCGTCTAGCTAAAGTAGACCCTAA
	1059	GGTACGACAACTACGAAAAGCTGAGCAAAGT
	1060	CAACTTAAATGGATGCTCCCCGCGGTGAATT
	1061	AGTTTAATGCGCTATATGGCGACGAGGATTT
	1062	ATGCAATCGCGTTGATTACCGCAGCTTCGAA
	1063	TGAGCCGCAACCATACGGTCTATGACTTCCA
	1064	TAGCGCCCTGCTCTATGTTGTCACTTCCGAA
	1065	CCAAGTGAATCGGCTCCTAATGCAAATGACC
	1066	GAAAACCAATATGCTGCCTAATTGCCATAAG
	1067	ATCTGCGTCCATTTGTACTTGCTGCGGGTGC
	1068	TATACAGCACCGCTTAGTGCGACGCGGTCAT
	1069	CCCACAGGTTGAGCATCAACGGCCATCGAGA
	1070	TCATAGAGCTCACTTTGTCGTTGAGCCTGCA
	1071	GAAGGCCCGTAATTTAACTGTAAGCCGTGGT
	1072	CTTCCTGAGTTTTAATCCCATTTGCCTTACA
	1073	ATCTTCGCCAATTGCTTTTGGAGAGTTGCTA
	1074	TCAGGGAATTATCGTGAAACTTTCATTGACT
	1075	GCACCAGCTGCTGGCTGGTTGAAATCTGCAA
	1076	GAAGGTGCAGAGTTTTGGGACTTTGGGTGGT
	1077	GTTTCAAAAGCTACACCATCAAAACCATTGC
	1078	ATTTAAGTAATAAGTTTAATAACGACCTAGT
	1079	ACACGTTCTCTATATCGCTGTTTGCGGTCAT
	1080	TCAGTTGGATATGCCTTTGATACCAAGAAAC
	1081	CCTGCAGACACGGATTTACGCAGCTGATCGA
	1082	AACCAAACTATGTCATCGATCGGAGATTTCA
	1083	TAAAATAAATGCCTGTGGTTTTTTCTTAACT
	1084	GTTTCCGAAGTTGAATTACACTCGCCAAGTT
	1085	AACACAGTGATTTGATTACCTTGAGCAACCC
	1086	TCTTGATGCCGAGGTCTTTAGCTTCTTGAGA
	1087	CATCCACCTTTGATGAAACGGATCCACGCAA
	1088	CTTGTGTGACGGCCTCCACTCCAGATCCCGC
	1089	TAAGCTTCAAAAATAGCCATTGATTATAAAA
	1090	GACAACTTTCCACGGCAATCAGGGCTTTCCA
	1091	AAAGATGCACGTGGCCTAATGCAAGTTATTC
	1092	TTAAAATTAGGTGCTGAGTTACCACGGCTCA
	1093	AAACCAAGAACTTGAAGATTTTGATGCTTAT
	1094	AAAAATAGTGTGTTAATTATTTATGATGAAA
	1095	GTATACATGCACATCAATACGATATCCCGAT
	1096	TACTATTATAATGATCTAAACCCATTACAAC
	1097	GCAGCTACTCGACATGTTGGTAGGGCAGATG
	1098	AGTCGGCTGGTGCTAATTGAATAAAATCGTT
	1099	GATTGAGGCGATTTTTATCGCGGACATTGCC
	1100	AGTCCCCGCTTTGAAGCATTCCCATCAGTAC
	1101	CACAGCTATCGTCTGGCTGCCGTCGCGTAGA
	1102	TATTATTAAACGGGAAAAGTATATTCTTGCT
	1103	TCATCAATAAGTTGGCCTTGATTTAAATAGT
	1104	GATACAAACGAGTTCGCATCTCGACCAGAAG
	1105	TTATCCAGATAAAACCATATCTACAAAGTGG
	1106	CAACCTGAACACAGACATACATGTTCTATTG
	1107	AAGACCAGTTTTGAAGGATATTAACTTTTTAT
	1108	TCGTGCTTGGGTATCACATATTGATGTGACTT
	1109	CACTAATCTCTTTGATTTAATTAAGTTTCAAC
	1110	ATCCGCATCATCAAAAATCGCAAGTGGGTTTG
	1111	AATAACGACGGTTGCGCTGTTGCACGTTCAGC
	1112	TTGATGAGAAACTGTTATTGTGTATGTCTCAC
	1113	CATGACCGAAACAGCCAAAAAGGTTTTATGTA
	1114	TAAAGGATAGTTAGCTGTAGGCCCTGCGGTTT
	1115	TAGCACAATCCAAACCTCAATAAAAAGTAAGA
	1116	GAGCCAATAAGATCGCGAAGTATGCGGAAATC
	1117	GAAATAAAAAACACCTGATGAAAACAGTTCAC
	1118	CATAGCGACATATAGTTTTGCCCGGATCTGAT
	1119	TTCAGGGAATTATCGTGAAACTTTCATTGACT
	1120	TGCACCAGCTGCTGGCTGGTTGAAATCTGCAA
	1121	AGAAGGTGCAGAGTTTTGGGACTTTGGGTGGT
	1122	TGTTTCAAAAGCTACACCATCAAAACCATTGC
	1123	TATTTAAGTAATAAGTTTAATAACGACCTAGT
	1124	AACACGTTCTCTATATCGCTGTTTGCGGTCAT
	1125	TTCAGTTGGATATGCCTTTGATACCAAGAAAC
	1126	GCCTGCAGACACGGATTTACGCAGCTGATCGA
	1127	CAATAACCAAACTATGTCATCGATCGGAGATTTCA
	1128	TTAAAATAAATGCCTGTGGTTTTTTCTTAACT
	1129	AGTTTCCGAAGTTGAATTACACTCGCCAAGTT
	1130	TAACACAGTGATTTGATTACCTTGAGCAACCC
	1131	ATCTTGATGCCGAGGTCTTTAGCTTCTTGAGA
	1132	TCATCCACCTTTGATGAAACGGATCCACGCAA
	1133	TCTTGTGTGACGGCCTCCACTCCAGATCCCGC
	1134	TTAAGCTTCAAAAATAGCCATTGATTATAAAA
	1135	TGACAACTTTCCACGGCAATCAGGGCTTTCCA
	1136	TAAAGATGCACGTGGCCTAATGCAAGTTATTC
	1137	TTTAAAATTAGGTGCTGAGTTACCACGGCTCA
	1138	TAAACCAAGAACTTGAAGATTTTGATGCTTAT
	1139	TAAAAATAGTGTGTTAATTATTTATGATGAAA
	1140	CGTATACATGCACATCAATACGATATCCCGAT
	1141	ATACTATTATAATGATCTAAACCCATTACAAC
	1142	TGCAGCTACTCGACATGTTGGTAGGGCAGATG
	1143	CAGTCGGCTGGTGCTAATTGAATAAAATCGTT
	1144	AGATTGAGGCGATTTTTATCGCGGACATTGCC
	1145	CAGTCCCCGCTTTGAAGCATTCCCATCAGTAC
	1146	TCACAGCTATCGTCTGGCTGCCGTCGCGTAGA
	1147	TTATTATTAAACGGGAAAAGTATATTCTTGCT
	1148	ATCATCAATAAGTTGGCCTTGATTTAAATAGT
	1149	AGATACAAACGAGTTCGCATCTCGACCAGAAG
	1150	TGGAACTGTTGCAGGTTATTGGACTACTTTTA
	1151	ATGTATTTCAACATCTTCAACAGAAAGCTGAA
	1152	GTGTACCCTGTTGTGAGAACGCATAATATTTA
	1153	TGATCAAATCGTGGGGCTGTCCAGTACTGCTT
	1154	TTAGTCATATTATAAGTAACTGTAGAATTATT
	1155	TGGCTGACCTGTAATGAGTTTAATTGGCATTA
	1156	AAGCATTTCAGTTGCACCAAGATGAATACTTT
	1157	ACGCTTAAAAAAGCGTTCCCCAAAGCCAGTGG
	1158	CTATGGGGGAGAAAATTATATTAGCTAAAATAT
	1159	TAAACAAAACAAAGTAACGGCTGTAGGTTTTG
	1160	AGATCGCAAACGCTGTTAAAGCCGGGGTTTTT
	1161	AAAAGTGACCTCAAACGACCGAACCATATGAA
	1162	ACAACCAATCAAGGTTAGTGAGAAAGAAGTGT
	1163	TTGTTTGTAGTGTAACGGTTAGCTTATATGGT
	1164	AGTATCTATATATCCTGATTTACCAAGTATAT
	1165	GCAGCCGCATAGCCCGCTTGCAGTTGGTTTAA
	1166	TATATGGCCTATGGAACTATCCATAGGCCTTT
	1167	AGCCTAATTGCGCACGTCCTTGTTCAACAAGT
	1168	TTGAATTGGCTAAACCTGCATTGATTGCATGT
	1169	AAATTGGGTACACCAATCATCTGGCAGGAAAG
	1170	ACTACAACTCCTCCTGCAGATACGCCACCTT
	1171	TGTGACCACCAGTGGAATCCAGTAAATTATT
	1172	TACTAATCCACATTCTTCAGATACATATCTT
	1173	CTATAAGTCATGAAATCAATTTCATGGCTTT
	1174	AACTGCTTTTTTTGGGCTTCCTTCATACATG
	1175	TGTATTTATACGGTTAATAAATCAGTACAAT
	1176	TCTTAAGTTCGAATAAACGTACAAATGGGAT
	1177	TAACGAGAAGCGTTGCGTAGACTTACAACTC
	1178	AGAGCAACTAATTCCCCGGCTGTTACTGGTA
	1179	TAAGAAGTGTGCTCATCAATCTGTGCTGAAG
	1180	AAAAAGGCAGCAATTAAGCTGCCAAATCAG
	1181	TATGATGAAGACTGAAAACGAGAAGGTTCGC
	1182	AGATCTGACCAGCTAAAACATTCTGGTTATC
	1183	GAGGATGATGTTGATTATGTCATTAAGAAGT
	1184	AGAAGCAGAAAATATCCAACTCATTGCTACT
	1185	TGAATGTCATTATCTTCAGTCGCAATGACAT
	1186	CGTCCACGGTAGCGGCGCCAAGGCTGCCAAT
	1187	GTTTTGCTAATATATCAATATCGATTTTCAC
	1188	CTCAACTCATTGATTTTTTCTTCTCTTGCCA
	1189	TTTTTATTCCAAGGGCTTTTGCTTCTTGTGA
	1190	TTATAACCACCAGTTAAAGTATTGACTAAAAGTTGCTGATCACACAATTGATTTAGAAAACAATCGGGGACGTGGTCAAAAAGATTATCAG
	1191	TGTTGATGTTGTTGTTCAGATCGTTTTTGGT
	1192	TTAAAGCATTTTCATATGAGCCTTCCTCATT
	1193	TCGGATCAGTCCAGTCATCATTCTCGTCAAT
	1194	ATTATTGCGCGACAGAACGTATCAATTAATG
	1195	GATCTATGCAAGATTTATTGGTCTACATTAG
	1196	AAGCTGATGCTTCCTTATGGTTACAGTCAG
	1197	AAACTATGCTTTAGCTTTTAGTGATTGTGCA
	1198	CGTATCTTTCTGAGTTGCTCTACGACTTGCT
	1199	GCCTGTACAAATATTTCAAGAGCATCAAAGA
	1200	GCACCAAGATCAGAGGCACCTAGCAATGCAG
	1201	TGCAAACTCACTGAACATGAACGAAGGCAGC
	1202	GCGCCTTGCTGACATCGAGGCGGCTAAGAAC
	1203	GCATGACGATAGGAAATCACGTGTAGCCTGA
	1204	CGTTGAACATAACGCACCGTTTCTTTTCTTT
	1205	CAACCTATCAAGGTAAGTGACAAAGAGGTAT
	1206	TCAGAAATAGATTTAATGCTAAAGGCTTTAG
	1207	AGAACAATTTGAGGGGCTGAATCTGCTTCAA
	1208	TTACCACTCACCCCCGCTTAACTTCGCACAT
	1209	CGCTCGTTGACGCCATCAACTAATTTTTGCT
	1210	CTTGACCCGTTATAGATAAATCAGCAATACC
	1211	GAATGTAAAATTAGCCGATGAGGCTCATAAA
	1212	TTCTTTGGCTCATCATCCGATTGTTCATTCA
	1213	TTGGAAACGTTGCTAAAGTTGCTATGGATAC
	1214	GCATCCGTGTCAGGATCTTGCAACTGCCAAT
	1215	TCATTACCGCTTTGTTGAAGCAAATAAAGCC
	1216	TTAGCGTCCATTGCAACTTTAGCAACATTTC
	1217	AAAGAAGCACCAGGACCAATCGATTATTTCC
	1218	TCAAAATCAAGACCAAAAATTTTCCGAGTAT
	1219	AGACAAAGAGCAGCTTTACAACCAAATCAAT
	1220	ATCTGTACATTTGGGGAAAAAGCTCGTCCTA
	1221	GAAATAACAACGGGCTTATTCTGATCACCTG
	1222	TGAGCAAAACAATAACATTTAGACGTTTTCT
	1223	ATCACCATCCTCAATCAATCTCCTACAGTCA
	1224	GTTAAAAGAATTTGGATTGCATATTCTTTTT
	1225	AAGTAGCGGAGTACTACGACATGTTAAAAGC
	1226	GCAACACGGCAATATGTTGGGATGTGGGACG
	1227	TGTAATGCGAGATATTAAGAAAATCATTAAG
	1228	GCCCCCATTACACGCGGGACGATATGAATAG
	1229	TGTTCATGTCGCACATAACGATAAATCTTTC
	1230	TCATCGTAAGCATTGAATCGCGTGCCTTCAA
	1231	TTAAAGCCCCTTTTTAGGGGCTTTTTTATGC
	1232	TTATTTGGCTTTGCATTTAAATCCTTTACTC
	1233	TTCTGCCCGCTTCCGAGACCATAATCATGAC
	1234	TCCAGTCATATCAACATTCGGATTGACTGTA
	1235	TCATATAACGCGCTTCAACTTGAGCCTTTGC
	1236	ATCCCGAAGATGGCGAAATTAAGGTAGTCAA
	1237	GTAGATGGACTTTGGTGTGACTTAAATATTC
	1238	TTTCGGGCATTAAAAAGCCCTCGAATTGAGG
	1239	ATCAAGGCAACCCCTAGTCCAGTAGATAAGC
	1240	TTACTGGAATTGAGCAAAATCGTATTCAATA
	1241	TAACCACTACCGCATTTGCTGCTGCAAGTTC
	1242	TGCGTTCCACTGTTTTATTGATTTTTATGTC
	1243	GCTTGTAGATGATGGCAAAGGTGGTCAAGAG
	1244	AAAAAAGAAACAATTGAAGTTTCAGAAGTTG
	1245	TTTTCATGACGACAAGCCCATTGGGACCAAT
	1246	GAAAGCGCTTGGATTGGATATTGCGGTTATC
	1247	TCGGCTAATTCAAATTTAACTCGATTTTCAA
	1248	ATCGACTTACCTGTTCTACTGATCACATCCA
	1249	AGCAAACTCGGAGGAAGCTTGGAATTTAGTT
	1250	GCAAAGTCCGCAGAGGGAGCGTTTGTTAATG
	1251	CTGGAATGCCTGCCTCAAGCAAGCCATCTAA
	1252	TTCTTATGCTGCTGATAACTTTGAGCTGGAC
	1253	TGAAAAGCAATAAACCCACTCAGTAAAGTGGG
	1254	ACAGTGGAAAGATCGCACGGTAAAAATTTTG
	1255	AACTGCCAATCAAAGGATATTTGAGATGGAT
	1256	TTTAGGGCGCTCATTGCTAGCGTATCTTGCA
	1257	CTCAGTAAAGTGGGTTTATTTGGGTTTAAGT
	1258	TCTTGGTTTTGATCTTGAGTAGTATCAACCT
	1259	AATCGCTGCAATTCATTGACAATATCGTCAA
	1260	CCGTATATTGATTCGTAATCAGCAATTGCTT
	1261	GTGCCCAAGATACTATCATTGTCGCCACGTT
	1262	ATGATGCCGCCGATATTGGTGTGAATCCACG
	1263	GTAATCGCCGTGAGAGAGTCGAGCACAAATT
	1264	CAAGACGCTTGAGGTCAGCCATGTTCACAAG
	1265	CTTTGAAAGTACCGTCCCACATCCCAACATA
	1266	AACCGACAAAACAAGGTGAATAATCTAGTCC
	1267	ATACTGCAAACATTTTTCTAGATGGTGAATA
	1268	ACATTCTCCGCCCAGCAAATAATTGCTTTGA
	1269	TGCCGCGTGGGTAATGAACTGCTTTTTGTAC
	1270	TAATCGAATTAGTTGCTCATAATGTCGAAAG
	1271	TCTGGGTTCGGCTCTAATTCCGAAAGCTCTA
	1272	ATTGTTCTGCCTTGCCGGGAAGCTTCATTAA
	1273	AATTTTCTTGCGCAGCTTCTTCTGCATTAGC
	1274	CTAAGGTGCTGCTTGAAGTGCTGAATAGGTT
	1275	ATTAAGCAAGATATTCAAAATACGAAAGATC
	1276	CTAGATCCAGTGTTAATCTGCCAAGTGAAGT
	1277	GAGTCTGCCCCGATCAATCCTTCAGATCCGA
	1278	AAAGAGCGATTTCTTGTGTGGGCATCAATTC
	1279	AACCCTATATGCTTATGAGCCACCGATTTAA
	1280	CAAGAAATAGCAGCAGGCCACCGCATTGATA
	1281	TCTGCGGCTGCTTTGGAGTGGTTATTGTTCA
	1282	AACATTTTACACAGATCAAGCAGCGGGATTT
	1283	ACGACAAAAAGGCTAAAAGATACGTTATTAA
	1284	GTAGTTAGCAACTCATGGAAGGTTTCCATAC
	1285	AACTCAATAGCAGTGGCGTAAGGCGCATTCG
	1286	TGTTGTGTTGAAGCGTAATGATGTGAAGGAT
	1287	TTATGGTCATCAAAGAATGCTTTGATTTGCA
	1288	CGAAAAGCACGCTTTTCATGTTCAGTGTGCC
	1289	TCATCCAAACTTTAAGCGGCGTATGAGTAGA
	1290	GTCCTTAGCGGCAGGTTTTTTATGCCTGAA
	1291	ATGGAGCACGATAACCACAAGGTTCATAAAC
	1292	GAATGTAGAGACGCAAGGAGGGAAGTTAAGG
	1293	CAACATTGTAGGCGCGACTATTGGCTTCTTT
	1294	TCATCACTTGATTTCTTGACCGTTTCTACAA
	1295	AGCACCCCCGTTTGGACAATGAACAGCAAAG
	1296	ACGCATGTCGGAAGCTCGGCTTTTTATCTAC
	1297	TTAACTCCAGATGCTACCAATAAGCCAGTAC
	1298	CATGGGAGCTTTCATTCATATATGTCATTAG
	1299	GTACGCTGAGTATTGATATTGACATTCAGGGCATTCAGGATTTGGCGCTC
	1300	CACATCACTGATGCACAACAACTATTTTCTG
	1301	TCATAGTCCTTCTGAACACCAAATGTATAAG
	1302	TAAATGCTCAACTACTTCTGTAGCTAATGGA
	1303	TGTTTTTCGATATGCTTCGAAAGGTCATCCT
	1304	GATGGTTCAGCATATATAGCTAGACGTACAC
	1305	TCACCAAACACAACCAAAGGTGAACGGGTAT
	1306	TATCTGCCATACCCGACTGCTTTGTTCCTAA
	1307	AACAGGGATTTCATTAACCCATGTGGCATTGT
	1308	AAGAGCAGAGGGGTTATCGGCATGTACTGATA
	1309	AGAAACTGGCAATAAAAAAAGCACCCGATTGG
	1310	TTTATTTTCACAAGACAAATGTGATCCTAATG
	1311	ATGTACGACGGTGGCTCATTAGGTGCCATGGG
	1312	ATGAAACTAATCCTTGATGTTGAAGTGCCGCT
	1313	AACAACTCAGCAAGTTGATGCCGAATTTATTG
	1314	TTCTTACGAGGCTGTGCCGACGAGCAACACGT
	1315	AGAAACATGGCCATTTACATCGAACTTAGTAA
	1316	TTCAAAATCGATAGGGTTAGATAACTCGAAAG
	1317	TCAAGCTCAAGCAACAAGGTGTCTACAGTGAT
	1318	TACCTCAGTGCAATATCCTTGTGAATTATAAG
	1319	ATAACTTGTCCATTGATGTTCTGTATAAATCT
	1320	GAAAGATCAAGACCGTAGCTATTTTCTTTGTC
	1321	ATTACTACCAAAAGTAACTTCAAAAGATCGAA
	1322	TTGGCGAAGATGAACAGCACTATGTAGGGAGA
	1323	AGATTATTGAGCAAATAATTGCACATTAGTAA
	1324	TGGTTTAGCTCAATCGGCTGTTTATTCTTATG
	1325	TCAGAGTTGCCGTAAACAATACGAATACGCTG
	1326	TATTATTTACTCATGCGTTTACAGTGCATGAA
	1327	AACAGTTTGTCCGATTAACTTTCCCATATTTC
	1328	AAAGTCATTTCTTCAGTGCGGTAGGATACCGA
	1329	TGGGTCTGTCACGCCGTGGTTATGCTCTGGCA
	1330	ATTCTCTAACCCTGTGTGATAAAAGCCATTCG
	1331	TTATCAATCATCTCCTTAAGCTGCGGTGTACC
	1332	CAAACCCAACATTACAAGAATGGCTAGATTTT
	1333	TCAAAATCGATTGGATTGGACAGCTCGAAAGT
	1334	TGAAAGTAGGCAACTTTAGAGAGTGAATTTGA
	1335	TGAAATTGAGCACATCAAAAATATAATGTTAA
	1336	ATCATGAGCACAGTGCTCCGATCGGACAGGTC
	1337	AGGAAGAGATTGAACAGGGTAAGGCTGTGCCG
	1338	TAATATCACCTGACGATCTTGTAGCGTTTATC
	1339	TGCATTGTAGGCCATGAGTGCTTTATCCATGG
	1340	AATATCGTTGCGCTTCGCAAGATTTTCACTAG
	1341	TGGAACGTTTTCCCAAACAATGATGGCTGGCT
	1342	AGAAAGTTGACACGCTCTATCGTGAATATGAA
	1343	AAGCAGCTTTGAAAGATTCCCAACCACGAACA
	1344	TCTTCCATAGACTGGTAATACTCAGGGCTTAA
	1345	TGTTGAAAGCCAAGGTTTTGAGAGCCACACCA
	1346	ATTCAGGGACTAATCAGAAGCGTCGTGAGTGC
	1347	CGCTTTTGCAGCTTCAGCATGTTTATGCCTTG
	1348	ATGAGTGAGTTTAAAGTCGGGGATCAGATTGT
	1349	TTTGGATATTGGATTGATGCGCGAAATCTTGG
	1350	TTCGGCTTCAGAACCTCCGCCGATTGATCCGA
	1351	TTACGAGATAAACGCAAATTTTAGGTCACTGG
	1352	AATGATGTTGAAAGTGATTGATGGATATATTT
	1353	ATACTCGTTCTTATAAGCCACAGTAGCAACGT
	1354	TTATGCGCGAAAACCTTTTGTGTTTAAGGGCT
	1355	TTTCAAGAACCATGTCTTCAACATAGATTGTA
	1356	AACTACGACAAGCGATTGTTAGGCATCCTTCG
	1357	ATGCTTAAAATGTCGGATGCGATGGAATTGCC
	1358	GGCACAGGCATTGCTGAACCGAACGGAGTTAA
	1359	AGCAGGCAAAATATTTTTCTCTGGTGATGCCA
	1360	AGTGCATGTCGATGTAATTATGTTTATGCTTG
	1361	AACACGAACCACACCGCTTGTAATCGTAATGT
	1362	TTTAACTTCGCCCCCCTCGCGTGTCATCTCTT
	1363	AAGTAGGCAATGCTAGAGGTATCCTCAAAGGT
	1364	TTGTACAAGCGTATTGAATGTGCCCTCATCAA
	1365	ATCATTGTTTTAAGTGATTCCCAGTGCTGACC
	1366	CTGTGGGTTGATGGTCAAAATATGGACGTTGG
	1367	TTAAGTGGTGTTATCAAAATGAGCAATGATTC
	1368	AATTAAGCACTATCGACACGTTACAAACTAAG
	1369	CAACTGGTGAACGTGCTCAAGTAGTTATACCG
	1370	ATCAGCCGTTTTGCCTGACTTACCAACGCCGT
	1371	TACAGACAAGCCATTTACAGAAGTAACACAAA
	1372	GTCATAGTCCTTCTGAACACCAAATGTATAAG
	1373	GGTATTAGTGCGAATTGGCTTTTAGCCCACGC
	1374	GTGTTTTTCGATATGCTTCGAAAGGTCATCCT
	1375	TGATGGTTCAGCATATATAGCTAGACGTACAC
	1376	ATCACCAAACACAACCAAAGGTGAACGGGTAT
	1377	TTATCTGCCATACCCGACTGCTTTGTTCCTAA
	1378	ATTTTTATTCCAAGGGCTTTTGCTTCTTGTGA
	1379	TTCAAATGATTTAATGAGCTTGTAGCCATTTT
	1380	ACGTCTTCTAATGATGGACTTTAATCCAATAT
	1381	ATCTCACTGAAGATATGACCATCACTTTCTTC
	1382	TTTATAACCACCAGTTAAAGTATTGACTAAAA
	1383	ACAATCGGGGACGTGGTCAAAAAGATTATCAG
	1384	GACATGCGAGCTTTCATTTAAATGTGTCATCA
	1385	ATTAAAGCATTTTCATATGAGCCTTCCTCATT
	1386	TTCGGATCAGTCCAGTCATCATCCTCGTCAAT
	1387	CTAAAATGCTATTCACCTCGAGCTGTTATTG
	1388	CAAACGCACAAAAATGAGATAGTTCGTCTTA
	1389	TAAGCCTTAGGACGAATAGATGCACCATCAT
	1390	GTAGAAAGCGTCCATCGCATTGTCAAACTTT
	1391	AATCGTGGCTGGTCAATGACTCGCGACAAAC
	1392	GATACGAACAAGCCGTATGAATGGGTTGATT
	1393	GTGGCATTTGGAACAGGCTTAAAAATATAAG
	1394	AATGGTGCAGTCCTAATTTATGATGAATGTC
	1395	ATTAATTGGTCGACGCCTTTTGGAACTATTA
	1396	ATTCGGATCTGATTAACTGGACTGTCGGTCT
	1397	TTAAAATCCACTCACGCTCACACCCAAGCAG
	1398	ACCACTAAAACTAAATTCATCAATTTCAATT
	1399	ACCACTTCCATTTCTTGGCCTAGCCTTTCTA
	1400	CAGGGTGTCCAGTGTTCCATGCTTTTAATAA
	1401	TGATGTGTGTCTTGGTGCTCATCCTGTTATC
	1402	AATCCATTTTTTCCGCCAGAGTCTCCACCAC
	1403	GCAATGTTTTTGGTGTACATTGTACTTCCAT
	1404	ACGACGCTCAGGATGGAATCTAAACTCCTGC
	1405	TGATCGTTACCAATCAAATCTGATTCAGAGC
	1406	AAACCCTTCATCAACTCTATTGTTTAAAGCC
	1407	TTAACAACAAGAGGACGGCCACGCTCATTGA
	1408	ATTGTCAAAAGAGCGGGTGCTTTGTGTCCTG
	1409	TTAGTCATGGTTGAATTTGTGGATCACGTGC
	1410	TCTTATCCCGCTAAATCCCACAATTATCTCA
	1411	GCCGCAACAAAACCCTCTGTATCGCCTTTTT
	1412	TTTGCGGCTTCACGTTGTGCACGTTCAGATC
	1413	TTGTCTTGATTCTGAAGACGTCGCTCTTCTT
	1414	TGACACTTAATGATGGTGAGTTGGCTTCAAA
	1415	TCTGGCCAGTCTCGGTTGGTCCCCAGTTATA
	1416	CGTTCTTCTCGCCGATATACGTCAATATTTG
	1417	AAAGGGAAAATTGTTTTTCAGCTTCGGTACC
	1418	CAATAATTGCACGCAAAAGTGCATCATTATT
	1419	TCCCAGCTAAAATAATTCTGCGTTAGTTTGT
	1420	CGGAAGACCGCCACCAACAGCCGAAGCAGCA
	1421	GTTTTGCGCGTAGTGCGATTTGTTTTGCATT
	1422	CTAATCAAAAATTACGCCGTGCTACTGGTGA
	1423	CTTCAATTGATACTGGCTTTGTAGTTTTAAT
	1424	TAAATATAAAAATGGGTGTGCCACTTTTTCA
	1425	TAAAGGCTGGACACGAGGGGCATAACTATGT
	1426	CCAGCTCGCAGCCAACCTGAAGCTGGAGCTT
	1427	TGTAGTCCGCAATCGAACCCATAACCGCTTT
	1428	GATTGCTCAGGTAAAAATACTGTTTCAGAGC
	1429	ATTTGAATTAATTAAGTTTCAACGTTCTAAC
	1430	ACTATTACGACAACATCAACCAGCAGCAAGA
	1431	CAACTTTTTAAATTTGAATTTATTTTAGCTC
	1432	TAATGGTCATTTTGGTGATTGAATTATTAAT
	1433	CATCTGTATGCAGATTTTGCTGCGTCCTTAC
	1434	ATTACTCCGCCTGATCCTAGTGATCCTCCGG
	1435	TAAAGCGTATATATAAGCGTTTTGATAACCC
	1436	GGTGTGAATCAATGCTGGATCCACTTAGCAA
	1437	GTATCATTTCACGTTCAGGAATATACTCAAT
	1438	ATACTGGTCGTATTACGGATTTCCGAAGACC
	1439	CTTCGACAAAACGCTCAAAACCTAAGGGCTT
	1440	GCTGCCTTCTTTTAGCATTGCATCATAAAGA
	1441	ACATGCGAGCTTTCATTTAAATGTGTCATCA
	1442	TTAAAACATTTCCATATGAGCCTTCCTCATT
	1443	TCGGATCAGTCCAGTCATCACATCCTCGTCAAT
	1444	AAGCTGATGCTTCCTTATAGTTACAGTCAG
	1445	AAAGCATTTATACAAGTTCTATAAGTCATCT
	1446	AAGTCCTAGCTGTACGCCTTTATTTTCTCAA
	1447	AACATCTCCTGTCTTTGTTTTGCCTTTCTTT
	1448	TTGATAGGTTGAGGAATTTCACCATTCTTAA
	1449	AGAGTGCGTTTTCTCTCTTAAAGTTGAAGGA
	1450	TACCTCACCATCACGGCACTTTCCGATGATG
	1451	TGTGTGTTTGCCTAACAGTTCTGTTGCTCTT
	1452	TCCACCGCCACCACAATCATCTTGGATGGGT
	1453	TCTGTGATGTCTCGCGTTGTTTCATATTTAT
	1454	CACGATTCAACAGTTTCTAAAGACTCCACCA
	1455	TGTTGAGTCCGACCACAACATTTGCTTTTAC
	1456	TCACTGTAATTTGGGTCATTTGCTTTGTTGA
	1457	TCCCATTCCGTTGTAGTAGCAGATGGCTCTA
	1458	ATTAGAAATCGCCCCCACTTAATACCGACTT
	1459	TTCACCATTTACGGTTTTAGCTTCAAACAAA
	1460	AGAGACTTCTGTTATTTTTATTGATGAAGTC
	1461	AACAGTCGAAAGTTCAGCAGCTTTTTCAACT
	1462	TCTACTTCTTGATCGATTGCCTTAACTTCCT
	1463	AAAGTATTCATAGGAAAGGCGCACTGACGGA
	1464	ATTAACTGATGCAAGCGGACAGATTATTGCT
	1465	TAGAGGATCGTCGTTTTTATTCAATCGCTGG
	1466	TGTCTAGATGCTTGGGCGGTGGCTAATTGTT
	1467	TAGTACTTCAGTTCTATATTTTAAGACTTCT
	1468	ATACTGAAGCTTCATTGCTTCAGTACCATGA
	1469	TACTACCAAGAAGTAACAAACTAAATAGAAG
	1470	TGAGCAATATGCTGATTTGATGCATCCTGAG
	1471	ATGGCAATACCTTTAATTAGCTTGGTTGGAA
	1472	AATGGCCTCAATTAACTGTGTTACAGCCATA
	1473	AACTGATCCTGCTGATCCACGTTTGCAATAT
	1474	TTGATCGGCTGTAGATTTTTATTGATCAGAA
	1475	TCAGCAAAGCCAATGCTTGCGAGAACGTCTT
	1476	TTGAGCCATGTCACCAGACGGCGACAAGATC
	1477	TAGCGTTGTCGATGTGTGGGTAAAATCGAAC
	1478	ACCAGTAGGCACTAAACGAGCATTACGCTGG
	1479	ACCAGCCATCTTTTCGTTCAAAGTCTGGCAAC
	1480	ACGTAGTAATGAGCGCTACGGCAGTCCACTTA
	1481	ATTCCGCACGTTTGGCTTCATAGTCACGAATG
	1482	ATGAAATTTGAAATTTTTTAGATATTAATTTT
	1483	TTGGAACAATTTATGTTCAAGCTCGTTAATTT
	1484	TCAAGAGGTCGCGGTACAATGGCTATGGACGA
	1485	TCAAGTGAAGCGTGGGATGGTTTTCCATCTGA
	1486	TCAATAATTGCACGCAAAAGTGCATCATTAT
	1487	TTCCCAGCTAAAATAATTCTGCGTTAGTTTG
	1488	ACGGAAGACCGCCACCAACAGCCGAAGCAGC
	1489	GCTAATCAAAAATTACGCCGTGCTACTGGTG
	1490	TTCCCTGTGATTGAAGTTAAATGCGAATTAT
	1491	ATTGGCTGGTGTTACATGGTCACGCGATATT
	1492	CTAAAGGCTGGACACGAGGGGCATAACTATG
	1493	ACCAGCTCGCAGCCAACCTGAAGCTGGAGCT
	1494	ATGTAGTCCGCAATCGAACCCATAACCGCTT
	1495	TGATTGCTCAGGTAAAAATACTGTTTCAGAG
	1496	TATTTGAATTAATTAAGTTTCAACGTTCTAA
	1497	AAAACCAATAATAACTGAGTCACGACAAAAT
	1498	ATACGTCAAAACCATGAGTTTTTCTATCCTA
	1499	TCGCCCCATTCCATCCAAACGCGATTTAAGT
	1500	ATTTTTATTCCAAGGGCTTTTGCTTCTTGTG
	1501	TTCAAATGATTTAATGAGCTTGTAGCCATTT
	1502	ACGTCTTCTAATGATGGACTCTAATCCAATA
	1503	ATTAAAGCATTTTCATATGAGCCTTCCTCAT
	1504	GTATATTGATTCGTGGTCTTTGATGGCTTGC
	1505	TCCGCACCGCTAATCAAGGCTGGGTCTTTGG
	1506	ATGGCCAGCAGACGGCTCAAGCGCCTTTTCAC
	1507	TAACCACTACGATGTGTAGTTAATAATGG
	1508	GCAGTTAGGCATATTATTAGATAGTGATACGC
	1509	TTGTAGCACTTATTGCTCTCACACTTATTTT
	1510	TGTACGCTGAGTATTGATATTGACACTGGTG
	1511	ATTGTTTGAATAATATGGACAATCCAGCCAA
	1512	TAACGCTTATTGGCAGTATCCAAAATTCAACA
	1513	CCGAAATTCAGACCCGCATTAATAACGTCT
	1514	AAAGTTGGTTGAACCATATTCTGATGATGTA
	1515	ACATTATCTTTGGTTCGCCAAATGAGTACTGC
	1516	TTATTTCGCATGTTGTATAAAGCTCTATGTG
	1517	ACAACTTTTTAAATTTGAATTTATTTTAGCT
	1518	ATTTGTTGCACAGTAATGGTGTACTACGGGAT
	1519	ATTGAGCTGAAGGAGTAGTAAAACTTGCACAT
	1520	CAAACATGAAAACAGAATACGTGCCTGATAA
	1521	ACATGGGAGCTTCCATTTAGATGCGTTATCAA
	1522	ATCACAGGAGGCAAATAAGGCCCCACGTATAG
	1523	TTAAAGCGTATATATAAGCGTTTTGATAACC
	1524	CTGAAACGCCCGCTATTTTTGCGAACTCAGT
	1525	TGTATCATTTCACGTTCAGGAATATACTCAA
	1526	TTCGGATCAGTCCAGTCATCACATTCTCGTCAAT
	1527	TATCATTGCGCGACAGAACGCATCAATTAAT
	1528	TATTGACCCAGCCTCAGTTACACCCAAATTAA
	1529	TTTATCTAAGCAAAAGATCATCCCGAAATAAC
	1530	TTCAATTTTTTCAGTGATATTTTTGATATTCC
	1531	GTTATTGTGCTCAGCAATAACGATGGAGGCGC
	1532	TATACATATTATTCAAGGCGGCAAGTTGTCT
	1533	TGGGGTTTTAATATCTTGGATCGTCATTTTTT
	1534	ATCCATTCGAACTGGTCTTTCTTGAACAGATC
	1535	CAGTGCGTCGGCTGCATTGTACTTGCCCAGCA
	1536	TTTGAGGAAGAGGCAATGAAGCGACGACAAAG
	1537	CATCGTTTCATGCGGGCCTTAGCAAGCGCTGA
	1538	ATATCACGCGCCATTGCAAGTTTTCTACCGAT
	1539	GCAGCATCAAACGAGATATTGGCTAACATATT
	1540	CAAATAGTTTTAGCTATCTGAGCATTTAATTT
	1541	AAAAGAACCCTGGCTTTAATAGTGTTTGCGA
	1542	TTTTATTAAAGGTTTGCATTACAATTTTGACC
	1543	TAGTCCTTGGAGATCATCAGCATTTAGCTCCA
	1544	AAGGTTTATGTAACATTTAACTGTTACGGTCA
	1545	AAATTGGGGCTAACTGGGGAAAGGCTTCGAG
	1546	AATTTTCTTAAAAAAATTGAGTTTGGTT
	1547	AAGGTTATGAAGCTTATGAGCAGCAACATT
	1548	TGCCCTCTTTCACGATTTTCTCAAGGTTATG
	1549	CACCATCGTCATAGGCTGTGAATCGTGTGC
	1550	ATGCCAATTGTTGCCGTATTGCCTATGAA
	1551	AAGTCGAGCATATCGGTCAAAGCATTGCT
	1552	GAGCAAGCTAAAGCCTACTTTAAACACGACT
	1553	ATTGGCAGGAAGTTGACTGGCAAATACAAAGC
	1554	AACGAAGTCATACGGCTTGTTTTCATTCGC
	1555	AGTAGGTGCAGTAATTGCAGGTGGTGCGGGAC
	1556	AGTGCACAAGATCCAAAGCAAGCATATGCCT
	1557	CCGAAGAAATCGCAGCAGGTCACCGCATTGA
	1558	GTATTGGTTGTATCTGCCGAAATGGATGTAG
	1559	AAAAGTCTTATTACAAAGAAGCTGGATTC
	1560	AAGAAACAAAAAACCCGCATTAAGCGGGCTTC
	1561	AATTAAACTTCGTAATGAGGTCTATGTTCT
	1562	AATCATAAATTATTTTCACCTATGGTTTAAT
	1563	AGCTTTCCTTCTTTTACCAACTGCACGACCT
	1564	AAATTTGCAACCGTGACAACAGCAGCAAATA
	1565	AACCGCTGTTTTGGGGTCATTTTTTTGAGCTT
	1566	AAACTTGATAATTTTATGATGTTTAAAGAA
	1567	AAGGGATTACAAACATACCGTTAAATAC
	1568	ATCACCACCTTTGATACGTTCAATTTTCCCC
	1569	GCTCTGGCGTTCGCATAATGCCGACTATGTA
	1570	AACACATTATGACCTTGGCGGAGCTTTGCAG
	1571	AACTGGTTGCGGTACAGGTTATGTTCCGGGTA
	1572	GTTGATTGTAATGATCTTATGAACTCACATT
	1573	ATTAAATCAGGCTGTCAAAATGGCGCGACTT
	1574	TATGACAATTATCCAATTCATCAAAGATTC
	1575	ACCCCCAACAGGCTTGTTGTTAATCGCATTTA
	1576	GTACCACATCCTGTAGGTGGCATATCACAAT
	1577	TGATTACAAAAACCGGCTCTTCGATGTGACG
	1578	TATGTTGAGCTTAAAGCTTCACCAGCAAAGA
	1579	TTTGGAATAGATTGTAAAAGTGCAGAGAAAA
	1580	TACCGTATAAATCCATTTTAGCAATAGCTG
	1581	AAAATCTTCGCAGGACTAGCTTTTAGTT
	1582	ACGGTAAACAGATGGAAAAATTGTGCGTTTGT
	1583	ACCACGAAGAAATACCAAACTGCATAGATGA
	1584	ATTTCCAGCATGCTCATAAGCATCTGCAACAG
	1585	AAATAAAATATCCTCTCGGAATAGCCCAA
	1586	AGTGGGTTTATATCTCTACTATAAAAAATGGAA
	1587	CATGTGAATAATAAGTAATCCAAATATCTT
	1588	AAATTCCCAAATCCTAGAATGTAGAAAATGA
	1589	AACTTAACCCAGCGAATAAAGCAGATCGGGAA
	1590	ATCCACGACGTTTGATGCAGTACGACAATGCA
	1591	AACGGTGTGTATCGATGATGTATTCATC
	1592	AATACTAAATCGATAGCTGATCAACTTA
	1593	AGTACATAACTTTCTTTATAGAAATTCAGAC
	1594	ATGAATTAAACCCCTGTATTAATGCCAAAGGC
	1595	ATTGGGTTTTTCTTTGGTAATGGCTTAACTGA
	1596	ATGAATTGTAAGGTCCTTAATCATCTGATCTT
	1597	AACTCCCCAGTAATTTCAGTTACATCAA
	1598	AAGGAAATCCGACTGGTGGTCAATCTATA
	1599	CATTACCCAACCAATAGCCTCAATCAATTG
	1600	ATTAACACCAGATGGTCAACCAGCGCCTTTTG
	1601	GTTACCCCCGAAAGAATTCCTTTAGCCAGCA
	1602	TTAGCCAAGAATGCAACAAGTAAACACGCGA
	1603	GACGATTACCACCACGCCCTTTTTTGATTT
	1604	AATAGCTGCACCTACTGCCGCATTCTGTGCTG
	1605	AGTATGACGATGTACTTGTAATTTCTGTACAA
	1606	AGTTTCTATATGGCTAATGGTTAGCGCAACAC
	1607	ACTTGATAGCGTATCATAGGTATATTCAA
	1608	AAAATGGTATGAATAAAGGCGTACCACAGC
	1609	ATTATGCGAACTTTCAGACGCTAAAATTTA
	1610	CCGTGATAAGCCCATAACTATGTAAGCCCCA
	1611	AATGGCTTACCATCACCAGTTGTCTTATA
	1612	GGCTTAAAAATGAACTTGTTAATGCAATTAA
	1613	ACTACGAAGAAATACCAAACTGCATAGATGA
	1614	GCTGCAATCAGATCACGTACAGATGAATCAG
	1615	AAGCACCAGATAAAATATCTTCAATACTTAA
	1616	AAATGTTTTATAAGTCTTTGCAAGATGAT
	1617	AATAGTCGGACGGTCACCCTTCACCGGGATGG
	1618	GTTGGTGGGGGCGGTTCGGCTCCTGATATGA
	1619	AAAGACGATGATGTAAGCTATATTCAAAAAA
	1620	TTAGTTGTTTGCACCAATTTAGCAATACAAT
	1621	AAAGACACATGGGATGGCGTGGCTAAGCAA
	1622	AATCCGCAAGCCCACTAATTACATCACCCAAT
	1623	ACGTGAAAATAGCAATCTGATTAATACGGCAT
	1624	CAAGCCCTTTGCTTCAATAGCTTAGGGC
	1625	AAGCACTGTTGCATTTATCTTTCATATTCTGA
	1626	ATTACCCCTCCTTACTTTCTGCTTTAACTTCT
	1627	TGTATTGTTGCTGACTTAAACCAATTCTTAC
	1628	TATCCATTCCCCAGCCTGAGTCTTTACAAC
	1629	AATTGCTTCAATAAGCTGAGTCACAGCCATAA
	1630	TTGTAACCACCAGTTAAAGTATTGACTAAAT
	1631	ATTACTCGAAAGCAGGCTTTTGAGTATTTGAA
	1632	AGGGGTCAAGTTCAGAAGATTTACGTTACA
	1633	AAATGCTCAACTATTTCTGTAGCTAATGGA
	1634	AAATGATTTAATGAGCTTGTAGCCATTTT
	1635	GACGGTGTTACCTGTAGGCGGTGTCTACTG
	1636	ATCGTTTGAATAATATGGACAATCCAGCCAAT
	1637	AGCATCAAACGAGATATTGGCTAACATATT
	1638	ATCACATAGCCTTTTACACGCATCTTGCG
	1639	GATAGTTCGGAGCATGTAAATCTCCAAAATG
	1640	ATCAAGAGAAGTTTTATAGTGTTCGTGTATCT
	1641	ATTCACTGGATTACGTTCTAAGCCTTCCTGAA
	1642	AATAAGCCTTATGAGGTAGATACTTCAAAAAT
	1643	AACTCGGTCACAAGGCGTAGTCTACGGTTTTT
	1644	GTATCGATACGCCAATGAAGCTATCAGAGTTC
	1645	TCAATTGGAACGATATCAGGCTAATAACTACG
	1646	AGTAGGAAGCTCTACATCTAGTTTTAAATAGG
	1647	TATGAGTGAGGGAGTAGCAAATGTCTGAACAA
	1648	AAGAAAGCTGAGCAATTGCCTGCTTTGCCTAT
	1649	AATCCCATTAAAGAAATCATTTTGGTCTTGGA
	1650	AAGATCAGAGGCACCAAGCAATGCAGACTCCC
	1651	TTTACCCTTGCCATGCTTGCCAGAATTAGAAT
	1652	TACCACCCATTGAACGTTAGCCATATGAGCAA
	1653	TTCCATGCTTCACATAGAAATTCATTGCAAGT
	1654	TACTGCTTCCCAAGTCAGTAAAATGATTGTTA
	1655	ACAGTAGTATCATTTCAATCGAGTAACGTTGA
	1656	AAAAAGACCCAAAGAAATTCGCTCGTTTCTTT
	1657	TACACGGCGATCTTGTTTAATAGTCTGAGTTT
	1658	CAATACAAACATTTGACTGCACATCTGGAACA
	1659	TAGAAAGCTTGGAAAACAAAGGTGACTGTAAT
	1660	AGAAACATCTGTTATTTTTATTGATGAGGTAC
	1661	ACCCTTTGGATTGAAGACTCTGCTTTTGCTGC
	1662	ATTCACCAGCCTCGGCTAGACTTGATGCTCCT
	1663	AAGCAAAATTCAAAAGAATTACCCCAGCCAAG
	1664	TTGGTGTGCCTGCGCCCACTCAAGCCATGATT
	1665	TTTAACCGAGATCAAGAAGTAATTGCTTGGGC
	1666	TACAATACGACGTGATAATGCAACTAAAGCCC
	1667	ACGGTAAAATTAAGTTACCTGCTAAACTTGTG
	1668	AATCAAAGCCTTAATCGCTAAATCAACTGCTA
	1669	TTTTGTTTATACGGTTAATAAATCAGTACAAT
	1670	ATTACACAGGCATGGCAATGAAAGTGTTCTTT
	1671	CCTCGTGGAAAAACTTAAAAGCCATCTTCGTA
	1672	TTCATCTAAATGTTTTTGACGTTCAGCTTCAG
	1673	TAGACAGCTCATTTAATCCGGGTGAGAAACAG
	1674	TAGATAATGTTGAATGGGTTGAAACTACCTAC
	1675	AGTTCAGCATTCCCCTTCGGGGTCAACGTCCA
	1676	ATTACCCCTCCTTACTTTCTGCTTTAACTTCT
	1677	AAAACACCAAGCCATAAAATTAATTACAGCAA
	1678	GATTCTATGAGCGTGACCATGACTCTATTTAA
	1679	ATTATCCAGATAAAACCATATCTACAAAGTGG
	1680	ATCGGACGACCTGTCAAAACATTTTGCTTATA
	1681	CGTAAAGGCGTAGATGAAAACACAGCTTTGAA
	1682	CAGCCCCAGTAAACAAAGACTTTGATTTAATT
	1683	GCTGATGCAGTTGCAGAAAATAAGGTATTGGC
	1684	AAACTGCGTGAGCTTCCTATCAAAAATATAGA
	1685	AAGCTGTTCAGCAGCATGTGAAAGAATTTGAA
	1686	AGCACAAAATTTATGGTATACAAAAGCAGCCA
	1687	TCTGATGCGATTAATTCTTGAATGTTCTCGGC
	1688	ATGTACATATGCTGTTTTAGCAATCATTGCTT
	1689	TTATAGAAACTTTCCCATGCATCCTCATAATC
	1690	TTAATGATACTACTCTCACCAATGCTGATTAC
	1691	TAAAGGCGGTCATAGTGACCGCCCCATATCGT
	1692	TCAACCTTTCTTTCTCTGGAGCAAATCGGTCA
	1693	AGCAGAATGTCTTGAGGCAGCCCGCGAAAATC
	1694	TCTATAACAGCAGGTGAATAGCCCTGCCCCTT
	1695	AAGAAGAAAAAGGGGTTAAACCTGCCTACCCA
	1696	TTCACATCTTTTCTTCTGCAACCATGGTAAAG
	1697	TTCAAAAACGGCGTTTCTGCAATGATCGATGG
	1698	AAGGATAATCAGCACAACATCCGGTTTTAGAT
	1699	TATTGCGCCATCTGGGGCATGTTCTTTAATAA
	1700	AGAAACTCGTAGCCTTACCAGAAACCTTATCT
	1701	ATCCCAGTTGTAAGGAGGATGATCATGGATTT
	1702	CAAAGCCCAGTTTGATTACGTCAAGGTCGAGC
	1703	GGTAGTCATTTGTTCCAAGAAAAATGATTACA
	1704	CCAGCCCGAACAAATGGCACAGCCGTTATTCC
	1705	ATCAATCATTGCGGAAATCCCGTCTTTATAGG
	1706	AAATACTGAGTTGATTCCTTCGCTTATGACAT
	1707	TTAAAGCTGAAAAAGCATTATCAGATAATGCAC
	1708	TTTATCCGGTTATCGCGATGCAGTTTATGAGC
	1709	TGATCCCTCAATGTCAGTCTCACGATAGCTAA
	1710	ACTAACGGCTGAACTGGTGGTCGACTAAGCAC
	1711	ACTGTTGAACTGATTAGTGCATAACCGTCTGT
	1712	TACGGGGGGAGTGTGGCGGGCGCAGTTTCGGC
	1713	ACAAAGCTTGATGACATGGGAGCAACTGCAGC
	1714	ACATGCGGTCCTCTGGTAAATCAATACCTGTG
	1715	TTCATTGAGGTTATAAATATAACGAACTGTTT
	1716	AATACCACTATTCGATGAAAACGCCTAGCCAA
	1717	CAAGCCAACCTTTCTCTAAAGATGTTTGGTTC
	1718	ATCTGGACCGCTACCATGTGCGAAACTTGAAA
	1719	TATCGGGCGCTTGTTCTTTTGAGGTGTCTCAT
	1720	ATGAGAGAGCGAATTTTTGCATTAGTCGATGT
	1721	AATATGCGACAGATCTAAAAACGCTTGAGGAA
	1722	AGCAAAGTTTCAGGACAAAGTTATAGCGCAAT
	1723	TAGCTGTAACTAGGGGCACACATTCATAGGAG
	1724	ACGATCATCATTCAGAGAATTTCTTAAACCTG
	1725	AAAGCAGAAACAGCAGAACCCAGAATCTTTGT
	1726	TTTAGTTAGCCCAACAAGAAATTGATCAAGAA
	1727	TTTCTTTAATAGGTCTCTTTCATTGCCAATGA
	1728	CTTGAGAAATTCCATTCTCTTTGGGTACAGGTA
	1729	ACAATATAGATATGCTCAGCGTTTTGAACCGA
	1730	TTTGACAAAAAAAGTGTTTGGATGCTTTCGCCA
	1731	ATTGAGAATCCAGTAGGCCGAATAGAAAAGCT
	1732	AAGCCATTTACTTTGATAAAGCGACACATAGC
	1733	AGCTTCAACACGTGTGCTATTAGGCGGCAAAG
	1734	TATATATACTATTTTCTCCGTCATTTTCTTTT
	1735	ATAATCTTATAGGTGTCACGGCCATTAGGTTT
	1736	TAGCCCTTCGGCTTGATGATTATTGAGTCTTT
	1737	TATCGTGTATTTGATTCTAAAAAGAAAGTGAA
	1738	AAACTCACGAATAAACTGTTCTGGTTTCATTG
	1739	CCCAAACTTCCCGACCATTCTCGATATAAGCA
	1740	TGCGCCAGTCGGTGCCGTACCTAAATTTACTG
	1741	TTTAAGCAAAAAAAGCCCCTTAAAAGGAGC
	1742	CAGATCGTTGACGAGCTAGGCGCGACACCAGA
	1743	TTCAATTGTGAAGTCTTTGCCCAGTAATGAAG
	1744	ATTCGATAGACTGATTCTATAAGCTTATTTGC
	1745	TTTCACCGAATGGCGATGGATTCAAGCCACAG
	1746	TGCAAATAATGAAGTCGTCTACAAGGTTCCGG
	1747	TATAACGATGTAAGCCGCATAGATATATGAGC
	1748	TTTTCAAGTGCTGTACTTTTCTAGAAAATCAT
	1749	AAACACTTTGTAAAGTGGGGGATGAGTATTTT
	1750	CATGTCAGCCATGATGGATGACCATTGACATA
	1751	ACTTTGGCAAATGTATCAGTCATGGTGCAATT
	1752	CACTTCAAAAGGATATCGCACCGTTTCTGTAT
	1753	TTTCATGAAGCTCGTAGAAATCGACTTTTCAC
	1754	AAACCATGTTCGCGTATGAGACAGAATGTTGC
	1755	TCAGGAGAAAGATCGTTCAAAAGCTCAAAACC
	1756	TGAAAGTTTTGATATCCACTCTGCTGTTTCAA
	1757	AGATGGTAAGAAAATTATTGAGTCTGGAGACA
	1758	CGACAGTCCAGTTGATCAGATCTTGATTAGAC
	1759	AATGACATGGTTCAACAATTAAATTCATCTCA
	1760	ATGAACTTTTAATGGATGCATGCGCCGCCCAC
	1761	ACGAACAACGATAATTTGGAATACACGCTCAT
	1762	AACTGCTAGTCAAGTCAGTAAAATGATTGTTA
	1763	TTATTGTGAGCACCTTGATTGCTGTGCGCTGC
	1764	TACAGCGGGAAACTTGAAAGTCATTGCGAAAT
	1765	TGATTGCCCCCTGAGGAAACTGTATAAAGTCC
	1766	AAACACCAACTAAGCCATTCCCTATTCAAAAA
	1767	TTCTGCAATACAAATCACTGGATCAGCCAGGT
	1768	TATGTCTTTAAATTCTGAAAAAACACTTGTTC
	1769	GAAAAAATTGAAAACTTTTTAGAAGTAAATGA
	1770	GCCACACATGCCTAAAAACGCAAGTGCGCTCG
	1771	TTGATTGCTAGACGGATTTTTAGGCAGATCAT
	1772	TCAAGTAGTTCCAGCTACTCAGAGTGAAGATG
	1773	GATATGTGTAGAGAAGGTTTAGACCCTGAGTT
	1774	TGTATTTGGGTCTGTTTGGTCTTTTGTAGCTT
	1775	TCAAAACTCGATTTTAGTGGTTGAGCTGTATC
	1776	ACTGGCCACGCTAAAACAAGCGTTCCCCAAAG
	1777	CTGATGGAGGTAACTGTGGATGACCTGTGGCC
	1778	TTAAGTGATGTTTTACGTGGACGTTTTGATGA
	1779	TTTAATCGCAACCATGACAAGTAGATATGCAG
	1780	AACTCATACAGCGGGTCCAAGAGCCTATGGTA
	1781	CAAATAAAATCATACTTTTAACCCAAGTACCTCATAACGAAGTATTTTCACTCATTAAAAACTTATATAATTGATTTTAAGAGTTTTGTTTTAACTTAACTCTA
	1782	AACGAGCATGGTTTAGATTTAAGAGATGGTA
	1783	TTTGAACTTGTGCATTCTCAATGATTGTTTT
	1784	AATCCTATAAAATTTAAAAGTGTTGATTTTAT
	1785	TCTGTCATGCTGCAAACCCTCCGTTATGTTTA
	1786	CTAACGCTTCGCCCCAAATCTTTGCACCATTC
	1787	TGTTGCAGGTGGGCTAGACAGTTTGATAATAA
	1788	AATTTCCCCAGATCAAGGTCTTTTAGCTTCTC
	1789	TCGATTGCGGGATACATAGAATCA
	1790	GAATCTATTAATCGCTTTGAAGAGTTT
	1791	ACCCATCAAATGAATTACGTTTTTTTGTTTAA
	1792	GCGATCCTCAGGTGTTTCAAAACCACATTCAC
	1793	GTGAGTCTGAGAAAGGCAAGCGCCCTAAAGCA
	1794	TCAGCTATCACAAAAGTCGAGCAAGTATTGGC
	1795	GAAAAAAAATTAGTAAGAATAAATGA
	1796	TCAGGAAAAGATCGTTCAAAAGCTCAAACC
	1797	CAGTCGGCTGGTGCTAATTGAATAAAATC
	1798	GGACTCATTGTGCTGGAACCATTCTCGATACT
	1799	ACTTCGTCACGGATCTTTTGTGCTAATAATTT
	1800	AGTGTCTTCACAATCGCACTGTGCCTTGCTTT
	1801	TGAAGCTAAGCAATTTAAGAAATGGGTTACTT
	1802	TTTTGCAGTAGCTGCTCCTACAACTCAAGCAA
	1803	TTGTCGCGGGTCGCCCATGTTTTCAATGGCCT
	1804	ACAAACCATTTATGATAGTAATGATCCTAAAA
	1805	AAATCCATAAATGAATTTTGCGGTTTAT
	1806	TTGTAGAAAGCGTATCACTTATTTCTTAC
	1807	AATGTACTTTAATTTCCACTCGACACCAGGTA
	1808	AACAATTGCCTGACTGGTATCAGTA
	1809	AAAACCAATCAAATAACGGTTATGT
	1810	ACGTTTCCGCAAATCTGCGAAATACTCGTTG
	1811	CCAAGTTATTTAAGATGGTTGGTCTTTTAG
	1812	GTTCTTTCATAACGTAGGCTTTAATGCCTG
	1813	CGTTTCCGCAAATCTGCGAAATACTCGTTG
	1814	TATAGTGGCATCTTCGAGAGTTAAAGGCGG
	1815	TTTGAACATCTAATAATTGAGCTGTAATAC
	1816	CTCCAATTGATCCAATTGATCAACCTCCAT
	1817	AAGAAAGCATAATGGTATAGATCGTCTCCA
	1818	AAAGGTCAGGCGCGACGAGTCGCTGCCCGC
	1819	AACGTGGGTTACATCTAGTTGCCTGAGGAG
	1820	TAAAAGATAGTGAACTAGTACACATAATTC
	1821	ATGGTGGTTGTTATAAACCGCCTAATGATA
	1822	ATTATAATCGCAATAGCTTCAATACTCCTA
	1823	TAATAGTAATCGTAGTGGCGGTGTGTCAAT
	1824	CAAATAGATCAACTGGTGCGCCCTGTGAAT
	1825	TTTGATCTTTACTTATTCTCGCTTCAAAC
	1826	ATAATCATCATATACCCCCTTGTCAGAGTGT
	1827	TAGCTTTAAAAACTCTTCGCGAGATTAAAT
	1828	TGGCTGCAAGCGGAACCATAATCCATGCAG
	1829	TCGGCACAGGTAGCAGTTGAGCAGTCATCG
	1830	AGATTCTAGCCCCCTCAATTGAGAAGTTAT
	1831	TAAGAAAAATGCAAAAAAGGCATTTATTAG
	1832	ACCAGATAGCAACTCTCTAGGTCAGATAGAC
	1833	AGGTAATAAAAAACCGCCCGAAGGCGGTAT
	1834	AAAACGTATGGGTTATTGATGCTCAAGATT
	1835	TTCTTTCATAACGTAGGCTTTAATGCCTG
	1836	TTATAATCGCAATAGCTTCAATACTCCTA
	1837	CAAACCAATCAGCAATGGAAAAACCACCG
	1838	AAAACGCGCAAAAAAATATAAGGGACGTA
	1839	TTAGAAAGCTTGGAAAATAAAGGTGACTG
	1840	AAGAAAAATGCAAAAAAGGCATTTATTAG
	1841	AATCACATCAGGGAAGTGAAGGCGAGCTA
	1842	AATGATTTAAATTGCATTAAGCCTTTAAA
	1843	TTGCACTTGCTAAGCCAATAATGCCAACT
	1844	CCATAAATCAAACAAGCCAACATAATTGA
	1845	ATTCAAGTTTCACCGGATGGCACAAGTAA
	1846	ACAGTGCGCTTAGGTGGCGGAAAAATCATT
	1847	TCACGGAGAACAATTTTTTCATCAACTT
	1848	CGGCACAGGTAGCAGTTGAGCAGTCATCG
	1849	TCTTTCATAACGTAGGCTTTAATGCCTG
	1850	TTCCGCAAATCTGCGAAATACTCGTTG
	1851	TTGAACATCTAATAATTGAGCTGTAATAC
	1852	TGGTGGTTGTTATAAACCGCCTAATGATA
	1853	ATGTGCTAAATCAGGGAAAAGAAAAGCCA
	1854	GCGTGAACATTATTCTTTCTGCATCAGCT
	1855	TACGTTCAACGGTCAGCAGATTTGTGTTA
	1856	TGCTACGCGCCACGGCGCACCCATCGTT
	1857	TGCACTTGCTAAGCCAATAATGCCAACT
	1858	AAATAGATCAACTGGTGCGCCCTGTGAAT
	1859	ATGGCCTCTGTAAAACTTTCCGACCTAAAG
	1860	CCACGCTTTTGACATCACAAAAAGCGCATT
	1861	GATAAAGACTCAGCAAAGGTTTTCACATTC
	1862	GTTGCTGAATTGCTTGATTTACTGCATTGA
	1863	TTGTGTGGTGCGCTGTGCTGCAATTGTAGC
	1864	GTAAAGACACAATAGATAATACTTATAGAA
	1865	ATCGATGGCAGTTTCACTTTCTACTGCAGG
	1866	CAGAAGTGTCACCGCCACCCTTAACACCAG
	1867	CGGTCGAATGTCTGGGACTTTTTTGTTATA
	1868	CAACAGTAGTAGTTCGTGTAGATCAGAAAG
	1869	TTCTAATGTTTCTAACAAACCATACTGAAG
	1870	CTTGCGATTAACGCCCCCAAAAGCCGGCAA
	1871	CATCATTGCAGTCTTATAAGAGCCAGGCTG
	1872	AAGTTTTTTTGACAATCAAGCCGGCAAGTT
	1873	ATAGACGAAATCTGTGCCAGCATGTTCGCAGA
	1874	CTTGAGGATTCAGACAGCCCTCTCGATGTCAT
	1875	AGTCTATTTCGGGCGATGTTGCTTATGGTTTA
	1876	AGTGAACACGACACATGATTGAAGTATGTGTT
	1877	GCAACCTAGTAGCAGAAAAACACACGCAGCAG
	1878	TTACTATTTTCTAGGTGGTGGTGTAGGTCAGT
	1879	TTGAATACGACAAGAAAAACAATGTTTTAAGC
	1880	TTCTTGGAGAAGAATGTGCAAGGTATTACTTC
	1881	AGTGACATGAATTGTCCACATAAATTTCACTA
	1882	AAGTTACCCGCATCAATGGCGCAATAAACTCT
	1883	TGTGACAAATCTTTCTTAAATGCTTGGAAATC
	1884	ATTAGTTCGAATCACAATTGCTGCTGATAACGA
	1885	TAGCTCATGCTTGATACACATGCCAGCCATTA
	1886	GCACCTACGGACAACAAGAAAAAGGCGCACAT
	1887	GCATTCTGAGCATTCTTTATATGACCAATAAT
	1888	AGACAGTGCTTCAACCGTTTTAGAATAGGTAG
	1889	GCCTGATTCAAAGCCTTGCATAGAAACAGATT
	1890	TAAACCTCAAAAGCAAATCGATATGGCTTTGT
	1891	CTTAAAAAAGTTATATGATTCTTCACTTATAA
	1892	TATGCTTGCAATGAGCTTCGGAACTGAAAACA
	1893	TGTACGTGTGTATCGAATCTCACCTAAAGACT
	1894	AGCTAAATCCAATATGTACCCAAACTGATCAA
	1895	ATTTTGCGCCATTGCTCATAGACGTTCTTTGAT
	1896	GTTTGCATACGTCAGAACTTCGGTTTCAGGTG
	1897	GTAGTCCGCACCTGATTTTGTTGCATCTGCTA
	1898	CCAATTCATGAGACGCATCCTGTTGTTTAAAT
	1899	AAGTATTGGCTTGCAGAACTGAACTAGCTTTT
	1900	CGCTAATGTGAAGATTAATGATGAGTATTATC
	1901	TGTTGAATTTAATGCTCGTATGATTCGTCCTT
	1902	GATGACATCACATTCATTAGGCGAAAAGAAACG
	1903	AATAAGGCAAGTCCAAATTAATAGACAAACCT
	1904	GAAAGTCAAAGCTGCAATGCGTAAAGCACAGT
	1905	ACTGGATGGATTCGCTGCAATCAACGGTTTAA
	1906	TCGTTAATCGCATCCACACCAGTACCGAAGTC
	1907	GTTTACATGTGGTGCAGGAACTATTATCGGTT
	1908	CCGCAATTCTGCGAGCTAAACTTCCTTTGGTA
	1909	TGAGTCATCACATAAGGTTTACCCTCAAAC
	1910	CAAAGTCGATTAAAATCTCTTTTGGTTTGT
	1911	ATATTGCCATCCCACGAGTACATCATGAGA
	1912	TCCTCGATCCGCAGGATTATTTACATACCC
	1913	ACTGCAGAAGAGTTAGCGGTGGGTTCTCGA
	1914	TTACAGAGGGGATTTTCAATCCTGCCATGG
	1915	CAAACGTGCACTGAAATTCATTGTCCTCAG
	1916	GATCAATATTCAAAAATTCAAGCTTATCAA
	1917	CTAATCGGCAATCCTCTGTCAGCTTGATAA
	1918	AATACAATGGAACAGAGACTGTTAAGAATG
	1919	TCATTGGTGGTGAGGATGAGGACCAATGGA
	1920	TTTTTACGCATAACAATATTACCTTTACGCT
	1921	TTTAAACCATTGCGTTAAAAACAATTCATAT
	1922	CTGTTGTGCTTGTTGCGGTTGGGATGCTTC
	1923	TAATTCAACAGGTACGGCATACGTTAATCC
	1924	ATGATGTTTGTTGGATTGCAACTGATGAAG
	1925	GTGAAGAAGTATCAAACATTGTTCAAGTAA
	1926	TTAGAGCCACACAGCAAGCTACGCAGAATGT
	1927	CTTCATCTTTAAATTTTCGCATTGCTGTGC
	1928	TTAGATCGTATTCGTCGTGAAAAATTACCA
	1929	TCACAAATGAAGTTCGTGCAGTTGAAGAAC
	1930	ACCTGACCACTTGGATGAATGGTGCTTTAT
	1931	ATCGGTTGCACCTGAAGGATATTTACCAAG
	1932	CTGAAACTGAGCCTCAGTCTTAAATGGAAC
	1933	TGAAGATTACACCCACATGATCATTCATCC
	1934	AAAAATTAATAACTATTAACCCGCTTCCTC
	1935	GCAAAATTAGTGAGAACAAGACTGTTTATC
	1936	GGGGTGACATACCCGCTAGACCATTTTTAC
	1937	ACGTGGTCAAGCCGCCGAAGATTCCTGAGA
	1938	TTACCGTTCCATCTCTTCCAATTGAGAATA
	1939	ATAAACATGACCAGCATCATAGCCATCAAC
	1940	CTTTGCAAAACCTCTTTTACAACGAGCTTT
	1941	GACATTACAGCCGCCCCAGTTGCTTCCACC
	1942	TAAGGGGCGATGCTTTATTGATCCAGCCAC
	1943	CGAAATGGTACCAAGTCTGAAAACCGCATA
	1944	TGACAACTGATCCACCGTTTTGCCAAGTTT
	1945	TCCCTGCTGCAATCATTTCAAGAATCTTTT
	1946	TGAGATGTACGCTAAACAATTCACGAATGC
	1947	AATTTTACAAACTAAAGCTGGACGGAAAAT
	1948	CGATCTTAGCACCAAAATCGTAATATGTAG
	1949	GAGCTCTCTCACAACTAAGCGAATTTAAAT
	1950	CTGGAAAGCCTATTATGGATAGGATTATCG
	1951	GAGCACGTTCACAGCTAAGCGAATTTAAAT
	1952	GTGATTGGCGCGAATCTATTAACAAAGAAC
	1953	TTGAAGTCGAGTATAGTTTTTAATCTTATG
	1954	CCAAAATGGAGGGGAGACTACCCCCGAAAA
	1955	AGAGTTTTCGAGAGTTCGATTAAGCACATA
	1956	GTGAACGGCCAAGCATAATAATCAGGCCAT
	1957	TAAGTAATGGCGCACATCTTTTTTAGCTGA
	1958	AGCCTGAATTGATTGAATCGACGATCTGAT
	1959	CCATACCAAGCTGCAAACACAACCGCACAG
	1960	ACCAGTTACAACGTAATTACCATCCAAGAA
	1961	AAAAAGCTAAGTCTTTGGATGGGTGATGTT
	1962	GAAAATTTGTACCGCCGATGTTACACCAAT
	1963	GAAGCTAAGAAATGGGAACACCTGCAAGAT
	1964	GTAAAAGGACTTTACGGTTTGGGTCAGCTT
	1965	TGGATGTGGCCAAAGCAATTTATCGCAAAA
	1966	CAACACCAATACCTCTGTTAAAATTTTCTT
	1967	CAAACTTCTGTTTTAACTCTTCGCGTTGTT
	1968	TCACAGATTCATAGTGCTTTATAGCTAAAG
	1969	AAATTGTTTTGCATGAAGGTAGCTCGCATG
	1970	GAATATCTCCAACTGCATACAGCTTGCCTT
	1971	AACCATCCACAGGGTAACCATTAGCAATAC
	1972	ATATACGACAGGCTTCAAGGCGACCACTTC
	1973	CTGTTAGCTCTGCTGGATCATCAACGCCAT
	1974	ACTGAAACAGTAACCCTCAAATGTTTAAAT
	1975	TTTCAGCGAATGGTGTTGTAATTAGTGTTG
	1976	TTGCAATCATGATCCGGACGATAAAAAAAT
	1977	TTAAAGTTTGGATGAAAGCGCATAAGGGCG
	1978	GACGAACCTGTCTTACCTTCAGATCCTTCT
	1979	ACACTCATCGCGATTCTATTAAAGTCTGTT
	1980	CTTTCCCGATGCTTCAAGTGTCTGGTGAGT
	1981	AATGAGAAATTCATAACCATATACCCCGAG
	1982	AAGAGTTAATCAATATTATTTCTTGCTCTG
	1983	TGAGAAAGAAAAAAATTGCGACAAAGATAA
	1984	CTTGGGAAGAGCGTTGCGGGGCTATTTCTT
	1985	CTAACTTACCACCGTTTGCAAATGTTTATA
	1986	AAGATACGTTTTTAGCTTTTAATGTGATTT
	1987	AAAACTTAAAAAAGCAATCCAGACGCATGC
	1988	TAGCTAAACCTTCAATCTCGCCTTCAGCTA
	1989	CTGAAGACACTTCTTTGAAACGCAACGTCAC
	1990	GTCCATTTTGCGGATACGCAGATGGGTTAG
	1991	CCCCCTTGAGCGCTTCAACCATCGCCTTAA
	1992	ACTTAGATGACAAAGTATTAAAGCTCTGTGA
	1993	GTATAAGTGAAGTAAGTATCTTGAGGAATA
	1994	TGGATGGATATGGCATAGGCAAAGACGGCA
	1995	AGAGAATCGGTACTGGATAACCTTGAGCGG
	1996	CCTGAGCGTCGTTGGAAGGCGGACTTCCGG
	1997	ACTCTTGCAAGCTAGCAAGATAAGCAGGAT
[truncated: 771 more rows]
[truncated: 177 more columns]
