# Supplementary material for: A bioinformatic approach to identify confirmed and probable CRISPR–Cas systems in the Acinetobacter calcoaceticus–Acinetobacter baumannii complex genomes
Source: Front Microbiol. 2024 Apr 9;15:1335997. doi: 10.3389/fmicb.2024.1335997 (PMC11035748; doi:10.3389/fmicb.2024.1335997)
Supplement: Supplementary file 4 [file Table_4.XLSX]

## Sheet: Table 4
Table 4. Probable CRISPR‒Cas Systems detected in Acb complex genomes.
	Specie	Genetic material	Strain	Consensus sequence of	Position	Repeated Sequence (RS)	Lenght of RS	Spacer Sequence (SS)	Lenght of SS
				CRISPR SYSTEM
	A.baumannii	Chromosome	10_3	GGACAAAGCGTTGCTTTGTTTATCCTC	1952914-1953051	3	27	2	51-32
	A.baumannii	Chromosome	10_4	GGACAAAGCGTTGCTTTGTTTATCCTC	1959074-1959211	3	27	2	51-32
	A.baumannii	Chromosome	11W359501	AAGATTGATAATCTTTTAATTTTGGC	703014-703100	2	26	1	34
	A.baumannii	Chromosome	36-1512	TTTAAGATGATACTTTATTAC	1220279-1220351	3	21	2	39
	A.baumannii	Chromosome	11A14CRGN003	AAAATAGACCTTTAATAGACT	2760127-2760196	2	21	1	29
	A.baumannii	Chromosome	11A1213CRGN064	AAAATAGACCTTTAATAGACT	2753613-2753682	2	21	1	29
	A.baumannii	Chromosome	11A1314CRGN089	AAAATAGACCTTTAATAGACT	2755852-2755921	2	21	1	28
	A.baumannii	Chromosome	15A34	GTAAAAAATTTTTACTAG	1095212-1095313	3	18	2	21
	A.baumannii	Chromosome	AbCTX1	AAAATAGACCTTTAATAGACT	36886-36955	2	21	1	28
				TATCTCTTACTTTTTCGCAAGACGA	2738917-2738999	2	25	1	33
				GTCTTCTTGCGAAGCTTTAGCCGCTTCTCAGG	3301465-3301574	2	32	1	44
	A.baumannii	Chromosome	AbCTX9	GTCTTCTTGCGAAGCTTTAGCCGCTTCTCAGG	3035861-3035970	2	32	1	44
	A.baumannii	Chromosome	AF-673	AAAATAGACCTTTAATAGACT	2774766-2774835	2	21	1	28
	A.baumannii	Chromosome	AR_0056	GTAAAAAATTTTTACTAG	3713865-3713966	3	18	2	21
	A.baumannii	Chromosome	AR_0102	GTTTTAAAATGCAACTAG	3433774-3433828	2	18	1	19
	A.baumannii	Chromosome	ATCC_19606	GAGGATAAGTAAAGCAACGCTTT	3370729-3370866	3	23	2	36
	A.baumannii	Chromosome	B9	GTTTTAAAATGCAACTAG	2477805-2477859	2	18	1	17
	A.baumannii	Chromosome	B10	GTTTTAAAATGCAACTAG	2571514-2571568	2	18	1	17
	A.baumannii	Chromosome	CFSAN093708	GTAAAAAATTTTTACTAG	520071-520172	3	18	2	18
	A.baumannii	Chromosome	CFSAN093709	GTAAAAAATTTTTACTAG	520060-520161	3	18	2	18
	A.baumannii	Chromosome	CFSAN093710	GTAAAAAATTTTTACTAG	520080-520181	3	18	2	18
	A.baumannii	Chromosome	Cl300	GTAAAAAATTTTTACTAG	1693104-1693205	3	18	2	18
	A.baumannii	Chromosome	Cl415	GTAAAAAATTTTTACTAG	2588856-2588910	3	18	2	18
	A.baumannii	Chromosome	DD520	GTTTTAAAATGCAACTAG	2588088-2588142	2	18	1	18
	A.baumannii	Chromosome	DT0544C	GTTTTAAAATGCAACTAG	2540014-2540068	2	18	1	18
	A.baumannii	Chromosome	DT-Ab003	GTTTTAAAATGCAACTAG	2544122-2544176	2	18	1	18
	A.baumannii	Chromosome	DT-Ab020	GTTTTAAAATGCAACTAG	2595356-2595410	2	18	1	18
	A.baumannii	Chromosome	DT-Ab022	GTTTTAAAATGCAACTAG	2594644-2594698	2	18	1	18
	A.baumannii	Chromosome	DT-Ab057	GTTTTAAAATGCAACTAG	2581802-2581856	2	18	1	18
	A.baumannii	Chromosome	G20AB007	GTTTTAAAATGCAACTAG	2597513-2597567	2	18	1	18
	A.baumannii	Chromosome	G20AB009	GTTTTAAAATGCAACTAG	2600527-2600581	2	18	1	18
	A.baumannii	Chromosome	G20AB011	GTTTTAAAATGCAACTAG	2590529-2590583	2	18	1	18
	A.baumannii	Chromosome	HRAB-85	GTTTTAAAATGCAACTAG	2579076-2579130	2	18	1	18
	A.baumannii	Chromosome	KAB03	GTAAAAAATTTTTACTAG	1271144-1271245	3	18	2	18
	A.baumannii	Chromosome	KAB04	GTAAAAAATTTTTACTAG	2613307 -2613361	3	18	2	18
	A.baumannii	Chromosome	KBN10P02143	GTAAAAAATTTTTACTAG	1692289-1692390	3	18	2	18
	A.baumannii	Chromosome	LAC-4	GTAAAAAATTTTTACTAG	1580136-1580237	3	18	2	18
	A.baumannii	Chromosome	MS14413	GTAAAAAATTTTTACTAG	359581-359635	2	18	1	18
	A.baumannii	Chromosome	N13-03449	GTAAAAAATTTTTACTAG	2541295-2541349	2	18	1	18
	A.baumannii	Chromosome	NCGM 237	GTAAAAAATTTTTACTAG	2684410-2684464	2	18	1	18
	A.baumannii	Chromosome	NIPH17_0019	GTAAAAAATTTTTACTAG	1176789 -1176890	3	18	2	18
	A.baumannii	Chromosome	PM192696	GTTTTAAAATGCAACTAG	2564347-2564401	2	18	1	18
	A.baumannii	Chromosome	PM1912235	GTTTTAAAATGCAACTAG	2530993 -2531047	2	18	1	18
	A.baumannii	Chromosome	SMC_Paed_Ab_BL01	GTTTTAAAATGCAACTAG	3285648-3285749	3	18	2	18
	A.baumannii	Chromosome	TP1	GTTTTAAAATGCAACTAG	2543883-2543937	2	18	1	18
	A.baumannii	Chromosome	TP2	GTTTTAAAATGCAACTAG	2551029-51083	2	18	1	18
	A.baumannii	Chromosome	VB2107	GTTTTAAAATGCAACTAG	2595206-2595260	2	18	1	18
	A.baumannii	Chromosome	VB2139	GTTTTAAAATGCAACTAG	2537853-2537907	2	18	1	18
	A.baumannii	Chromosome	VB2200	GTTTTAAAATGCAACTAG	2537716-2537770	2	18	1	18
	A.baumannii	Chromosome	VB7036	GTTTTAAAATGCAACTAG	2626011-2626065	2	18	1	18
	A.baumannii	Chromosome	VB33071	GTTTTAAAATGCAACTAG	1511890-1511991	3	18	2	18
	A.baumannii	Plasmid	J9-3-plasmid	AGATAGAACAGGTATAAGGA	99673-99747	2	20	1	20
	A.baumannii	Plasmid	B8300-plasmid	GTCATAGTTAGTAGTCAATCCGTCATATTTAA	15123-15218	2	32	1	32
	A.baumannii	Chromosome	Ab-D10a-a	GGCGGTGATGGAGACATCCTAAG	2031217-2031290	2	23	1	27
	A.baumannii	Plasmid	Ab-D10a-a-2-plasmid	GTCATAGTTAGTAGTCAATCCGTCATAGTTAA	2090-2186	2	32	1	31
	A.baumannii	Chromosome	9201	TTAACTATGACGGATTGACTACTAACTATGAC	402641-402742	3	18	2	21-27
	A.baumannii	Plasmid	9201-plasmid	GTCATAGTTAGTAGTCAATCCGTCATAGTTAA	4047-4142	2	32	1	32
	A.baumannii	Chromosome	10042	GTTTTAAAATGCAACTAG	2473151-2473205	2	18	1	18
				AAAATAGACCTTTAATAGACT	2690052-2690121	2	21	1	28
	A.baumannii	Plasmid	10042-1-plasmid	GTCATAGTTAGTAGTCAATCCGTCATAGTTAA	2695-2790	2	32	1	33
	A.baumannii	Plasmid	A1429-plasmid	GTCATAGTTAGTAGTCAATCCGTCATAGTTAA	7536-7631	2	32	1	32
	A.baumannii	Plasmid	6200-plasmid	AGATAGAACAGGTATAAGGA	64058-64113	2	20	1	20
	A.baumannii	Plasmid	17-84-plasmid	GTCATAGTTAGTAGTCAATCCGTCATAGTTAA	12402-12497	2	32	1	32
	A.baumannii	Plasmid	5845-plasmid	GTCATAGTTAGTAGTCAATCCGTCATAGTTAA	2961-3056	2	32	1	33
	A.baumannii	Plasmid	39741-3-plasmid	GTCATAGTTAGTAGTCAATCCGTCATAGTTAA	10446-10541	2	32	1	32
	A.baumannii	Plasmid	AB1A2-2-plasmid	AGATAGAACAGGTATAAGGA	86213-86268	2	20	1	20
	A.baumannii	Plasmid	Ab242-9-1-plasmid	TAATGCAAGGTAAACGTAGTTAAAT	9107-9222	3	25	2	25
	A.baumannii	Plasmid	Ab-B004d-c-2-plasmid	GTCATAGTTAGTAGTCAATCCGTCATAGTTAA	1357-1453	2	32	1	32
	A.baumannii	Plasmid	Ab-C63-2-plasmid	GTCATAGTTAGTAGTCAATCCGTCATAGTTAA	7654-7749	2	32	1	32
	A.baumannii	Plasmid	AbCTX13-plasmid	GTCATAGTTAGTAGTCAATCCGTCATAGTTAA	1730-1826	2	32	1	32
	A.baumannii	Plasmid	AbCTX17-plasmid	GTCATAGTTAGTAGTCAATCCGTCATAGTTAA	1730-1826	2	32	1	32
	A.baumannii	Plasmid	ACN21-4-plasmid	GTCATAGTTAGTAGTCAATCCGTCATAGTTAA	1785-1880	2	32	1	32
	A.baumannii	Plasmid	AYE-plasmid	TATTTGTACCCTTTATCATGCTATTTGTACCCTTT	429-538	2	34	1	38
	A.baumannii	Plasmid	BJAB0868-2-plasmid	AGGCTGATCCAGTTGATTATCTCTCGTCTGT	58535-58535	2	32	1	32
	A.baumannii	Plasmid	BJAB07104-1-plasmid	AGGCTGATCCAGTTGATTATCTCTCGTCTGT	58447-58537	2	32	1	32
	A.baumannii	Plasmid	CAM180-1-plasmid	CGGCTTTGTTGCACAAACCTATCTCTAAAGGCTT	75059-75129	2	34	1	36
	A.baumannii	Plasmid	CFSAN093706-plasmid	AGATAGAACAGGTATAAGGA	56472-56527	2	20	1	20
	A.baumannii	Plasmid	CFSAN093707-plasmid	AGATAGAACAGGTATAAGGA	19335-19390	2	20	1	20
	A.baumannii	Plasmid	CFSAN093708-plasmid	AGATAGAACAGGTATAAGGA	58215-58270	2	20	1	20
	A.baumannii	Plasmid	DA33098-3-plasmid	GTCATAGTTAGTAGTCAATCCGTCATAGTTAA	6917-7012	2	32	1	32
	A.baumannii	Plasmid	DD520-plasmid	AGATAGAACAGGTATAAGGA	15808-15863	2	20	1	20
	A.baumannii	Plasmid	DS002-2-plasmid	GTCATAGTTAGTAGTCAATCCGTCATATTTAA	8133-8228	2	32	1	32
	A.baumannii	Plasmid	DT-Ab022-1-plasmid	AGATAGAACAGGTATAAGGA	72013-72087	2	20	1	20
	A.baumannii	Plasmid	DT-Ab057-1-plasmid	AGATAGAACAGGTATAAGGA	72013-72087	2	20	1	20
	A.baumannii	Plasmid	FDAARGOS_540-1-plasmid	GTTCACTGCCATGTAGGCAGCTTAGAAATG	35238-35447	3	30	2	30
	A.baumannii	Plasmid	FDAARGOS_540-2-plasmid	GTCATAGTTAGTAGTCAATCCGTCATATTTAA	9512-9607	2	32	1	32
	A.baumannii	Plasmid	M3AC14-8-plasmid	TATTTGTACCCTTTATCATGCTATTTGTACCCTTT	4339-4448	2	34	1	34
	A.baumannii	Plasmid	MDR-TJ-2-plasmid	AGATAGAACAGGTATAAGGA	66119-66193	2	20	1	20
	A.baumannii	Plasmid	MEX11594-plasmid	GTCATAGTTAGTAGTCAATCCGTCATAGTTAA	3460-3556	2	32	1	32
	A.baumannii	Plasmid	Naval-17-plasmid	TAACTATGAGGGATTGACTACCAACTATGAG	8481-8575	2	31	1	31
	A.baumannii	Plasmid	Naval-81-3-plasmid	TAACTATGAGGGATTGACTACCAACTATGAG	8481-8575	2	31	1	31
	A.baumannii	Plasmid	OCU_Ac18-plasmid	GTTCACTGCCATGTAGGCAGCTTAGAAATG	41616-41825	3	30	2	30
	A.baumannii	Plasmid	OIFC189-plasmid	AGATAGAACAGGTATAAGGA	76044-76118	2	20	1	20
	A.baumannii	Plasmid	ORAB01-plasmid	AGATAGAACAGGTATAAGGA	66118-66192	2	20	1	20
	A.baumannii	Plasmid	Res13-Abat-PEA21-P4-01-A-1-plasmid	AGATAGAACAGGTATAAGGA	18190-18264	2	20	1	20
	A.baumannii	Plasmid	SDF-3-plasmid	TAACTATGAGGGATTGACTACCAACTATGAG	16607-16703	2	31	1	31
	A.baumannii	Plasmid	TG60155-1-plasmid	AGATAGAACAGGTATAAGGA	58002-58076	2	20	1	20
	A.baumannii	Plasmid	UH7607-1-plasmid	GTCATAGTTAGTAGTCAATCCGTCATATTTAA	2667-2762	2	32	1	32
	A.baumannii	Plasmid	UH19608-2-plasmid	GTCATAGTTAGTAGTCAATCCGTCATATTTAA	6043-6138	2	32	1	32
	A.baumannii	Plasmid	ZQ2-1-plasmid	AGATAGAACAGGTATAAGGA	37210-37284	2	20	1	20
	A.baumannii	Plasmid	ZQ4-2-plasmid	GTCATAGTTAGTAGTCAATCCGTCATAGTTAA	8382-8477	2	32	1	32
	A.baumannii	Plasmid	ZQ8-2-plasmid	GTCATAGTTAGTAGTCAATCCGTCATATTTAA	176-271	2	32	1	32
	A.baumannii	Plasmid	ZQ9-1-plasmid	GTCATAGTTAGTAGTCAATCCGTCATAGTTAA	4772-4867	2	32	1	32
	A.baumannii	Plasmid	ZQ10-1-plasmid	GTCATAGTTAGTAGTCAATCCGTCATATTTAA	15777-15872	2	32	1	32
	A.nosocomialis	Chromosome	pork_192_ac36	TTTTGGCGCAAGACAAGCAGTGAA	171980-172064	2	24	1	36
				GTCATAGTTAGTAGTCAATCCGTCATAGTTAA	1806-1901	2	32	1	32
	A.nosocomialis	Chromosome	4300STDY7045890	TTTTGGCGCAAGACAAGCAGTGAA	12574-12658	2	24	1	37
	A.nosocomialis	Chromosome	AB11	CACCACCAGTGACACCGCCAATA	446-585	3	23	2	33
	A.nosocomialis	Chromosome	AB14	GTAAATTCATGTGCATTACCACT	66218-66303	2	23	2	33
				GGTGGTGAAGATCGTCCGCGTCGTGAGTTCAACTCTGA	32875-32999	2	38	1	40
	A.nosocomialis	Chromosome	AB32	GACGAAGATGATGATCGCGGT	6379-6718	6	21	5	40
	A.nosocomialis	Chromosome	AC1644	GGTGGTGAAGATCGTCCGCGTCGTGAGTTCAACTCTGA	34898-34985	2	38	1	50
	A.nosocomialis	Chromosome	AC1819	GGTGGTGAAGATCGTCCGCGTCGTGAGTTCAACTCTGA	32761-32885	2	38	1	50
	A.nosocomialis	Chromosome	ACIN00261	TTAAATATGACGGATTGACTACTAACTATGAC	2520-2584	2	32	1	32
	A.nosocomialis	Chromosome	CAC13	TTAAATATGACGGATTGACTACTAACTATGAC	12143-12207	2	32	1	32
	A.nosocomialis	Chromosome	DE0041	TTCGCATCAGCTTCAGCTTTATGCTT	32960-33017	2	26	1	31
	A.nosocomialis	Chromosome	GTC_03313	TGCTTATAAGTTTCGCTCTTTTTATTCTCAAAGTTCTTTTCAAGTT	37535-37637	2	46	1	56
	A.nosocomialis	Chromosome	HJ14	CTACTGGCGGTAACCCGCTTGGTACTGTGACTGACATCATCGGTGG	23269-23350	2	46	1	36
	A.nosocomialis	Chromosome	NBRC_110501	TGCTTATAAGTTTCGCTCTTTTTATTCTCAAAGTTCTTTTCAAGTT	37536-37638	2	46	1	56
	A.nosocomialis	Chromosome	NBRC_110502	TGCTTATAAGTTTCGCTCTTTTTATTCTCAAAGTTCTTTTCAAGTT	1625-1727	2	46	1	56
	A.nosocomialis	Chromosome	PR365	TTAAATATGACGGATTGACTACTAACTATGAC	4974-5038	2	32	1	32
	A.nosocomialis	Chromosome	UBA6568	ATAATGTCAGTCACAGTGCCAAGAGGGTT	18686-18866	4	29	3	31
	A.nosocomialis	Plasmid	AC13-1-plasmid	GTCATAGTTAGTAGTCAATCCGTCATATTTAA	1561-1656	2	32	1	32
	A.nosocomialis	Plasmid	CAC13-2-plasmid	GTCATAGTTAGTAGTCAATCCGTCATATTTAA	12143-12207	2	32	1	32
	A.nosocomialis	Plasmid	SSA3-1-plasmid	GTCATAGTTAGTAGTCAATCCGTCATATTTAA	1561-1625	2	32	1	32
	A.pittii	Chromosome	2014S07-126	CGCTTCTCAGGACAAAGCGTTGCTTTACTTATC	2021162-2021272	2	33	1	39
	A.pittii	Chromosome	4300STDY7045719	CTTAAATATGAGGGATTGACTACTAACTATGAG	546-643	2	33	1	31
	A.pittii	Chromosome	4300STDY7045887	AGAGATTGATTATCTCTTACTTTTTCGCAAGA	18180-18270	2	32	1	25
	A.pittii	Chromosome	2012N08-034	GGTGGTGAAGATCGTCCACGTCGT	35558-35783	4	24	3	32
	A.pittii	Chromosome	ABBL005	TTAAATATGACGGATTGACTACTAACTATGAC	279-375	2	32	1	32
	A.pittii	Chromosome	ABBL010	TTAAATATGACGGATTGACTACTAACTATGAC	4983-5079	2	32	1	32
	A.pittii	Chromosome	ABBL024	GTCATAGTTAGTAGTCAATCCGTCATAGTTAA	29-125	2	32	1	32
	A.pittii	Chromosome	ABBL103	GAGGATAAGTAAAGCAACGCTTTGCCCTGAGAAGCG	78712-78826	2	36	1	36
	A.pittii	Chromosome	ABBL065	CGCTTCTCAGGACAAAGCGTTGCTTTACTTATCCTC	22565-22679	2	36	1	36
	A.pittii	Chromosome	ABUH411	TTAAATATGACGGATTGACTACTAACTATGAC	2569-2665	2	32	1	32
	A.pittii	Chromosome	ACIN00201	GTCATAGTTAGTAGTCAATCCGTCATAGTTAA	6561-6657	2	32	1	32
	A.pittii	Chromosome	ACIN00247	GAGGATAAGTAAAGCAACGCTTTGCCCTGAGAAGCG	86667-86781	2	36	1	36
	A.pittii	Chromosome	ACIN00255	GAGGATAAACAAAGCAACGCTTTGTCCTGAGAAGCG	11767-11881	2	36	1	36
	A.pittii	Chromosome	AMA2_	CGCTTCTCAGGACAAAGCGTTGCTTTACTTATCCTC	69761-69875	2	36	1	36
	A.pittii	Chromosome	ARLG1768	GAGGATAAGTAAAGCAACGCTTT	295585-295666	2	23	1	36
	A.pittii	Chromosome	ARLG1798	CGCTTCTCAGGACAAAGCGTTGCTTTACTTATCCTC	22416-22529	2	36	1	36
	A.pittii	Chromosome	ARLG1803	CGCTTCTCAGGACAAAGCGTTGCTTTACTTATCCTC	76910-77023	2	36	1	36
	A.pittii	Chromosome	ARLG1807	GAAAAAGTAAGAGATAATCAATCTCT	237794-237877	2	26	1	32
	A.pittii	Chromosome	ARLG1950	TTAAATATGACGGATTGACTACTAACTATGAC	4936-5031	2	32	1	32
	A.pittii	Chromosome	B-3780	GTCATAGTTAGTAGTCAATCCGTCATAGTTAA	9033-9128	2	32	1	32
	A.pittii	Chromosome	B8245	GAGGATAAGTAAAGCAACGCTTTGCCCTGAGAAGCG	10685-10797	2	31	1	31
	A.pittii	Chromosome	DE0027	TTAAATATGACGGATTGACTACTAACTATGAC	4974-5069	2	32	1	32
	A.pittii	Chromosome	HDV312665	GAGGATAAGTAAAGCAACGCTTTGCCCTGAGAAGCG	23605-23718	2	36	1	36
	A.pittii	Chromosome	IHIT32685	GAGGATAAGTAAAGCAACGCTTTGCCCTGAGAAGCG	182062-182175	2	36	1	36
	A.pittii	Chromosome	LMO_Bin60	AGAGATTGATTATCTCTTACTTTTTCGCAAGA	56311-56400	2	32	1	32
	A.pittii	Chromosome	MCR16048	GAGGATAAGTAAAGCAACGCTTTGCCCTGAGAAGCG	28074-28187	2	36	1	36
	A.pittii	Chromosome	NBRC_110508	CGCTTCTCAGGACAAAGCGTTGCTTTACTTATCCTC	77217-77330	2	36	1	36
	A.pittii	Chromosome	PR367	GAGGATAAGTAAAGCAACGCTTTGCCCTGAGAAGCG	68488-68601	2	36	1	36
	A.pittii	Chromosome	PR369	CGCTTCTCAGGACAAAGCGTTGCTTTACTTATCCTC	385929-386042	2	36	1	36
	A.pittii	Chromosome	PR386	GAGGATAAGTAAAGCAACGCTTTGCCCTGAGAAGCG	236051-236164	2	36	1	36
	A.pittii	Chromosome	St-11469-92	GAGGATAAGTAAAGCAACGCTTTGCCCTGAGAAGCG	27703-27816	2	36	1	36
	A.pittii	Chromosome	St-14569-91	GTCATAGTTAGTAGTCAATCCGTCATAGTTAA	1702-1797	2	32	1	32
	A.pittii	Chromosome	St-15559-91	CGCTTCTCAGGACAAAGCGTTGCTTTACTTATCCTC	22336-22449	2	36	1	36
	A.pittii	Chromosome	sw-1	TTAAATATGACGGATTGACTACTAACTATGAC	4876-4971	2	32	1	32
	A.pittii	Chromosome	TG40858	GTCATAGTTAGTAGTCAATCCGTCATAGTTAA	4186-4281	2	32	1	32
	A.pittii	Chromosome	UKK-0544	TTAAATATGACGGATTGACTACTAACTATGAC	15125-15220	2	32	1	32
	A.pittii	Chromosome	WCHAP100010	GTCATAGTTAGTAGTCAATCCGTCATAGTTAA	5681-5776	2	32	1	32
	A.pittii	Chromosome	WCHAP100015	GTCATAGTTAGTAGTCAATCCGTCATAGTTAA	1712-1807	2	32	1	32
	A.pittii	Chromosome	WCHAP005046	GGTGGTCGTGATGGTCGTCGTGGT	176257-176481	4	24	3	32
	A.pittii	Chromosome	XM1570	GTCATAGTTAGTAGTCAATCCGTCATAGTTAA	5180-5275	2	32	1	32
	A.pittii	Chromosome	2014N21-145	CGCTTCTCAGGACAAAGCGTTGCTTTACTTATCCTC	2001560-2001674	2	34	1	38
	A.pittii	Plasmid	2014N21-145-3-plasmid	ACTAGGTTTATCGACCTACTTAA	210668-210754	2	24	1	38
	A.pittii	Plasmid	2014S06-099-2-plasmid	TTAACTATGACGGATTGACTACTAACTATGAC	48-144	2	32	1	32
	A.pittii	Plasmid	2014S07-126-1-plasmid	TTAAATAGGTCGATAAACCTAGT	103171-103234	2	24	1	38
	A.pittii	Chromosome	A1254	CCACGTCGTGAAGGTGGTTT	438947-43067	3	20	2	32
	A.pittii	Plasmid	A1254-2-plasmid	CACCATGTAATAAACGTGACTTAGATTCTTG	2313-2403	2	31	1	28
	A.pittii	Plasmid	A1254-4-plasmid	GTCATAGTTAGTAGTCAATCCGTCATAGTTAA	7536-7631	2	32	1	32
	A.pittii	Plasmid	AP_882-plasmid	GTCATAGTTAGTAGTCAATCCGTCATATTTAA	17973-18068	2	32	1	1
	A.pittii	Plasmid	C54-3-plasmid	GTCATAGTTAGTAGTCAATCCGTCATATTTAA	10187-10282	2	32	1	32
	A.pittii	Plasmid	C54-4-plasmid	AAAGGGTACAAATAGCATGATAAAGGGTACAAATA	2534-2643	2	34	1	36
	A.pittii	Plasmid	FDAARGOS_1396-3-plasmid	GTCATAGTTAGTAGTCAATCCGTCATAGTTAA	273-368	2	32	1	32
	A.pittii	Plasmid	FDAARGOS_1214-1-plasmid	GTCATAGTTAGTAGTCAATCCGTCATAGTTAA	7300-7395	2	32	1	32
	A.pittii	Plasmid	FDAARGOS_1215-3-plasmid	GTCATAGTTAGTAGTCAATCCGTCATAGTTAA	7726-7821	2	32	1	32
	A.pittii	Plasmid	FDAARGOS_1217-1-plasmid	GTCATAGTTAGTAGTCAATCCGTCATAGTTAA	7755-7850	2	32	1	32
	A.pittii	Plasmid	HUMV-6483-11-plasmid	AAGCCTTTACAGATAGGTTTGTGCAACAAAGCCG	545-648	2	34	1	34
	A.pittii	Plasmid	IEC338SC-plasmid	GTCATAGTTAGTAGTCAATCCGTCATAGTTAA	236-331	2	32	1	32
	A.pittii	Plasmid	WCHAP005046-2-plasmid	GTCATAGTTAGTAGTCAATCCGTCATAGTTAA	3652-3747	2	32	1	32
	A.pittii	Plasmid	WCHAP100004-2-plasmid	TTAAATATGACGGATTGACTACTAACTATGAC	13469-13564	2	32	1	32
	A.pittii	Plasmid	WCHAP100020-2-plasmid	TTAAATATGACGGATTGACTACTAACTATGAC	8092-8187	2	32	1	32
	A.calcoaceticus	Chromosome	ARu19	AAAGCGTTGCTTTGCTTATCCTC	2014254-2014390	3	23	2	35-55
	A.calcoaceticus	Chromosome	FDAARGOS_1218	AAGACAAGCAGTGAAACTGCGCGTAGATA	2623295-262383	2	29	1	31
	A.calcoaceticus	Chromosome	RUH2202	CTACGTTTTGGACGATCATCACCACCGCCGAACGCTGGACGCTCACC	17913-18055	2	47	1	49
	A.lactucae/A. dijkshoorniae	Chromosome	TG41018	GACGATGATGACGATCGCGGTAGCCGCTCA	125881-125970	2	30	1	30
	A.lactucae/A. dijkshoorniae	Chromosome	TG29425	CACTTGTCCTAATACAGAACCTA	34319-34388	3	23	2	24
	A.seifertii	Chromosome	UBA3035	TTGCTTTGTTTATCCTCTTCCACTCGA	23294-2339	2	27	1	38
	A.seifertii	Plasmid	AS4-1-plasmid	TTAAATAGGTCGATAAACCTAGT	90512-90594	2	23	1	38
	A.seifertii	Plasmid	AS6-4-plasmid	GTCATAGTTAGTAGTCAATCCGTCATAGTTAA	5871-5966	2	32	1	32
	A.seifertii	Plasmid	AS23-1-plasmid	TTAAATAGGTCGATAAACCTAGT	119522-119604	2	23	1	38
	A.seifertii	Plasmid	AS39-2-plasmid	GTCATAGTTAGTAGTCAATCCGTCATATTTAA	7631-7726	2	32	1	32
	A.seifertii	Plasmid	AS48-2-plasmid	GTCATAGTTAGTAGTCAATCCGTCATATTTAA	10160-10255	2	32	1	32
	A.seifertii	Plasmid	AS52-2-plasmid	GTCATAGTTAGTAGTCAATCCGTCATATTTAA	152-247	2	32	1	32
	A.seifertii	Plasmid	AS61-2-plasmid	GTCATAGTTAGTAGTCAATCCGTCATATTTAA	3844-3939	2	32	1	32
	A.seifertii	Plasmid	AS70-1-plasmid	TTAAATAGGTCGATAAACCTAGT	126898-126980	2	23	1	38
	A.seifertii	Plasmid	AS74-1-plasmid	TTAAATAGGTCGATAAACCTAGT	120067-120149	2	23	1	38
	A.seifertii	Plasmid	AS74-4-plasmid	GTCATAGTTAGTAGTCAATCCGTCATAGTTAA	8167-8262	2	32	1	32
