# Supplementary material for: A bioinformatic approach to identify confirmed and probable CRISPR–Cas systems in the Acinetobacter calcoaceticus–Acinetobacter baumannii complex genomes
Source: Front Microbiol. 2024 Apr 9;15:1335997. doi: 10.3389/fmicb.2024.1335997 (PMC11035748; doi:10.3389/fmicb.2024.1335997)
Supplement: Supplementary file 5 [file Table_5.XLSX]

## Sheet: Table 5
Table 5. Cas proteins identified in the genomes of the Acb complex.
	Genomes with confirmed CRISPR-Cas systems are shown in light gray and probable systems in dark gray.
	Specie	Genetic material	Genome	Protein	Position
	A. baumannii	Chromosome	10_3	cas3	2892806-2896042
				Csy1	2897042-2898208
				Csy2	2898232-2899089
				Csy3	2899119-2900180
				cas6	2900183-2900791
				cas1	2900803-2901756
	A. baumannii	Chromosome	10_4	cas3f	2898984-2902220
				Csy1	2903220-2904386
				Csy2	2904410-2905267
				Csy3	2905297-2906358
				cas1	2906981-2907934
	A. baumannii	Chromosome	11W359501	cas1	1146817-1147782
				cas3f	1147779-1151153
				Csy1	1151169-1152419
				Csy2	1152419-1153303
				Csy3	1153330-1154343
				Csy4	1154346-1154957
	A. baumannii	Chromosome	36-1512	DEAD/DEAH Box helicase	1448538-1451825
	A. baumannii	Chromosome	3207	cas1	3292780-3293733
				Csy4	3293745-3294353
				Csy3	3294356-3295417
				Csy2	3295447-3296304
				Csy1	3296328-3297494
				cas3f	3299961-3303197
	A. baumannii	Chromosome	7804	cas1	1346570-1347517
				cas3f	1347874-1348143
				cas3-cas2	1348134-1349255
				cas3-cas2	1349491-1351245
				Csy1	1351261-1352511
				Csy2	1352511-1352744
				Csy2	1352810-1353394
				Csy3	1353420-1354433
				Csy4	1354436-1355047
	A. baumannii	Chromosome	7835	cas3f	3030967-3034203
				Csy1	3036670-3037836
				Csy2	3037860-3038717
				Csy3	3038747-3039808
				cas1	3040431-3041384
	A. baumannii	Chromosome	9102	cas1	3226664-3227629
				cas3f	3227626-3231000
				Csy1	3231016-3232266
				Csy2	3232266-3233150
				Csy3	3233177-3234190
				Csy4	3234193-3234804
	A. baumannii	Chromosome	40288	Csy4	2837421-2838032
				Csy3	2838035-2839048
				Csy2	2839074-2839958
				Csy1	2839958-2841208
				cas3f	2841224-2844598
				cas1	2844955-2845902
	A. baumannii	Chromosome	AB43	cas1	1041803-1042768
				cas3f	1042765-1046139
				Csy1	1046155-1047264
				Csy2	1047363-1048289
				Csy3	1048315-1049328
				Csy4	1049331-1049942
	A. baumannii	Chromosome	AB307-0294	cas1	1057868-1058833
				cas3f	1058830-1062204
				Csy1	1062220-1063470
				Csy2	1063470-1064354
				Csy3	1064381-1065394
				Csy4	1065397-1066008
	A. baumannii	Chromosome	AB5075-UW	cas1	1101636-1102601
				cas3f	1102598-1105972
				Csy1	1105988-1107238
				Csy2	1107238-1108122
				Csy3	1108149-1109162
				Csy4	1109165-1109776
	A. baumannii	Chromosome	ab736	cas3f	3015294-3018530
				Csy1	3019530-3020696
				Csy2	3020720-3021577
				Csy3	3021607-3022668
				cas1	3023291-3024244
	A. baumannii	Chromosome	A1	Csy4	2851401-2852012
				Csy3	2852015-2853028
				Csy2	2853055-2853939
				Csy1	2853939-2855189
				cas3f	2855205-2858579
				cas1	2858576-2859541
	A. baumannii	Chromosome	A85	Csy4	2943610-2944221
				Csy3	2944224-2945237
				Csy2	2945264-2946148
				Csy1	2946148-2947398
				cas3f	2947414-2950788
				cas1	2950785-2951750
	A. baumannii	Chromosome	A388	cas1	1164900-1165865
				cas3f	1165862-1169236
				Csy1	1169252-1170502
				Csy2	1170502-1171386
				Csy3	1171413-1172426
				Csy4	1172429-1173040
				TIGR03984
	A. baumannii	Chromosome	A1296	WYL	923983-924882
				cas1	939509-940462
				Csy4	940479-941082
				Csy3	941085-942146
				Csy2	942177-943034
				Csy1	943058-944224
				cas3f	948433-951669
	A. baumannii	Chromosome	A1429	cas3f	2961584-2964820
				Csy1	2966573-2967739
				Csy2	2967763-2968620
				Csy3	2968650-2969711
				cas1	2970334-2971287
	A. baumannii	Chromosome	Ab-C102	cas1	948406-949362
			1	Csy4	949374-949982
				Csy3	949985-951046
				Csy2	951076-951933
				Csy1	951957-953123
				cas3f	954558-957794
	A. baumannii	Chromosome	Ab-C102	cas1	2690953-2691564
			2	Csy4	2691567-2692580
				Csy3	2692607-2693491
				Csy2	2693491-2694741
				Csy1	2694757-2698131
				cas3f	2698640-2699584
	A. baumannii	Chromosome	AbH12O-A2	cas1	950433-951386
				Csy3	952009-953070
				Csy2	953100-953957
				Csy1	953981-955147
				cas3f	958731-961967
	A. baumannii	Chromosome	AC1633	cas1	105116-106081
				cas3f	106078-109452
				Csy1	109468-110718
				Csy2	110718-111602
				Csy3	111628-112641
				Csy4	112644-113255
	A. baumannii	Chromosome	AF-401	cas3f	3286917-3290153
				Csy1	3292680-3293846
				Csy2	3293870-3294727
				Csy3	3294757-3295818
				Csy4	3295821-3296429
				cas1	3296441-3297394
	A. baumannii	Chromosome	AR-0063		1587490-1588443
				Csy3	1589066-1590127
				Csy2	1590157-1591014
				Csy1	1591038-1592204
				cas3f	1595331-1598567
	A. baumannii	Chromosome	AR-0083	cas1	33452-34417
				cas3f	34414-37788
				Csy1	37804-39054
				Csy2	39054-39938
				Csy3	39965-40978
				Csy4	40981-41592
				TIGR03984
	A. baumannii	Chromosome	AR-0088	Csy4	3051969-3052580
				Csy3	3052583-3053596
				Csy2	3053622-3054506
				Csy1	3054506-3055756
				cas3f	3055772-3059146
				cas1	3059503-3060450
				TIGR03984
	A. baumannii	Chromosome	AR-0101	cas1	2337377-2338330
				Csy4	2338342-2338950
				Csy3	2338953-2340014
				Csy2	2340044-2340901
				Csy1	2340925-2342091
				cas3f	2344678-2347914
	A. baumannii	Chromosome	ATCC-19606	cas1	3021652-3022605
			1	Csy4	3021032-3021640
				Csy3	3019968-3021029
				Csy2	3019054-3019938
				Csy1	3017891-3019057
				cas3f	3013659-3016895
	A. baumannii	Chromosome	ATCC-19606	cas1	2277712-2278665
			2	Csy4	2278677-2279285
				Csy3	2279288-2280349
				Csy2	2280379-2281263
				Csy1	2281260-2282426
				cas3f	2283426-2286662
	A. baumannii	Chromosome	ATCC-17961	cas3f	3001661-3004897
				ShtKT	3005503-3005721
				Csy1	3005897-3007063
				Csy2	3007060-3007944
				Csy3	3007974-3009035
				Csy4	3009038-3009646
				cas1	3009658-3010611
	A. baumannii	Chromosome	Ax270	cas1	1048360-1049325
				cas3f	1049322-1052696
				Csy1	1052712-1053962
				Csy2	1053962-1054846
				Csy3	1054873-1055886
				Csy4	1055889-1056500
	A. baumannii	Chromosome	B8300	cas3f	549297-552533
				Csy1	553968-555134
				Csy2	555158-556015
				Csy3	556045-557106
				cas1	557729-558682
	A. baumannii	Chromosome	B8342
	A. baumannii	Chromosome	D4	Csy4	3115655-3116266
				Csy3	3116269-3117282
				Csy2	3117308-3118192
				Csy1	3118192-3119442
				cas3f	3119458-3122832
				cas1	3123189-3124136
				TIGR03984
	A. baumannii	Chromosome	D36	cas1	1154748-1155713
				cas3f	1155710-1159084
				Csy1	1159100-1160350
				Csy2	1160350-1161234
				Csy3	1161261-1162274
				Csy4	1162277-1162888
				TIGR03984
	A. baumannii	Chromosome	D46	Csy4	3015974-3016585
				Csy3	3016588-3017601
				Csy2	3017627-3018511
				Csy1	3018511-3019761
				cas3f	3019777-3023151
				cas1	3023508-3024455
	A. baumannii	Chromosome	DA33382	Csy4	1801474-1802085
				Csy3	1802088-1803101
				Csy2	1803128-1804012
				Csy1	1804012-1805262
				cas3f	1805278-1808652
				cas1	1808649-1809614
	A. baumannii	Chromosome	DETAB-P2	cas3f	2874105-2877341
				Csy1	2881130-2882296
				Csy2	2882320-2883177
				Csy3	2883208-2884269
				cas1	2884892-2885845
	A. baumannii	Chromosome	DETAB-P39	cas3f	2903044-2906280
				Csy1	2908076-2909242
				Csy2	2909266-2910123
				Csy3	2910153-2911214
				cas1	2911837-2912187
				cas1	2912220-2912630
				cas1	2912648-2912788
	A. baumannii	Chromosome	E47	Csy4	2828810-2829421
				Csy3	2829424-2830437
				Csy2	2830463-2831347
				Csy1	2831347-2832597
				cas3f	2832613-2835987
				cas1	2835984-2836949
	A. baumannii	Chromosome	Ex003	cas1	1096343-1097308
				cas3f	1097305-1100679
				Csy1	1100695-1101945
				Csy2	1101945-1102829
				Csy3	1102856-1103869
				Csy4	1103872-1104483
	A. baumannii	Chromosome	FDAARGOS-533	cas1	367353-368306
				Csy3	368929-369990
				Csy2	370020-370877
				Csy1	370901-372067
				cas3f	373066-376314
	A. baumannii	Chromosome	FDAARGOS-1036	cas1	35173-36138
				cas3f	36135-39509
				Csy1	39525-40775
				Csy2	40775-41659
				Csy3	41686-42699
				Csy4	42702-43313
	A. baumannii	Chromosome	HWBA8	Csy4	620346-620957
				Csy3	620960-621973
				Csy2	621999-622883
				Csy1	622883-624133
				cas3f	624149-627523
				cas1	627880-628827
	A. baumannii	Chromosome	J9	cas3f	987426-990662
	A. baumannii	Chromosome	MRSN 56	Csy4	2942271-2942882
				Csy3	2942885-2943898
				Csy2	2943925-2944809
				Csy1	2944809-2946059
				cas3f	2946075-2949449
				cas1	2949446-2950411
	A. baumannii	Chromosome	OCU Ac18	cas1	1071083-1072036
				Csy3	1072659-1073720
				Csy2	1073750-1074607
				Csy1	1074631-1075797
				cas3f	1077232-1080468
				Csy4	2851121-2851732
				Csy3	2851735-2852748
				Csy2	2852775-2853659
				Csy1	2853659-2854909
				cas3f	2854925-2858299
				cas1	2858808-2859752
	A. baumannii	Chromosome	P7774	Csy4	43896-44507
				Csy3	44510-45523
				Csy2	45549-46433
				Csy1	46433-47683
				cas3f	47699-51073
				cas1	51430-52377
	A. baumannii	Chromosome	UPAB1	Csy4	468252-468863
				Csy3	468866-469879
				Csy2	469905-470789
				Csy1	470789-472039
				cas3f	472055-475429
				cas1	475786-476733
	A. baumannii	Chromosome	USA15	Csy4	3147294-3147905
				Csy3	3147908-3148921
				Csy2	3148948-3149832
				Csy1	3149832-3151082
				cas3f	3151098-3154472
				cas1	3154469-3155434
	A. baumannii	Chromosome	VB82	Csy4	2679276-2679887
				Csy3	2679890-2680903
				Csy2	2680929-2681813
				Csy1	2681813-2683063
				cas3f	2683079-2686453
				cas1	2686810-2687757
	A. baumannii	Chromosome	VB2486	cas1	1113668-1114633
				cas3f	1114630-1118004
				Csy1	1118020-1119270
				Csy2	1119270-1120154
				Csy3	1120181-1121194
				Csy4	1121197-1121808
	A. baumannii	Chromosome	WCHAB005078	Csy4	2794024-2794635
				Csy3	2794638-2795651
				Csy2	2795678-2796562
				Csy1	2796562-2797812
				cas3f	2797828-2801202
				cas1	2801199-2802164
	A. baumannii	Chromosome	WP4-W18-ESBL-11	Csy4	2878007-2878618
				Csy3	2878621-2879634
				Csy2	2879831-2880544
				Csy1	2880544-2881242
				Csy1	2881288-2881794
				cas3f	2881810-2885184
				cas1	2885181-2886146
	A. baumannii	Chromosome	XL380	cas1	881800-882753
				Csy3	883376-884437
				Csy2	884467-885324
				Csy1	885348-886514
				cas3f	888173-891421
	A. baumannii	Plasmid	DB053	cas3-cas2	43416-46652
				Csy1	49206-50645
				Csy2	50646-51530
				Csy3	51560-52621
				Csy4	52624-53232
				cas1	53244-54197
	A. baumannii	Chromosome	15A34	Cmr5-III-B
	A. baumannii	Chromosome	AR_0056	Cmr5-III-B
	A. baumannii	Chromosome	CFSAN093708	Cmr5-III-B
	A. baumannii	Chromosome	CFSAN093709	Cmr5-III-B
	A. baumannii	Chromosome	CFSAN093710	Cmr5-III-B
	A. baumannii	Chromosome	Cl300	Cmr5-III-B
	A. baumannii	Chromosome	Cl415	Cmr5-III-B
	A. baumannii	Chromosome	KAB03	Cmr5-III-B
	A. baumannii	Chromosome	KAB04	Cmr5-III-B
	A. baumannii	Chromosome	KBN10P02143	Cmr5-III-B
	A. baumannii	Chromosome	LAC-4	Cmr5-III-B
	A. baumannii	Chromosome	MS14413	Cmr5-III-B
	A. baumannii	Chromosome	N13-03449	Cmr5-III-B
	A. baumannii	Chromosome	NCGM 237	Cmr5-III-B
	A. baumannii	Chromosome	NIPH17_0019	Cmr5-III-B
	A. nosocomialis	Chromosome	pork-192-ac36	Cas3-0-I	70351-71502
				Cas2-0-I-II-III	34699-34935
	A. nosocomialis	Chromosome	4300STDY7045890	Cas3-0-I	36515-37666
	A. nosocomialis	Chromosome	AB6	Cas1-0-IF	50428-51381
				Cas6-0-IF	51393-52001
				Csy3-0-IF	52004-53065
				Csy2-0-IF	53095-53979
				Cas3-Cas2-0-IF	57133-60369
				Cas3-0-I	46587-47738
				WYL	32175-33041
				WYL	43402-44409
				cas1	50428-51381
				Csy3	52004-53065
				Csy2	53095-53952
				Csy1	53976-55142
				cas3f	57133-60369
				cas3	67600-69645
	A. nosocomialis	Chromosome	AB7	Cas1-0-IF	50428-51381
				Cas6-0-IF	51393-52001
				Csy3-0-IF	52004-53065
				Csy2-0-IF	53095-53979
				Cas3-Cas2-0-IF	57133-60369
				Cas3-0-I	46587-47738
				WYL	43402-44409
				cas1	50428-51381
				Csy3	52004-53065
				Csy2	53095-53952
				Csy1	53976-55142
				cas3f	57133-60369
	A. nosocomialis	Chromosome	AB11	Cas3-0-I	52634-54487
	A. nosocomialis	Chromosome	AB14	Cas3-0-I	31426-33279
	A. nosocomialis	Chromosome	AC13	Cas1-0-IF	50454-51059
				Cas6-0-IF	51418-52026
				Csy3-0-IF	52029-53090
				Csy2-0-IF	53120-54004
				Cas3-Cas2-0-IF	56543-59779
				DEDDh	32500-33150
				cas1	50454-51023
				cas1	51056-51406
				Csy3	52029-53090
				Csy2	53120-53977
				Csy1	54001-55167
				cas3f	56543-59779
				cas3	68189-70234
	A. nosocomialis	Chromosome	AC15	cas1	50454-51023
				cas1	51056-51406
				Csy3	52029-53090
				Csy2	53120-53977
				Csy1	54001-55167
				cas3f	56543-59779
				cas3	68189-70234
				csa3	68507-68830
	A. nosocomialis	Chromosome	AC25	Cas3-Cas2-0-IF	156259-159495
				Csy2-0-IF	162034-162918
				Csy3-0-IF	162948-164009
				Cas6-0-IF	164012-164620
				Cas1-0-IF	164979-165584
				cas3f	156259-159495
				Csy1	160871-162037
				Csy2	162061-162918
				Csy3	162948-164009
				cas1	164632-164982
				cas1	165015-165584
	A. nosocomialis	Chromosome	AC1507	Cas3-0-I	52401-54254
	A. nosocomialis	Chromosome	AC1537	Cas3-0-ID	21651-27968
				Cas1-0-IF	34194-35162
				Cas6-0-IF	40160-40762
				Cas3-0-I	35159-38107
				Cas3-0-I	31324-33177
				cas3	21651-27968
				DEDDh	32741-33391
				cas1	34194-35162
				cas3f	35159-38107
				Csy3	38109-39107
				DEDDh	38705-39391
				cas5	39119-40150
				cas3	39697-41742
				Csy4	40160-40762
				csa3	44018-44458
				DEDDh	47751-49244
	A. nosocomialis	Chromosome	AC1644	Cas3-0-I	54851-56002
				Cas3-0-I	33449-35302
	A. nosocomialis	Chromosome	AC1781	Cas1-0-IF	95996-96949
				Cas6-0-IF	96961-97569
				Csy3-0-IF	97572-98633
				Csy2-0-IF	98663-99547
				Cas3-Cas2-0-IF	102159-105395
				DEDDh	80606-81292
				DEDDh	95539-96105
				cas1	95996-96949
				Csy3	97572-98633
				Csy2	98663-99499
				Csy1	99544-100710
				cas3f	102159-105395
	A. nosocomialis	Chromosome	AC1819	Cas3-0-I	31324-33165
	A. nosocomialis	Chromosome	AC1871	Cas3-0-I	34955-36106
	A. nosocomialis	Chromosome	AC1892	Cas3-0-I	9484-10635
	A. nosocomialis	Chromosome	AC15181	Cas2-0-I-II-III	82963-83199
	A. nosocomialis	Chromosome	ACIN00261	Cas3-0-I	59935-61086
				Cas2-0-I-II-III	32492-32728
	A. nosocomialis	Chromosome	AMA38	Cas3-0-I	54183-55949
	A. nosocomialis	Chromosome	CAC13	Cas3-0-I	9437-10588
				Cas2-0-I-II-III	34738-34974
	A. nosocomialis	Chromosome	DE0041	Cas3-0-I	25207-26358
	A. nosocomialis	Chromosome	GTC-03312	Cas3-0-I	9898-11049
	A. nosocomialis	Chromosome	GTC-03313	Cas3-0-I	52235-54088
	A. nosocomialis	Chromosome	HJ14	Cas3-0-I	31570-33423
	A. nosocomialis	Chromosome	MGYG-HGUT-02345	Cas8a1-0-IA	85270-86064
				Cas3-0-I	3955-5808
	A. nosocomialis	Chromosome	NBRC-110500	Cas3-0-I	10813-12579
				Cas3-0-I	35411-36562
	A. nosocomialis	Chromosome	NBRC-110501	Cas3-0-I	31,248-33101
	A. nosocomialis	Chromosome	NBRC-110502	Cas3-0-I	31248-33014
	A. nosocomialis	Chromosome	PR365	Cas3-0-I	51027-52793
	A. nosocomialis	Chromosome	TG19596	Cas2-0-I-II-III	68828-69064
	A. nosocomialis	Chromosome	TUM15142	Cas3-0-I	76773-78626
	A. nosocomialis	Chromosome	TUM15284	cas3f	280-3516
				csa3	437-766
				WYL	3377-4069
				Csy1	5507-6673
				Csy2	6697-7554
				Csy3	7584-8645
				cas1	9268-10221
				DEDDh	9813-10463
				csa3	20010-20312
				PD-DExK	20967-21935
				DEDDh	22380-23873
	A. nosocomialis	Chromosome	TUM15298	cas3f
				csa3	437-766
				cas3	2216-5677
				WYL	3451-4143
				Csy1	5507-6673
				Csy2	6697-7554
				Csy3	7584-8645
				DEDDh	8970-9620
				cas1	9268-10221
				csa3	20010-20312
				DEDDh	20850-21416
				PD-DExK	20967-21935
				DEDDh	21537-23030
	A. nosocomialis	Chromosome	TUM15325	Cas8a1-0-IA	5872-6666
	A. nosocomialis	Chromosome	UBA2556	Cas3-0-I	23654-24805
	A. nosocomialis	Chromosome	UBA3252	Cas3-0-I	31462-33315
	A. nosocomialis	Chromosome	UBA4562	Cas3-0-I	1180-3033
	A. nosocomialis	Chromosome	UBA6568	csa3	3419-3748
				cas3	6147-9608
				csa3	13204-13527
				cas3	25449-27494
	A.pittii	Chromosome	4300STDY7045719	Csm3-1-IIIAD	31701-33155
	A.pittii	Chromosome	4300STDY7045887	Cas3-0-I	37903-39054
	A.pittii	Chromosome	ABBL005	Cas3-0-I	19800-20951
	A.pittii	Chromosome	ABBL010	Csm3-1-IIIAD	33987-35441
	A.pittii	Chromosome	ABBL015	Cas3-0-I	32971-34971
				Cas3-0-I	19914-21065
	A.pittii	Chromosome	ABBL024	Cas3-0-I	52219-54216
	A.pittii	Chromosome	ABBL031	Cmr5-1-IIIC	347-946
	A.pittii	Chromosome	ABBL065	Cmr5-0-IIIC	8081-10981
				Csm3-1-IIIAD	6857-8311
				Cmr5-1-IIIC	218-850
	A.pittii	Chromosome	ABUH411	Cas3-0-I	16439-18211
	A.pittii	Chromosome	ACIN00201	Cas3-0-I	19622-20773
	A.pittii	Chromosome	ACIN00247	Cas3-0-I	8412-9563
	A.pittii	Chromosome	ACIN00255	Cas3-0-I	74682-76679
	A.pittii	Chromosome	AMA2-	Cas3-0-I	59567-60718
	A.pittii	Chromosome	ANC-4050	cas3f	135061-138297
	A.pittii	Chromosome	ARLG1768	Cas3-0-I	51076-52830
	A.pittii	Chromosome	ARLG1798	Cmr5-0-IIIC	90116-93016
	A.pittii	Chromosome	ARLG1803	Csm3-1-IIIAD	8067-9521
	A.pittii	Chromosome	ARLG1807	Cas3-0-I	32549-34411
	A.pittii	Chromosome	ARLG1865	Cas3-0-I	51058-52920
	A.pittii	Chromosome	ARLG1950	Cas3-0-I	11055-12917
	A.pittii	Chromosome	ARLG1957	Cas3-0-I	43144-44295
	A.pittii	Chromosome	B8245	Cas3-0-I	15399-16550
	A.pittii	Chromosome	DE0027	Cas3-0-I	51082-53067
	A.pittii	Chromosome	HDV312665	CAS-TypeIIID	8835-10289
	A.pittii	Chromosome	IHIT32685	Cas3-0-I	37384-39369
	A.pittii	Chromosome	LMO-Bin60	Cas3-0-I	33447-35309
	A.pittii	Chromosome	MCR53-284	cas4	61922-64801
				cas3	66298-68343
				cas1	82206-83159
				Csy3	83782-84843
				Csy2	84874-85710
				Csy1	85755-86921
				cas3f	89452-92700
	A.pittii	Chromosome	MCR16048	Cas3-0-I	19590-20741
	A.pittii	Chromosome	NBRC-110506	Cas3-0-I	32946-34808
	A.pittii	Chromosome	NBRC-110508	Csm3-1-IIIAD	8227-9681
				Cas2-0-I-II-III-V	5660-6886
	A.pittii	Chromosome	OCU-Ac5	Cas3-0-I	10824-12821
	A.pittii	Chromosome	PR366	Cas3-0-I	32340-34175
	A.pittii	Chromosome	PR367	Cmr5-1-IIIC	78-776
	A.pittii	Chromosome	PR369	Cas3-0-I	30529-31680
				Cas2-0-I-II-III-V	6381-7607
	A.pittii	Chromosome	PR386	Cas3-0-I	51082-53067
	A.pittii	Chromosome	St-11469-92	Cas3-0-I	19987-21138
	A.pittii	Chromosome	St-14569-91	Cas3-0-I	8413-9564
				Cas3-0-I	19657-21642
				Csm3-1-IIIAD	4237-5691
	A.pittii	Chromosome	St-15559-91	Cas3-0-I	22056-23207
	A.pittii	Chromosome	St-17942-91	Cas3-0-I	7896-9047
				Cas3-0-I	24484-26451
	A.pittii	Chromosome	sw-1-sw-1	Csm3-1-IIIAD	32211-33665
	A.pittii	Chromosome	TG6411	Csm3-1-IIIAD	6739-8193
	A.pittii	Chromosome	TG40858	Cas3-0-I	16490-18475
				Cas3-0-I	14897-16048
	A.pittii	Chromosome	TG41012	Cas3-0-I	43448-44599
	A.pittii	Chromosome	TG41884	Cas3-0-I	43448-44599
	A.pittii	Chromosome	UBA2484	Cas3-0-I	43341-44492
	A.pittii	Chromosome	UKK-0145	Cas3-0-I	7911-9062
	A.pittii	Chromosome	UKK-0544	Cas3-0-I	16099-18084
	A.pittii	Chromosome	WCHAP100002	Cas3-0-I	10110-11261
	A.pittii	Chromosome	WCHAP100003	Cas3-0-I	51070-53067
	A.pittii	Chromosome	WCHAP100007	Cas3-0-I	19080-20942
	A.pittii	Chromosome	WCHAP100010	Cas3-0-I	51076-52938
	A.pittii	Chromosome	WCHAP100015	Cas3-0-I	33727-35589
	A.pittii	Chromosome	XM1570	Cas3-0-I	52208-54070
	A.calcoaceticus	Chromosome	ACa13	Cas3-Cas2-0-IF	2995155-2998391
				Csy2-0-IF	3000555-3001439
				Csy3-0-IF	3001469-3002530
				Cas6-0-IF	3002533-3003141
				Cas1-0-IF	3003153-3004106
				cas3f	2995155-2998391
				Csy1	2999392-3000558
				Csy2	3000603-3001439
				Csy3	3001469-3002530
				cas1	3003153-3004106
	A.calcoaceticus	Chromosome	DSM-30006	RT	305-1315
				cas1	397-1350
				csa3	420-749
				Csy3	1973-3034
				WYL	2431-3438
				DEDDh	2941-3576
				Csy2	3064-3921
				Csy1	3945-5111
				csa3	5350-5661
				cas3	6002-9463
				cas3f	6092-6247
				cas3f	6298-9327
				DEDDh	14086-14772
				WYL	15932-16357
				WYL	16311-16625
				Cas3-Cas2-0-IF	1675766-1679002
				Csy2-0-IF	1681146-1682030
				Csy3-0-IF	1682060-1683121
				Cas6-0-IF	1683124-1683732
				Cas1-0-IF	1683744-1684697
	A.calcoaceticus	Chromosome	EGD-AQ-BF14	Cas3-0-I	51045-52907
	A.calcoaceticus	Chromosome	GK1	cas1	721-1674
				Csy3	2297-3358
				Csy2	3388-4044
				Csy2	4092-4244
				Csy1	4268-5434
				cas3f	6420-9656
				Cas9-archaeal	14624-15523
				Cas1-0-IF	721-1674
				Cas3-Cas2-0-IF	6420-9656
				Cas6-0-IF	1686-2294
				Csy2-0-IF	3388-4044
				Csy3-0-IF	2297-3358
				RT	41395-42630
				cas3	65698-67743
				DEDDh	75025-75711
	A.calcoaceticus	Chromosome	GK2	Cas1-0-IF	240-1193
				Cas6-0-IF	1205-1813
				Csy3-0-IF	1816-2877
				Csy2-0-IF	2907-3791
				Cas3-Cas2-0-IF	5997-9233
				cas1	240-1193
				Csy3	1816-2877
				Csy2	2907-3743
				Csy1	3788-4966
				cas3f	5997-9233
				csa3	46766-47077
				RT	57976-59148
	A.calcoaceticus	Chromosome	JUb89	cas14j	1-1083
				DEDDh	1011-1712
				cas14j	2169-2322
				DEDDh	5558-6121
				csa3	15248-15589
				cas3	104896-107580
				Csy3	107582-108565
				cas5	108577-109593
				Csy4	109603-110193
				cas3	125096-127141
				cas14j	130066-131124
	A.calcoaceticus	Chromosome	KCTC-2357	Cas3-Cas2-0-IF	307539-310775
				Csy2-0-IF	312919-313803
				Csy3-0-IF	313833-314894
				Cas6-0-IF	314897-315505
				Cas1-0-IF	315517-316470
				cas3f	307539-310775
				Csy1	311756-312922
				csa3	312244-312546
				Csy2	312946-313803
				Csy3	313833-314894
				cas1	315517-316470
	A.calcoaceticus	Chromosome	NCTC12983	Cas1-0-IF	533388-534341
				Cas6-0-IF	534353-534961
				Csy3-0-IF	534964-536025
				Csy2-0-IF	536055-536939
				Cas3-Cas2-0-IF	539083-542319
				cas1	533388-534341
				Csy3	534964-536025
				Csy2	536055-536912
				Csy1	536936-538102
				cas3f	539083-542319
	A.calcoaceticus	Chromosome	RUH2202	Cas3-0-I	53813-54964
				Cas3-0-I	17843-19765
	A.calcoaceticus	Chromosome	TG19588	Cas3-Cas2-0-IF	1265860-1269096
				Csy2-0-IF	1271240-1272124
				Csy3-0-IF	1272154-1273215
				Cas6-0-IF	1273218-1273826
				Cas1-0-IF	1273838-1274791
				cas3f	1265860-1269096
				Csy1	1270077-1271243
				Csy2	1271267-1272124
				Csy3	1272154-1273215
				cas1	1273838-1274791
	A.calcoaceticus	Chromosome	TG29425	Cas3_0_I	36857-38719
				DEDDh	18587_19153
				WYL	25648_26610
				cas3	45243_47288
				DEDDh	47792_48442
				csa3	57434_57736
