# Supplementary material for: A bioinformatic approach to identify confirmed and probable CRISPR–Cas systems in the Acinetobacter calcoaceticus–Acinetobacter baumannii complex genomes
Source: Front Microbiol. 2024 Apr 9;15:1335997. doi: 10.3389/fmicb.2024.1335997 (PMC11035748; doi:10.3389/fmicb.2024.1335997)
Supplement: Supplementary file 6 [file Table_6.XLSX]

## Sheet:  Table 6
	Table 6 . Prophages identified in the genomes of the Acb complex.
	Specie	Genome	Regions
	A. baumannii	10_3
	PHASTER	Region	Region Length	Completeness	Score	# Total Proteins	Region Position	Most Common Phage	GC %
		1	41.1Kb	questionable	90	56	2697338-2738517	PHAGE_Acinet_Bphi_B1251_NC_019541(27)	0.3817
	Prophage Hunter	Candidate ID	Sequence ID	Start	End	Length	Category	Score	Closest phage	Gene number
		Candidate_47	NZ_CP059547.1	2712251	2739693	27443	Active	0.91	Acinetobacter phage Ab105-2phi	45
		Candidate_48	NZ_CP059547.1	2724319	2742103	17785	Active	0.89	Acinetobacter phage Ab105-2phi	30
		Candidate_52	NZ_CP059547.1	2906711	2917561	10851	Ambiguous	0.52	Thermus phage phiYS40	11
	A. baumannii	10_4
	PHASTER	Region	Region Length	Completeness	Score	# Total Proteins	Region Position	Most Common Phage	GC %
		1	41.1Kb	questionable	90	57	2703503-2744682	PHAGE_Acinet_Bphi_B1251_NC_019541(27)	0.3817
	Prophage Hunter	Candidate ID	Sequence ID	Start	End	Length	Category	Score	Closest phage	Gene number
		Candidate_31	NZ_CP059546.1	1860709	1875197	14489	Ambiguous	0.6	Enterobacteria phage fd	19
		Candidate_47	NZ_CP059546.1	2718416	2745858	27443	Active	0.91	Acinetobacter phage Ab105-2phi	45
		Candidate_48	NZ_CP059546.1	2730484	2748268	17785	Active	0.89	Acinetobacter phage Ab105-2phi	30
		Candidate_52	NZ_CP059546.1	2912889	2923739	10851	Ambiguous	0.52	Thermus phage phiYS40	11
	A. baumannii	11W359501
	PHASTER	Region	Region Length	Completeness	Score	# Total Proteins	Region Position	Most Common Phage	GC %
		1	94.6Kb	intact	150	130	741979-836592	PHAGE_Acinet_YMC11/11/R3177_NC_041866(35)	0.3996
		2	34.6Kb	incomplete	60	35	1318994-1353687	PHAGE_Acinet_vB_AbaS_TRS1_NC_031098(10)	0.3804
		3	22.6Kb	incomplete	50	27	1354531-1377172	PHAGE_Acinet_Bphi_B1251_NC_019541(24)	0.4015
		4	13Kb	incomplete	60	27	1441699-1454766	PHAGE_Acinet_vB_AbaS_TRS1_NC_031098(6)	0.3986
		5	33Kb	questionable	90	40	1458530-1491564	PHAGE_Acinet_Bphi_B1251_NC_019541(28)	0.3935
		6	17.4Kb	incomplete	60	18	2701351-2718775	PHAGE_Psychr_pOW20_A_NC_020841(4)	0.3675
		7	22.5Kb	incomplete	40	13	3069550-3092057	PHAGE_Salmon_vB_SosS_Oslo_NC_018279(2)	0.3592
		8	28.5Kb	incomplete	30	28	3136511-3165080	PHAGE_Escher_ArgO145_NC_049918(2)	0.3522
	Prophage Hunter	Candidate ID	Sequence ID	Start	End	Length	Category	Score	Closest phage	Gene number
		Candidate_10	NZ_CP041035.1	359474	370044	10571	Active	0.85	Aeromonas phage SW69-9	7
		Candidate_16	NZ_CP041035.1	741856	775352	33497	Active	0.96	Acinetobacter phage Bphi-B1251	58
		Candidate_17	NZ_CP041035.1	780904	827056	46153	Active	0.93	Acinetobacter phage Bphi-B1251	69
		Candidate_18	NZ_CP041035.1	817599	839335	21737	Ambiguous	0.78	Acinetobacter phage Bphi-B1251	23
		Candidate_30	NZ_CP041035.1	1336138	1377343	41206	Active	0.96	Acinetobacter phage Bphi-B1251	65
		Candidate_31	NZ_CP041035.1	1354362	1378299	23938	Active	0.93	Acinetobacter phage Bphi-B1251	28
		Candidate_34	NZ_CP041035.1	1427898	1461605	33708	Ambiguous	0.67	Acinetobacter phage Bphi-B1251	53
		Candidate_35	NZ_CP041035.1	1441612	1483739	42128	Active	0.97	Acinetobacter phage Bphi-B1251	64
		Candidate_36	NZ_CP041035.1	1472221	1484487	12267	Ambiguous	0.57	Acinetobacter phage YMC11/11/R3177	11
		Candidate_41	NZ_CP041035.1	2043707	2092651	48945	Ambiguous	0.8	Escherichia phage Av-05	69
		Candidate_48	NZ_CP041035.1	2701254	2718878	17625	Active	0.82	Acinetobacter phage Ab105-1phi	26
		Candidate_57	NZ_CP041035.1	3069550	3092072	22523	Ambiguous	0.8	Acinetobacter phage Ab105-2phi	25
		Candidate_58	NZ_CP041035.1	3079449	3097609	18161	Ambiguous	0.56	Acinetobacter phage Ab105-2phi	21
		Candidate_59	NZ_CP041035.1	3102240	3112682	10443	Ambiguous	0.52	Acinetobacter phage Presley	3
		Candidate_60	NZ_CP041035.1	3120900	3141558	20659	Ambiguous	0.64	Pectobacterium phage ZF40	23
		Candidate_61	NZ_CP041035.1	3126256	3144790	18535	Ambiguous	0.72	Cyanophage S-TIM5	20
		Candidate_62	NZ_CP041035.1	3128926	3168415	39490	Active	0.85	Acinetobacter bacteriophage AP22	56
	A. baumannii	36-1512
	PHASTER	Region	Region Length	Completeness	Score	# Total Proteins	Region Position	Most Common Phage	GC %
		1	15.2Kb	incomplete	20	13	29375-44606	PHAGE_Acinet_vB_AbaS_TRS1_NC_031098(8)	0.403
		2	24.9Kb	incomplete	20	31	728156-753087	PHAGE_Pseudo_Dobby_NC_048109(15)	0.3872
		3	40.5Kb	intact	150	53	2011080-2051618	PHAGE_Pseudo_phiCTX_NC_003278(15)	0.369
		4	9.8Kb	incomplete	60	15	2149258-2159105	PHAGE_Stx2_II_NC_004914(2)	0.3804
		5	45.1Kb	intact	140	64	2172039-2217188	PHAGE_Acinet_vB_AbaS_TRS1_NC_031098(23)	0.405
		6	14.2Kb	incomplete	20	25	2440629-2454912	PHAGE_Acinet_Bphi_B1251_NC_019541(4)	0.3704
		7	9.6Kb	incomplete	60	15	2651711-2661393	PHAGE_Paenib_Tripp_NC_028930(3)	0.3467
		8	14.4Kb	intact	120	19	3291131-3305579	PHAGE_Entero_VT2phi_272_NC_028656(2)	0.3773
		9	10.4Kb	incomplete	50	9	3301816-3312285	PHAGE_Escher_RCS47_NC_042128(2)	0.3956
	Prophage Hunter	Candidate ID	Sequence ID	Start	End	Length	Category	Score	Closest phage	Gene number
		Candidate_7	NZ_CP059386.1	357686	368748	11063	Active	0.89	Acinetobacter phage Ab105-1phi	12
		Candidate_16	NZ_CP059386.1	723857	764720	40864	Ambiguous	0.63	Acinetobacter phage Ab105-1phi	51
		Candidate_17	NZ_CP059386.1	750122	763676	13555	Ambiguous	0.67	Acinetobacter phage Ab105-1phi	17
		Candidate_32	NZ_CP059386.1	1490715	1510623	19909	Ambiguous	0.5	Moraxella phage Mcat16	15
		Candidate_51	NZ_CP059386.1	2011064	2052046	40983	Ambiguous	0.77	Salmonella phage SEN8	54
		Candidate_52	NZ_CP059386.1	2038996	2053625	14630	Ambiguous	0.77	Acidovorax phage ACP17	21
		Candidate_56	NZ_CP059386.1	2160998	2218961	57964	Active	0.87	Acinetobacter phage vB_AbaS_TRS1	77
		Candidate_63	NZ_CP059386.1	2434169	2470771	36603	Ambiguous	0.8	Acinetobacter phage Ab105-1phi	53
		Candidate_64	NZ_CP059386.1	2455228	2469014	13787	Ambiguous	0.73	Acinetobacter phage Ab105-1phi	16
		Candidate_66	NZ_CP059386.1	2488796	2499603	10808	Active	0.99	Acinetobacter phage vB_AbaM_phiAbaA1	3
		Candidate_95	NZ_CP059386.1	3271806	3289081	17276	Ambiguous	0.57	Acinetobacter phage Ab105-1phi	15
		Candidate_96	NZ_CP059386.1	3281626	3314663	33038	Ambiguous	0.67	Aureococcus anophagefferens virus	36
	A. baumannii	3207
	PHASTER	Region	Region Length	Completeness	Score	# Total Proteins	Region Position	Most Common Phage	GC %
		1	26.3Kb	intact	140	31	109362-135709	PHAGE_Entero_mEp235_NC_019708(6)	0.4091
		2	18.5Kb	incomplete	40	31	795383-813888	PHAGE_Acinet_Bphi_B1251_NC_019541(4)	0.3693
		3	57.2Kb	intact	140	79	1020174-1077415	PHAGE_Acinet_YMC11/11/R3177_NC_041866(19)	0.3985
		4	16.1Kb	incomplete	50	9	1122913-1139034	PHAGE_Paraco_vB_PmaS_IMEP1_NC_026608(2)	0.4001
		5	28.1Kb	intact	100	45	1139309-1167445	PHAGE_Acinet_Bphi_B1251_NC_019541(12)	0.3942
		6	38.6Kb	intact	150	54	2932474-2971113	PHAGE_Psychr_Psymv2_NC_023734(6)	0.4037
		7	44.1Kb	intact	99	61	3455328-3499500	PHAGE_Acinet_Bphi_B1251_NC_019541(41)	0.3888
	Prophage Hunter	Candidate ID	Sequence ID	Start	End	Length	Category	Score	Closest phage	Gene number
		Candidate_3	NZ_CP015364.1	97840	136488	38649	Active	0.97	Acinetobacter phage Ab105-2phi	51
		Candidate_15	NZ_CP015364.1	790909	814627	23719	Active	0.95	Acinetobacter phage vB_AbaS_TRS1	38
		Candidate_18	NZ_CP015364.1	1031820	1053615	21796	Active	0.81	Acinetobacter phage YMC11/11/R3177	28
		Candidate_19	NZ_CP015364.1	1036595	1075476	38882	Active	0.94	Acinetobacter phage YMC11/11/R3177	66
		Candidate_20	NZ_CP015364.1	1052207	1084122	31916	Ambiguous	0.79	Acinetobacter phage vB_AbaS_TRS1	53
		Candidate_21	NZ_CP015364.1	1123014	1166877	43864	Active	0.94	Acinetobacter phage Bphi-B1251	64
		Candidate_49	NZ_CP015364.1	2932474	2971129	38656	Active	0.93	Acinetobacter phage Ab105-2phi	54
		Candidate_50	NZ_CP015364.1	2944108	2982599	38492	Ambiguous	0.76	Acinetobacter phage Ab105-2phi	44
		Candidate_59	NZ_CP015364.1	3455032	3506208	51177	Active	0.93	Acinetobacter phage Bphi-B1251	67
	A. baumannii	7804
	PHASTER	Region	Region Length	Completeness	Score	# Total Proteins	Region Position	Most Common Phage	GC %
		1	39.1Kb	intact	150	59	1015416-1054608	PHAGE_Mannhe_vB_MhM_3927AP2_NC_028766(13)	0.4068
		2	50.9Kb	intact	120	70	1476307-1527249	PHAGE_Acinet_Bphi_B1251_NC_019541(42)	0.3922
		3	28.7Kb	incomplete	30	33	2013521-2042251	PHAGE_Acinet_YMC11/11/R3177_NC_041866(4)	0.3633
		4	9.8Kb	incomplete	40	14	3414133-3423984	PHAGE_Cronob_ENT39118_NC_019934(2)	0.3624
		5	19Kb	incomplete	60	34	3480252-3499276	PHAGE_Acinet_YMC11/11/R3177_NC_041866(3)	0.3578
		6	39.4Kb	intact	150	48	3706951-3746439	PHAGE_Pseudo_phiCTX_NC_003278(16)	0.3733
	Prophage Hunter	Candidate ID	Sequence ID	Start	End	Length	Category	Score	Closest phage	Gene number
		Candidate_14	NZ_CP022283.1	816184	829064	12881	Ambiguous	0.6	Moraxella phage Mcat16	10
		Candidate_18	NZ_CP022283.1	1026741	1055228	28488	Active	0.91	Pseudomonas phage VW-6B	37
		Candidate_26	NZ_CP022283.1	1477506	1527403	49898	Active	0.95	Acinetobacter phage Bphi-B1251	72
		Candidate_32	NZ_CP022283.1	1999981	2050000	50020	Ambiguous	0.5	Bacillus phage phi4J1	62
		Candidate_33	NZ_CP022283.1	2073075	2086114	13040	Ambiguous	0.77	Acinetobacter phage vB_AbaM_phiAbaA1	7
		Candidate_34	NZ_CP022283.1	2077683	2091958	14276	Ambiguous	0.51	Pseudomonas phage Skulduggery	9
		Candidate_50	NZ_CP022283.1	3398884	3422369	23486	Ambiguous	0.6	Moraxella phage Mcat4	26
		Candidate_51	NZ_CP022283.1	3425729	3450192	24464	Ambiguous	0.59	Acinetobacter phage vB_AbaM_phiAbaA1	25
		Candidate_57	NZ_CP022283.1	3705940	3719731	13792	Ambiguous	0.76	Escherichia phage HK639	17
		Candidate_58	NZ_CP022283.1	3706669	3747019	40351	Ambiguous	0.71	Salmonella phage RE-2010	52
	A. baumannii	7835
	PHASTER	Region	Region Length	Completeness	Score	# Total Proteins	Region Position	Most Common Phage	GC %
		1	51.1Kb	intact	120	71	1162585-1213731	PHAGE_Acinet_YMC11/11/R3177_NC_041866(43)	0.3928
		2	55.5Kb	intact	140	85	1259482-1315060	PHAGE_Acinet_YMC11/11/R3177_NC_041866(22)	0.3975
		3	19.9Kb	incomplete	40	31	1522956-1542863	PHAGE_Acinet_Bphi_B1251_NC_019541(4)	0.3627
		4	26.3Kb	intact	140	31	2199183-2225528	PHAGE_Psychr_Psymv2_NC_023734(6)	0.4089
		5	44.1Kb	intact	96	62	2834666-2878838	PHAGE_Acinet_Bphi_B1251_NC_019541(40)	0.3888
		6	26.1Kb	intact	150	34	3363444-3389599	PHAGE_Entero_mEp235_NC_019708(6)	0.4134
	Prophage Hunter	Candidate ID	Sequence ID	Start	End	Length	Category	Score	Closest phage	Gene number
		Candidate_18	NZ_CP033243.1	1163783	1213885	50103	Active	0.95	Acinetobacter phage Bphi-B1251	72
		Candidate_19	NZ_CP033243.1	1205216	1215675	10460	Ambiguous	0.58	Acinetobacter phage Bphi-B1251	9
		Candidate_20	NZ_CP033243.1	1252775	1284690	31916	Ambiguous	0.79	Acinetobacter phage vB_AbaS_TRS1	53
		Candidate_21	NZ_CP033243.1	1259233	1295087	35855	Active	0.91	Acinetobacter phage Ab105-2phi	65
		Candidate_22	NZ_CP033243.1	1283282	1305077	21796	Active	0.81	Acinetobacter phage YMC11/11/R3177	28
		Candidate_25	NZ_CP033243.1	1522268	1545986	23719	Active	0.95	Acinetobacter phage vB_AbaS_TRS1	38
		Candidate_38	NZ_CP033243.1	2198404	2237068	38665	Active	0.97	Acinetobacter phage Ab105-2phi	50
		Candidate_49	NZ_CP033243.1	2827958	2879134	51177	Active	0.87	Acinetobacter phage Bphi-B1251	68
		Candidate_59	NZ_CP033243.1	3351404	3389895	38492	Ambiguous	0.76	Acinetobacter phage Ab105-2phi	44
		Candidate_60	NZ_CP033243.1	3362874	3401529	38656	Active	0.93	Acinetobacter phage Ab105-2phi	54
	A. baumannii	9102
	PHASTER	Region	Region Length	Completeness	Score	# Total Proteins	Region Position	Most Common Phage	GC %
		1	20.1Kb	questionable	70	22	722145-742268	PHAGE_Psychr_pOW20_A_NC_020841(5)	0.3692
		2	53.3Kb	intact	101	73	812809-866162	PHAGE_Acinet_Bphi_B1251_NC_019541(42)	0.3852
		3	43.8Kb	questionable	82	64	1010462-1054352	PHAGE_Acinet_Bphi_B1251_NC_019541(34)	0.3902
		4	36.5Kb	questionable	90	40	3473504-3510079	PHAGE_Pelagi_HTVC010P_NC_020481(5)	0.4055
	Prophage Hunter	Candidate ID	Sequence ID	Start	End	Length	Category	Score	Closest phage	Gene number
		Candidate_7	NZ_CP023029.1	722048	742371	20324	Active	0.82	Acinetobacter phage Ab105-1phi	30
		Candidate_8	NZ_CP023029.1	724590	764042	39453	Ambiguous	0.56	Acinetobacter phage Ab105-1phi	52
		Candidate_13	NZ_CP023029.1	831608	847679	16072	Active	0.99	Acinetobacter phage Bphi-B1251	23
		Candidate_14	NZ_CP023029.1	839464	866644	27181	Active	0.95	Acinetobacter phage Bphi-B1251	48
		Candidate_19	NZ_CP023029.1	1002080	1036203	34124	Ambiguous	0.64	Acinetobacter phage Bphi-B1251	38
		Candidate_20	NZ_CP023029.1	1014203	1054477	40275	Active	0.97	Acinetobacter phage Bphi-B1251	61
		Candidate_53	NZ_CP023029.1	2518708	2529278	10571	Active	0.85	Aeromonas phage SW69-9	7
		Candidate_69	NZ_CP023029.1	3471477	3493469	21993	Active	0.98	Acinetobacter phage Ab105-2phi	40
		Candidate_70	NZ_CP023029.1	3472734	3493470	20737	Active	0.99	Acinetobacter phage Ab105-2phi	39
		Candidate_71	NZ_CP023029.1	3487507	3504009	16503	Active	0.9	Listeria phage LP-110	17
	A. baumannii	40288
	PHASTER	Region	Region Length	Completeness	Score	# Total Proteins	Region Position	Most Common Phage	GC %
		1	55.2Kb	intact	150	76	742858-798060	PHAGE_Acinet_Bphi_B1251_NC_019541(34)	0.3793
		2	9.8Kb	incomplete	20	8	975680-985556	PHAGE_Stx2_II_NC_004914(2)	0.3905
		3	56.2Kb	intact	150	83	1084204-1140459	PHAGE_Acinet_YMC11/11/R3177_NC_041866(30)	0.3936
		4	56.8Kb	intact	140	59	1209433-1266237	PHAGE_Acinet_YMC11/11/R3177_NC_041866(13)	0.383
		5	26.8Kb	questionable	90	35	2252199-2279016	PHAGE_Salmon_SEN34_NC_028699(20)	0.4007
		6	25.5Kb	incomplete	30	20	2268784-2294339	PHAGE_Acinet_Bphi_B1251_NC_019541(8)	0.3885
	Prophage Hunter	Candidate ID	Sequence ID	Start	End	Length	Category	Score	Closest phage	Gene number
		Candidate_17	NZ_CP077801.1	743320	796811	53492	Active	0.95	Acinetobacter phage YMC11/11/R3177	312
		Candidate_22	NZ_CP077801.1	1073720	1119206	45487	Active	0.86	Acinetobacter phage YMC11/11/R3177	296
		Candidate_23	NZ_CP077801.1	1111730	1144187	32458	Ambiguous	0.6	Acinetobacter phage Bphi-B1251	102
		Candidate_27	NZ_CP077801.1	1219408	1263536	44129	Active	0.86	Acinetobacter phage YMC11/11/R3177	180
		Candidate_41	NZ_CP077801.1	2248509	2274214	25706	Ambiguous	0.75	Acinetobacter phage Ab105-1phi	96
		Candidate_42	NZ_CP077801.1	2251508	2294406	42899	Active	0.91	Acinetobacter phage Ab105-1phi	192
		Candidate_46	NZ_CP077801.1	2390482	2401001	10520	Ambiguous	0.61	Escherichia phage JLK-2012	21
		Candidate_72	NZ_CP077801.1	3866146	3886043	19898	Ambiguous	0.58	Moraxella phage Mcat16	45
		Candidate_17	NZ_CP077801.1	743320	796811	53492	Active	0.95	Acinetobacter phage YMC11/11/R3177	312
		Candidate_22	NZ_CP077801.1	1073720	1119206	45487	Active	0.86	Acinetobacter phage YMC11/11/R3177	296
		Candidate_23	NZ_CP077801.1	1111730	1144187	32458	Ambiguous	0.6	Acinetobacter phage Bphi-B1251	102
		Candidate_27	NZ_CP077801.1	1219408	1263536	44129	Active	0.86	Acinetobacter phage YMC11/11/R3177	180
		Candidate_41	NZ_CP077801.1	2248509	2274214	25706	Ambiguous	0.75	Acinetobacter phage Ab105-1phi	96
		Candidate_42	NZ_CP077801.1	2251508	2294406	42899	Active	0.91	Acinetobacter phage Ab105-1phi	192
		Candidate_46	NZ_CP077801.1	2390482	2401001	10520	Ambiguous	0.61	Escherichia phage JLK-2012	21
		Candidate_72	NZ_CP077801.1	3866146	3886043	19898	Ambiguous	0.58	Moraxella phage Mcat16	45
	A. baumannii	AB43
	PHASTER	Region	Region Length	Completeness	Score	# Total Proteins	Region Position	Most Common Phage	GC %
		1	5.5Kb	questionable	70	8	825310-830826	PHAGE_Entero_VT2phi_272_NC_028656(2)	0.3665
		2	5.4Kb	questionable	70	7	885917-891408	PHAGE_Stx2_II_NC_004914(2)	0.3786
		3	55.2Kb	intact	150	77	1214593-1269817	PHAGE_Acinet_vB_AbaS_TRS1_NC_031098(21)	0.3954
		4	31Kb	incomplete	50	30	1265100-1296132	PHAGE_Psychr_pOW20_A_NC_020841(5)	0.4006
		5	52.2Kb	intact	140	72	2156093-2208342	PHAGE_Acinet_YMC11/11/R3177_NC_041866(33)	0.3845
		6	7Kb	incomplete	60	8	2283936-2290956	PHAGE_Entero_VT2phi_272_NC_028656(2)	0.3656
		7	16.3Kb	incomplete	30	19	2484593-2500918	PHAGE_Acinet_vB_AbaS_TRS1_NC_031098(6)	0.3847
		8	5.7Kb	incomplete	40	7	2547454-2553239	PHAGE_Acinet_Bphi_B1251_NC_019541(4)	0.4138
		9	11.5Kb	questionable	80	15	2872841-2884357	PHAGE_Mannhe_vB_MhS_587AP2_NC_028743(1)	0.3873
	Prophage Hunter	Candidate ID	Sequence ID	Start	End	Length	Category	Score	Closest phage	Gene number
		Candidate_28	NZ_CP083181.1	1195038	1273773	78736	Ambiguous	0.66	Acinetobacter phage vB_AbaS_TRS1	104
		Candidate_51	NZ_CP083181.1	2157906	2208520	50615	Active	0.98	Acinetobacter phage YMC11/11/R3177	74
		Candidate_52	NZ_CP083181.1	2183800	2208734	24935	Active	0.96	Acinetobacter phage YMC11/11/R3177	40
		Candidate_80	NZ_CP083181.1	3255453	3285587	30135	Ambiguous	0.6	Acinetobacter phage Ab105-1phi	30
	A. baumannii	AB307-0294
	PHASTER	Region	Region Length	Completeness	Score	# Total Proteins	Region Position	Most Common Phage	GC %
		1	19Kb	incomplete	60	20	2461407-2480441	PHAGE_Psychr_pOW20_A_NC_020841(5)	0.3692
		2	51.3Kb	questionable	90	68	2682256-2733602	PHAGE_Acinet_Bphi_B1251_NC_019541(30)	0.3807
	Prophage Hunter	Candidate ID	Sequence ID	Start	End	Length	Category	Score	Closest phage	Gene number
		Candidate_12	NZ_CP001172.1	352308	362878	10571	Active	0.85	Aeromonas phage SW69-9	7
		Candidate_45	NZ_CP001172.1	2461407	2480640	19234	Active	0.81	Acinetobacter phage Ab105-1phi	28
		Candidate_52	NZ_CP001172.1	2679009	2693209	14201	Ambiguous	0.5	Acinetobacter phage Bphi-B1251	14
		Candidate_54	NZ_CP001172.1	2681946	2733899	51954	Active	0.92	Acinetobacter phage Bphi-B1251	70
	A. baumannii	AB5075-UW
	PHASTER	Region	Region Length	Completeness	Score	# Total Proteins	Region Position	Most Common Phage	GC %	Region
		1	35.1Kb	intact	150	45	545886-581000	PHAGE_Pseudo_Dobby_NC_048109(15)	0.3875	1
		2	61.4Kb	intact	150	81	730759-792216	PHAGE_Acinet_YMC11/11/R3177_NC_041866(34)	0.3902	2
		3	34.6Kb	incomplete	50	33	1272621-1307310	PHAGE_Acinet_vB_AbaS_TRS1_NC_031098(9)	0.38	3
		4	32.4Kb	questionable	90	40	1308155-1340558	PHAGE_Acinet_Bphi_B1251_NC_019541(28)	0.3948	4
		5	38.1Kb	questionable	90	44	1395263-1433446	PHAGE_Pelagi_HTVC010P_NC_020481(5)	0.4011	5
		6	19Kb	incomplete	60	20	2650404-2669437	PHAGE_Psychr_pOW20_A_NC_020841(5)	0.369	6
	Prophage Hunter	Candidate ID	Sequence ID	Start	End	Length	Category	Score	Closest phage	Gene number
		Candidate_7	NZ_CP008706.1	318756	329326	10571	Active	0.85	Aeromonas phage SW69-9	7
		Candidate_11	NZ_CP008706.1	545886	581029	35144	Ambiguous	0.78	Escherichia phage vB_EcoM_ECO1230-10	48
		Candidate_13	NZ_CP008706.1	736407	769903	33497	Active	0.96	Acinetobacter phage Bphi-B1251	59
		Candidate_14	NZ_CP008706.1	776101	793726	17626	Ambiguous	0.62	Acinetobacter phage Bphi-B1251	17
		Candidate_22	NZ_CP008706.1	1289765	1330967	41203	Active	0.96	Acinetobacter phage Bphi-B1251	65
		Candidate_23	NZ_CP008706.1	1314667	1338244	23578	Ambiguous	0.79	Acinetobacter phage Bphi-B1251	27
		Candidate_26	NZ_CP008706.1	1391199	1409865	18667	Active	0.93	Acinetobacter phage Ab105-2phi	36
		Candidate_27	NZ_CP008706.1	1393236	1416423	23188	Active	0.99	Acinetobacter phage Ab105-2phi	44
		Candidate_30	NZ_CP008706.1	1985246	2029746	44501	Ambiguous	0.78	Enterobacteria phage Ike	69
		Candidate_36	NZ_CP008706.1	2650307	2669540	19234	Active	0.81	Acinetobacter phage Ab105-1phi	28
		Candidate_44	NZ_CP008706.1	3031838	3049068	17231	Ambiguous	0.56	Moraxella phage Mcat16	17
	A. baumannii	ab736
	PHASTER	Region	Region Length	Completeness	Score	# Total Proteins	Region Position	Most Common Phage	GC %
		1	51.5Kb	intact	110	72	1186547-1238120	PHAGE_Acinet_vB_AbaS_TRS1_NC_031098(24)	0.3969
		2	44.2Kb	questionable	80	47	2491839-2536105	PHAGE_Bordet_BPP_1_NC_005357(8)	0.4043
		3	42.3Kb	intact	130	56	2621728-2664080	PHAGE_Acinet_Bphi_B1251_NC_019541(13)	0.4032
		4	45.2Kb	questionable	89	70	2818027-2863270	PHAGE_Acinet_Bphi_B1251_NC_019541(37)	0.3904
		5	6.3Kb	incomplete	30	8	3442565-3448944	PHAGE_Ralsto_PE226_NC_015297(3)	0.3738
	Prophage Hunter	Candidate ID	Sequence ID	Start	End	Length	Category	Score	Closest phage	Gene number
		Candidate_23	NZ_CP015121.1	1171571	1220825	49255	Ambiguous	0.66	Acinetobacter phage Ab105-2phi	75
		Candidate_40	NZ_CP015121.1	2494333	2525804	31472	Active	0.93	Acinetobacter phage YMC11/11/R3177	31
		Candidate_41	NZ_CP015121.1	2511219	2547310	36092	Ambiguous	0.75	Acinetobacter phage YMC11/11/R3177	50
		Candidate_47	NZ_CP015121.1	2621728	2664100	42373	Active	0.85	Acinetobacter phage YMC11/11/R3177	59
		Candidate_55	NZ_CP015121.1	2818592	2846218	27627	Active	0.99	Acinetobacter phage YMC11/11/R3177	36
		Candidate_56	NZ_CP015121.1	2841197	2860898	19702	Active	0.87	Acinetobacter phage YMC11/11/R3177	33
		Candidate_60	NZ_CP015121.1	3033933	3044822	10890	Active	0.98	Moraxella phage Mcat16	15
	A. baumannii	11A14CRGN003
	PHASTER	Region	Region Length	Completeness	Score	# Total Proteins	Region Position	Most Common Phage	GC %
		1	53.5Kb	intact	108	78	1521729-1575306	PHAGE_Acinet_Bphi_B1251_NC_019541(45)	0.3844
		2	26.3Kb	incomplete	10	12	2626016-2652361	PHAGE_Salmon_SJ46_NC_031129(3)	0.4335
		3	45.2Kb	intact	91	69	2714854-2760097	PHAGE_Acinet_Bphi_B1251_NC_019541(38)	0.3903
		4	27.3Kb	incomplete	30	30	2959738-2987066	PHAGE_Acinet_YMC11/11/R3177_NC_041866(2)	0.3502
	Prophage Hunter	Candidate ID	Sequence ID	Start	End	Length	Category	Score	Closest phage	Gene number
		Candidate_30	NZ_CP035183.1	1522015	1575424	53410	Active	0.86	Acinetobacter phage Ab105-2phi	81
		Candidate_51	NZ_CP035183.1	2715419	2743045	27627	Active	0.99	Acinetobacter phage YMC11/11/R3177	36
		Candidate_52	NZ_CP035183.1	2738024	2757725	19702	Active	0.88	Acinetobacter phage YMC11/11/R3177	33
		Candidate_59	NZ_CP035183.1	2952153	2990399	38247	Active	0.89	Acinetobacter bacteriophage AP22	55
		Candidate_60	NZ_CP035183.1	2974184	2989253	15070	Active	0.97	Acinetobacter bacteriophage AP22	26
	A. baumannii	11A1213CRGN064
	PHASTER	Region	Region Length	Completeness	Score	# Total Proteins	Region Position	Most Common Phage	GC %
		1	53.5Kb	intact	108	77	1516475-1570052	PHAGE_Acinet_Bphi_B1251_NC_019541(45)	0.3844
		2	17.8Kb	incomplete	10	12	2619431-2637321	PHAGE_Escher_RCS47_NC_042128(3)	0.4504
		3	45.2Kb	intact	91	69	2708340-2753583	PHAGE_Acinet_Bphi_B1251_NC_019541(38)	0.3903
		4	27.3Kb	incomplete	30	30	2953224-2980552	PHAGE_Acinet_AP22_NC_017984(2)	0.3502
	Prophage Hunter	Candidate ID	Sequence ID	Start	End	Length	Category	Score	Closest phage	Gene number
		Candidate_30	NZ_CP043419.1	1516761	1570170	53410	Active	0.86	Acinetobacter phage Ab105-2phi	81
		Candidate_51	NZ_CP043419.1	2708905	2736531	27627	Active	0.99	Acinetobacter phage YMC11/11/R3177	36
		Candidate_52	NZ_CP043419.1	2731510	2751211	19702	Active	0.88	Acinetobacter phage YMC11/11/R3177	33
		Candidate_59	NZ_CP043419.1	2945639	2983885	38247	Active	0.89	Acinetobacter bacteriophage AP22	55
		Candidate_60	NZ_CP043419.1	2967670	2982739	15070	Active	0.97	Acinetobacter bacteriophage AP22	26
	A. baumannii	11A1314CRGN089
	PHASTER	Region	Region Length	Completeness	Score	# Total Proteins	Region Position	Most Common Phage	GC %
		1	53.5Kb	intact	108	77	1517886-1571463	PHAGE_Acinet_Bphi_B1251_NC_019541(45)	0.3844
		2	32.4Kb	incomplete	20	14	2617057-2649498	PHAGE_Salmon_SJ46_NC_031129(3)	0.4264
		3	45.2Kb	intact	91	69	2710579-2755822	PHAGE_Acinet_Bphi_B1251_NC_019541(38)	0.3903
		4	27.3Kb	incomplete	30	30	2955463-2982791	PHAGE_Entero_VT2phi_272_NC_028656(2)	0.3502
	Prophage Hunter	Candidate ID	Sequence ID	Start	End	Length	Category	Score	Closest phage	Gene number
		Candidate_30	NZ_CP043418.1	1518172	1571581	53410	Active	0.86	Acinetobacter phage Ab105-2phi	81
		Candidate_51	NZ_CP043418.1	2711144	2738770	27627	Active	0.99	Acinetobacter phage YMC11/11/R3177	36
		Candidate_52	NZ_CP043418.1	2733749	2753450	19702	Active	0.88	Acinetobacter phage YMC11/11/R3177	33
		Candidate_59	NZ_CP043418.1	2947878	2986124	38247	Active	0.89	Acinetobacter bacteriophage AP22	55
		Candidate_60	NZ_CP043418.1	2969909	2984978	15070	Active	0.97	Acinetobacter bacteriophage AP22	26
	A. baumannii	15A34
	PHASTER	Region	Region Length	Completeness	Score	# Total Proteins	Region Position	Most Common Phage	GC %
		1	45.2Kb	questionable	89	69	1085569-1130812	PHAGE_Acinet_Bphi_B1251_NC_019541(37)	0.3904
		2	12.6Kb	incomplete	50	10	1160593-1173245	PHAGE_Stx2_c_Stx2a_F451_NC_049924(2)	0.4056
		3	18.3Kb	incomplete	20	26	1347047-1365428	PHAGE_Acinet_Bphi_B1251_NC_019541(19)	0.3781
		4	24.6Kb	incomplete	10	13	2430309-2454908	PHAGE_Salmon_SJ46_NC_031129(3)	0.4309
		5	36.5Kb	intact	150	53	3319303-3355813	PHAGE_Haemop_SuMu_NC_019455(13)	0.4092
	Prophage Hunter	Candidate ID	Sequence ID	Start	End	Length	Category	Score	Closest phage	Gene number
		Candidate_4	NZ_CP020590.1	139699	159629	19931	Ambiguous	0.52	Moraxella phage Mcat16	15
		Candidate_29	NZ_CP020590.1	1083680	1101143	17464	Active	0.92	Acinetobacter phage Ab105-1phi	33
		Candidate_30	NZ_CP020590.1	1102621	1130247	27627	Active	0.99	Acinetobacter phage YMC11/11/R3177	36
		Candidate_31	NZ_CP020590.1	1109064	1140221	31158	Active	0.82	Acinetobacter phage YMC11/11/R3177	37
		Candidate_71	NZ_CP020590.1	3309912	3360498	50587	Ambiguous	0.55	Mannheimia phage vB_MhM_3927AP2	68
	A. baumannii	A1
	PHASTER	Region	Region Length	Completeness	Score	# Total Proteins	Region Position	Most Common Phage	GC %
		1	45.4Kb	questionable	90	64	1123137-1168575	PHAGE_Acinet_Bphi_B1251_NC_019541(37)	0.3848
		2	17.8Kb	incomplete	60	20	1374022-1391826	PHAGE_Psychr_pOW20_A_NC_020841(5)	0.3723
		3	57.7Kb	intact	130	79	2615958-2673676	PHAGE_Acinet_YMC11/11/R3177_NC_041866(32)	0.3848
		4	45.8Kb	intact	110	74	3180594-3226442	PHAGE_Acinet_vB_AbaS_TRS1_NC_031098(13)	0.4004
	Prophage Hunter	Candidate ID	Sequence ID	Start	End	Length	Category	Score	Closest phage	Gene number
		Candidate_27	NZ_CP010781.1	1121247	1135822	14576	Active	0.98	Acinetobacter phage Ab105-1phi	29
		Candidate_28	NZ_CP010781.1	1136487	1151401	14915	Active	0.99	Acinetobacter phage Bphi-B1251	22
		Candidate_29	NZ_CP010781.1	1144365	1172503	28139	Ambiguous	0.76	Acinetobacter phage Bphi-B1251	33
		Candidate_36	NZ_CP010781.1	1372618	1391851	19234	Active	0.81	Acinetobacter phage Ab105-1phi	28
		Candidate_48	NZ_CP010781.1	2623218	2645269	22052	Active	0.98	Acinetobacter phage Bphi-B1251	26
		Candidate_49	NZ_CP010781.1	2637957	2652877	14921	Active	0.99	Acinetobacter phage Bphi-B1251	22
		Candidate_59	NZ_CP010781.1	3180594	3223413	42820	Active	0.98	Acinetobacter phage Ab105-2phi	77
	A. baumannii	A85
	PHASTER	Region	Region Length	Completeness	Score	# Total Proteins	Region Position	Most Common Phage	GC %
		1	43.2Kb	incomplete	20	25	278340-321615	PHAGE_Escher_RCS47_NC_042128(3)	0.5739
		2	13.1Kb	incomplete	20	23	1296685-1309829	PHAGE_Acinet_Bphi_B1251_NC_019541(3)	0.371
		3	22.2Kb	incomplete	30	12	1352534-1374809	PHAGE_Salmon_vB_SosS_Oslo_NC_018279(3)	0.3589
		4	17.8Kb	incomplete	60	20	1446911-1464715	PHAGE_Psychr_pOW20_A_NC_020841(5)	0.3723
		5	32.4Kb	questionable	90	40	2712828-2745231	PHAGE_Acinet_Bphi_B1251_NC_019541(28)	0.3948
		6	27.2Kb	incomplete	50	34	2738565-2765765	PHAGE_Acinet_vB_AbaS_TRS1_NC_031098(10)	0.3819
		7	55.6Kb	intact	150	83	3268988-3324677	PHAGE_Acinet_YMC11/11/R3177_NC_041866(34)	0.3941
		8	30.2Kb	intact	150	41	3480109-3510350	PHAGE_Pseudo_Dobby_NC_048109(15)	0.3913
	Prophage Hunter	Candidate ID	Sequence ID	Start	End	Length	Category	Score	Closest phage	Gene number
		Candidate_23	NZ_CP021782.1	998979	1011437	12459	Active	0.93	Moraxella phage Mcat16
		Candidate_28	NZ_CP021782.1	1301332	1320595	19264	Active	0.85	Acinetobacter phage Ab105-1phi	26
		Candidate_29	NZ_CP021782.1	1328575	1341767	13193	Ambiguous	0.71	Pectobacterium phage ZF40	13
		Candidate_31	NZ_CP021782.1	1347645	1376931	29287	Ambiguous	0.57	Acinetobacter phage Ab105-2phi	24
		Candidate_36	NZ_CP021782.1	1445507	1464740	19234	Active	0.81	Acinetobacter phage Ab105-1phi	28
		Candidate_43	NZ_CP021782.1	2074278	2107142	32865	Ambiguous	0.74	Escherichia phage Av-05	40
		Candidate_49	NZ_CP021782.1	2715135	2738469	23335	Ambiguous	0.76	Acinetobacter phage Bphi-B1251	26
		Candidate_50	NZ_CP021782.1	2721209	2763617	42409	Active	0.96	Acinetobacter phage Bphi-B1251	67
		Candidate_59	NZ_CP021782.1	3289913	3324983	35071	Active	0.96	Acinetobacter phage Bphi-B1251	60
		Candidate_61	NZ_CP021782.1	3479298	3511639	32342	Active	0.83	Escherichia phage vB_EcoM_ECO1230-10	44
	A. baumannii	A388
	PHASTER	Region	Region Length	Completeness	Score	# Total Proteins	Region Position	Most Common Phage	GC %
		1	14Kb	incomplete	10	9	276034-290064	PHAGE_Salmon_SJ46_NC_031129(3)	0.53
		2	20.9Kb	intact	150	25	614654-635616	PHAGE_Pseudo_phiCTX_NC_003278(14)	0.3944
		3	56.1Kb	intact	110	70	784945-841075	PHAGE_Acinet_vB_AbaS_TRS1_NC_031098(25)	0.3908
		4	56Kb	intact	150	81	1353058-1409116	PHAGE_Acinet_YMC11/11/R3177_NC_041866(30)	0.3875
		5	19Kb	incomplete	60	20	2631489-2650523	PHAGE_Psychr_pOW20_A_NC_020841(5)	0.3691
		6	6.9Kb	incomplete	30	8	2659738-2666715	PHAGE_Acinet_Bphi_B1251_NC_019541(2)	0.3507
		7	15.5Kb	incomplete	30	25	2785236-2800780	PHAGE_Acinet_YMC11/11/R3177_NC_041866(3)	0.3703
	Prophage Hunter	Candidate ID	Sequence ID	Start	End	Length	Category	Score	Closest phage	Gene number
		Candidate_9	NZ_CP024418.1	374147	384717	10571	Active	0.85	Aeromonas phage SW69-9	7
		Candidate_14	NZ_CP024418.1	602453	636412	33960	Active	0.82	Ralstonia phage RSY1	45
		Candidate_16	NZ_CP024418.1	790592	820655	30064	Active	0.97	Acinetobacter phage Bphi-B1251	53
		Candidate_17	NZ_CP024418.1	793745	841264	47520	Active	0.97	Acinetobacter phage Bphi-B1251	74
		Candidate_29	NZ_CP024418.1	1338098	1375603	37506	Ambiguous	0.5	Acinetobacter phage Bphi-B1251	58
		Candidate_30	NZ_CP024418.1	1348099	1373848	25750	Active	0.84	Acinetobacter phage Bphi-B1251	43
		Candidate_31	NZ_CP024418.1	1374549	1414604	40056	Ambiguous	0.72	Acinetobacter phage Bphi-B1251	49
		Candidate_36	NZ_CP024418.1	1970541	2011382	40842	Ambiguous	0.73	Escherichia phage Av-05	53
		Candidate_43	NZ_CP024418.1	2631489	2650722	19234	Active	0.81	Acinetobacter phage Ab105-1phi	28
		Candidate_44	NZ_CP024418.1	2636310	2663169	26860	Ambiguous	0.56	Acinetobacter phage Ab105-1phi	34
		Candidate_48	NZ_CP024418.1	2721436	2748438	27003	Ambiguous	0.56	Moraxella phage Mcat9	22
		Candidate_51	NZ_CP024418.1	2775827	2796133	20307	Active	0.84	Acinetobacter phage Ab105-1phi	26
		Candidate_56	NZ_CP024418.1	3075286	3087744	12459	Active	0.93	Moraxella phage Mcat16	13
	A. baumannii	A1296
	PHASTER	Region	Region Length	Completeness	Score	# Total Proteins	Region Position	Most Common Phage	GC %
		1	6.2Kb	incomplete	30	8	455769-462034	PHAGE_Pseudo_Pf3_NC_001418(2)	0.3742
		2	40.7Kb	intact	110	56	1241752-1282485	PHAGE_Acinet_YMC11/11/R3177_NC_041866(12)	0.3893
		3	28.2Kb	questionable	70	35	1361752-1389959	PHAGE_Bordet_BPP_1_NC_005357(14)	0.4236
	Prophage Hunter	Candidate ID	Sequence ID	Start	End	Length	Category	Score	Closest phage	Gene number
		Candidate_13	NZ_CP018332.1	451007	463261	12255	Ambiguous	0.65	Acinetobacter phage vB_AbaM_phiAbaA1	17
		Candidate_36	NZ_CP018332.1	1343836	1382757	38922	Ambiguous	0.66	Acinetobacter phage Ab105-2phi	51
		Candidate_37	NZ_CP018332.1	1381489	1402847	21359	Ambiguous	0.59	Acinetobacter phage vB_AbaS_TRS1	17
		Candidate_54	NZ_CP018332.1	2707529	2720582	13054	Ambiguous	0.66	Enterobacteria phage CUS-3	15
	A. baumannii	A1429
	PHASTER	Region	Region Length	Completeness	Score	# Total Proteins	Region Position	Most Common Phage	GC %
		1	36.7Kb	intact	150	42	544355-581062	PHAGE_Pseudo_Dobby_NC_048109(15)	0.3743
		2	38.2Kb	intact	150	47	1262529-1300759	PHAGE_Pelagi_HTVC010P_NC_020481(5)	0.4028
		3	53.2Kb	intact	150	73	1541791-1595010	PHAGE_Acinet_Bphi_B1251_NC_019541(36)	0.382
		4	47Kb	intact	150	58	2172733-2219791	PHAGE_Entero_mEp235_NC_019708(6)	0.3869
		5	42.5Kb	questionable	90	63	2762707-2805268	PHAGE_Acinet_Bphi_B1251_NC_019541(31)	0.3952
		6	49.7Kb	intact	140	76	3042772-3092500	PHAGE_Acinet_Bphi_B1251_NC_019541(37)	0.3887
	Prophage Hunter	Candidate ID	Sequence ID	Start	End	Length	Category	Score	Closest phage	Gene number
		Candidate_9	NZ_CP046898.1	544355	581083	36729	Ambiguous	0.67	Acinetobacter phage Ab105-1phi	44
		Candidate_19	NZ_CP046898.1	1261567	1289589	28023	Active	0.97	Acinetobacter phage YMC11/11/R3177	43
		Candidate_21	NZ_CP046898.1	1542013	1579716	37704	Active	0.99	Acinetobacter phage Bphi-B1251	58
		Candidate_22	NZ_CP046898.1	1566636	1588611	21976	Active	0.99	Acinetobacter phage Bphi-B1251	26
		Candidate_29	NZ_CP046898.1	2179357	2219952	40596	Active	0.9	Moraxella phage Mcat4	59
		Candidate_38	NZ_CP046898.1	2761304	2800848	39545	Active	0.96	Acinetobacter phage Ab105-2phi	56
		Candidate_43	NZ_CP046898.1	3033550	3046985	13436	Ambiguous	0.54	Acinetobacter phage vB_AbaS_TRS1	16
		Candidate_44	NZ_CP046898.1	3041154	3056251	15098	Active	0.86	Moraxella phage Mcat4	19
		Candidate_45	NZ_CP046898.1	3042772	3091982	49211	Active	0.97	Acinetobacter phage Bphi-B1251	77
	A. baumannii	AbCTX1
	PHASTER	Region	Region Length	Completeness	Score	# Total Proteins	Region Position	Most Common Phage	GC %
		1	35.8Kb	questionable	90	61	962-36856	PHAGE_Acinet_YMC11/11/R3177_NC_041866(23)	0.3825
		2	51.1Kb	intact	140	92	2355925-2407040	PHAGE_Acinet_Bphi_B1251_NC_019541(42)	0.3957
		3	55.3Kb	intact	110	85	2451953-2507285	PHAGE_Acinet_Bphi_B1251_NC_019541(36)	0.3963
		4	15.9Kb	incomplete	30	28	2822628-2838585	PHAGE_Acinet_Bphi_B1251_NC_019541(5)	0.367
		5	13.1Kb	incomplete	50	16	2886280-2899449	PHAGE_Salmon_SJ46_NC_031129(2)	0.3793
		6	38.8Kb	intact	150	55	3424722-3463618	PHAGE_Entero_YYZ_2008_NC_011356(5)	0.3928
	Prophage Hunter	Candidate ID	Sequence ID	Start	End	Length	Category	Score	Closest phage	Gene number
		Candidate_1	NZ_CP060029.1	1625	16690	15066	Active	0.99	Acinetobacter phage Ab105-2phi	24
		Candidate_2	NZ_CP060029.1	7062	22448	15387	Active	0.99	Acinetobacter phage Ab105-2phi	25
		Candidate_3	NZ_CP060029.1	24162	47325	23164	Active	0.92	Acinetobacter phage Ab105-1phi	30
		Candidate_49	NZ_CP060029.1	2353701	2399825	46125	Active	0.98	Acinetobacter phage Bphi-B1251	80
		Candidate_50	NZ_CP060029.1	2388585	2401779	13195	Active	0.88	Acinetobacter phage Bphi-B1251	18
		Candidate_52	NZ_CP060029.1	2444819	2480426	35608	Active	0.88	Acinetobacter phage Bphi-B1251	56
		Candidate_53	NZ_CP060029.1	2453260	2498722	45463	Active	0.97	Acinetobacter phage Bphi-B1251	71
		Candidate_65	NZ_CP060029.1	3425577	3463776	38200	Active	0.97	Acinetobacter phage Ab105-2phi	56
		Candidate_66	NZ_CP060029.1	3442475	3464078	21604	Active	0.94	Acinetobacter phage Ab105-2phi	37
	A. baumannii	AbCTX9
	PHASTER	Region	Region Length	Completeness	Score	# Total Proteins	Region Position	Most Common Phage	GC %
		1	16.2Kb	incomplete	10	33	643-16912	PHAGE_Acinet_Bphi_B1251_NC_019541(20)	0.3926
		2	7.8Kb	questionable	70	10	489647-497484	PHAGE_Stx2_c_Stx2a_F451_NC_049924(2)	0.4393
		3	8.4Kb	incomplete	60	11	3431288-3439769	PHAGE_Stx2_c_1717_NC_011357(2)	0.4243
		4	38.1Kb	questionable	80	42	3860401-3898558	PHAGE_Acinet_Bphi_B1251_NC_019541(22)	0.395
	Prophage Hunter	Candidate ID	Sequence ID	Start	End	Length	Category	Score	Closest phage	Gene number
		Candidate_43	NZ_CP060504.1	1946206	1958354	12149	Ambiguous	0.51	Staphylococcus phage JD007	15
		Candidate_54	NZ_CP060504.1	2327775	2370954	43180	Ambiguous	0.68	Acinetobacter phage Ab105-1phi	47
		Candidate_55	NZ_CP060504.1	2347107	2370705	23599	Active	0.93	Acinetobacter phage Ab105-1phi	33
		Candidate_79	NZ_CP060504.1	3864717	3885360	20644	Ambiguous	0.74	Acinetobacter phage Bphi-B1251	20
		Candidate_80	NZ_CP060504.1	3875562	3898544	22983	Active	0.99	Acinetobacter phage Ab105-2phi	30
	A. baumannii	Ab-C102
	PHASTER	Region	Region Length	Completeness	Score	# Total Proteins	Region Position	Most Common Phage	GC %
		1	16.8Kb	questionable	70	16	1199086-1215970	PHAGE_Acinet_Bphi_B1251_NC_019541(6)	0.372
		2	7.8Kb	incomplete	30	10	1279578-1287404	PHAGE_Acinet_Bphi_B1251_NC_019541(2)	0.3415
		3	5Kb	incomplete	20	8	1865434-1870489	PHAGE_Escher_PA28_NC_041935(4)	0.4005
		4	6.1Kb	incomplete	40	8	1928942-1935046	PHAGE_Stx2_II_NC_004914(2)	0.4067
		5	31Kb	intact	150	21	2986630-3017675	PHAGE_Stx2_c_1717_NC_011357(3)	0.3771
	Prophage Hunter	Candidate ID	Sequence ID	Start	End	Length	Category	Score	Closest phage	Gene number
		Candidate_3	NZ_CP051862.1	158509	178418	19910	Ambiguous	0.53	Moraxella phage Mcat16	15
		Candidate_67	NZ_CP051862.1	2788019	2801074	13056	Ambiguous	0.66	Enterobacteria phage CUS-3	15
		Candidate_74	NZ_CP051862.1	2990089	3004054	13966	Ambiguous	0.57	Acinetobacter phage WCHABP1	17
	A. baumannii	AbH12O-A2
	PHASTER	Region	Region Length	Completeness	Score	# Total Proteins	Region Position	Most Common Phage	GC %
		1	9.3Kb	incomplete	20	16	838178-847561	PHAGE_Acinet_AbP2_NC_041998(3)	0.389
		2	37Kb	intact	150	33	837745-874758	PHAGE_Entero_YYZ_2008_NC_011356(5)	0.3953
		3	40.5Kb	intact	150	57	2187208-2227712	PHAGE_Mannhe_vB_MhM_3927AP2_NC_028766(13)	0.3829
		4	39.3Kb	intact	130	57	2654953-2694310	PHAGE_Acinet_YMC11/11/R3177_NC_041866(17)	0.3965
		5	46.4Kb	intact	110	62	3107119-3153545	PHAGE_Acinet_vB_AbaS_TRS1_NC_031098(19)	0.4036
	Prophage Hunter	Candidate ID	Sequence ID	Start	End	Length	Category	Score	Closest phage	Gene number
		Candidate_15	NZ_CP009534.1	834896	862253	27358	Active	0.93	Acinetobacter phage Bphi-B1251	45
		Candidate_16	NZ_CP009534.1	837732	874770	37039	Active	0.97	Acinetobacter phage Bphi-B1251	56
		Candidate_32	NZ_CP009534.1	1913104	1923266	10163	Ambiguous	0.64	Pseudomonas phage PaMx11	14
		Candidate_35	NZ_CP009534.1	2185078	2233851	48774	Ambiguous	0.72	Mannheimia phage vB_MhM_3927AP2	63
		Candidate_40	NZ_CP009534.1	2651897	2675042	23146	Ambiguous	0.75	Acinetobacter phage YMC11/11/R3177	24
		Candidate_41	NZ_CP009534.1	2654953	2693742	38790	Active	0.89	Acinetobacter phage YMC11/11/R3177	55
		Candidate_49	NZ_CP009534.1	3105469	3153837	48369	Active	0.92	Acinetobacter phage vB_AbaS_TRS1	66
		Candidate_50	NZ_CP009534.1	3127072	3149755	22684	Active	0.99	Acinetobacter phage vB_AbaS_TRS1	41
	A. baumannii	AC1633	No prophages found
	A. baumannii	AF-401
	PHASTER	Region	Region Length	Completeness	Score	# Total Proteins	Region Position	Most Common Phage	GC %
		1	50.5Kb	intact	130	47	1069793-1120312	PHAGE_Pelagi_HTVC010P_NC_020481(5)	0.402
		2	44.4Kb	questionable	90	64	1246117-1290586	PHAGE_Acinet_YMC11/11/R3177_NC_041866(41)	0.401
		3	39.2Kb	intact	150	53	1554512-1593736	PHAGE_Mannhe_vB_MhM_3927AP2_NC_028766(13)	0.404
		4	49.4Kb	intact	106	65	1683831-1733287	PHAGE_Acinet_Bphi_B1251_NC_019541(44)	0.3931
		5	41.5Kb	intact	150	57	1803051-1844610	PHAGE_Mannhe_vB_MhM_3927AP2_NC_028766(13)	0.3831
		6	27Kb	intact	150	34	2372742-2399754	PHAGE_Entero_mEp235_NC_019708(6)	0.4102
		7	54.8Kb	intact	150	75	2914927-2969750	PHAGE_Acinet_Bphi_B1251_NC_019541(36)	0.3878
		8	47.3Kb	questionable	84	63	3094146-3141459	PHAGE_Acinet_Bphi_B1251_NC_019541(35)	0.3872
		9	45.8Kb	intact	99	65	3302390-3348271	PHAGE_Acinet_Bphi_B1251_NC_019541(41)	0.3933
	Prophage Hunter	Candidate ID	Sequence ID	Start	End	Length	Category	Score	Closest phage	Gene number
		Candidate_16	NZ_CP018254.1	1080308	1099279	18972	Active	1	Acinetobacter phage AbP2	34
		Candidate_20	NZ_CP018254.1	1236330	1274129	37800	Active	0.95	Acinetobacter phage Bphi-B1251	55
		Candidate_21	NZ_CP018254.1	1270969	1293126	22158	Ambiguous	0.6	Acinetobacter phage Bphi-B1251	23
		Candidate_25	NZ_CP018254.1	1554891	1575450	20560	Ambiguous	0.68	Pseudomonas phage H70	24
		Candidate_27	NZ_CP018254.1	1683831	1733304	49474	Active	0.91	Acinetobacter phage Bphi-B1251	69
		Candidate_30	NZ_CP018254.1	1807048	1843957	36910	Active	0.9	Mannheimia phage vB_MhM_3927AP2	53
		Candidate_35	NZ_CP018254.1	2354084	2388767	34684	Ambiguous	0.58	Moraxella phage Mcat17	27
		Candidate_36	NZ_CP018254.1	2371963	2412005	40043	Active	0.98	Moraxella phage Mcat17	54
		Candidate_44	NZ_CP018254.1	2914927	2967988	53062	Ambiguous	0.78	Acinetobacter phage Bphi-B1251	74
		Candidate_47	NZ_CP018254.1	3079430	3118190	38761	Ambiguous	0.54	Acinetobacter phage Bphi-B1251	47
		Candidate_48	NZ_CP018254.1	3106047	3122900	16854	Active	0.96	Acinetobacter phage Ab105-2phi	27
		Candidate_49	NZ_CP018254.1	3125292	3143348	18057	Active	0.87	Acinetobacter phage Bphi-B1251	31
		Candidate_53	NZ_CP018254.1	3313568	3354247	40680	Active	0.9	Acinetobacter phage Bphi-B1251	56
		Candidate_54	NZ_CP018254.1	3332968	3353836	20869	Active	0.81	Acinetobacter phage YMC11/11/R3177	32
	A. baumannii	AF-673
	PHASTER	Region	Region Length	Completeness	Score	# Total Proteins	Region Position	Most Common Phage	GC %
		1	53.5Kb	intact	108	78	1544400-1597976	PHAGE_Acinet_Bphi_B1251_NC_019541(45)	0.3844
		2	28.4Kb	incomplete	50	8	2639952-2668414	PHAGE_Escher_RCS47_NC_042128(2)	0.4146
		3	45.2Kb	intact	91	69	2729493-2774736	PHAGE_Acinet_Bphi_B1251_NC_019541(38)	0.3903
		4	27.3Kb	incomplete	30	29	2974373-3001701	PHAGE_Escher_ArgO145_NC_049918(2)	0.3502
		Candidate ID	Sequence ID	Start	End	Length	Category	Score	Closest phage	Gene number
		Candidate_29	NZ_CP018256.1	1544686	1598094	53409	Active	0.86	Acinetobacter phage Ab105-2phi	81
		Candidate_50	NZ_CP018256.1	2730058	2757684	27627	Active	0.99	Acinetobacter phage YMC11/11/R3177	36
		Candidate_51	NZ_CP018256.1	2752663	2772364	19702	Active	0.88	Acinetobacter phage YMC11/11/R3177	33
		Candidate_58	NZ_CP018256.1	2966788	3005034	38247	Active	0.89	Acinetobacter bacteriophage AP22	55
		Candidate_59	NZ_CP018256.1	2988819	3003888	15070	Active	0.97	Acinetobacter bacteriophage AP22	26
	A. baumannii	AR_0056
	PHASTER	Region	Region Length	Completeness	Score	# Total Proteins	Region Position	Most Common Phage	GC %
		1	12Kb	incomplete	40	13	95087-107160	PHAGE_Acinet_Bphi_B1251_NC_019541(4)	0.347
		2	46.6Kb	intact	94	73	1263981-1310606	PHAGE_Acinet_Bphi_B1251_NC_019541(39)	0.3928
		3	56.7Kb	intact	99	82	1770156-1826931	PHAGE_Acinet_Bphi_B1251_NC_019541(41)	0.3834
		4	48.4Kb	intact	100	67	3507416-3555864	PHAGE_Acinet_Bphi_B1251_NC_019541(40)	0.3894
		5	43.2Kb	intact	100	67	3704222-3747490	PHAGE_Acinet_Bphi_B1251_NC_019541(33)	0.3864
	Prophage Hunter	Candidate ID	Sequence ID	Start	End	Length	Category	Score	Closest phage	Gene number
		Candidate_2	NZ_CP026707.1	86710	102326	15617	Ambiguous	0.52	Acinetobacter phage Ab105-1phi	18
		Candidate_22	NZ_CP026707.1	1248688	1283640	34953	Ambiguous	0.53	Acinetobacter phage YMC11/11/R3177	40
		Candidate_23	NZ_CP026707.1	1264546	1292172	27627	Active	0.99	Acinetobacter phage YMC11/11/R3177	36
		Candidate_24	NZ_CP026707.1	1284432	1314733	30302	Active	0.88	Acinetobacter phage Bphi-B1251	49
		Candidate_34	NZ_CP026707.1	1763438	1806238	42801	Ambiguous	0.69	Acinetobacter phage Bphi-B1251	52
		Candidate_35	NZ_CP026707.1	1793368	1827189	33822	Active	0.91	Acinetobacter phage Bphi-B1251	59
		Candidate_55	NZ_CP026707.1	2878137	2898675	20539	Ambiguous	0.61	N/A	22
		Candidate_71	NZ_CP026707.1	3490375	3555327	64953	Ambiguous	0.6	Acinetobacter phage Bphi-B1251	81
		Candidate_75	NZ_CP026707.1	3700626	3739487	38862	Active	0.92	Acinetobacter phage YMC11/11/R3177	67
		Candidate_76	NZ_CP026707.1	3720605	3750414	29810	Active	0.91	Acinetobacter phage YMC11/11/R3177	39
	A. baumannii	AR_0063
	PHASTER	Region	Region Length	Completeness	Score	# Total Proteins	Region Position	Most Common Phage	GC %
		1	4.7Kb	questionable	80	8	1348768-1353553	PHAGE_Klebsi_ST437_OXA245phi4.1_NC_049448(1)	0.3391
		2	49.4Kb	intact	150	64	1463421-1512873	PHAGE_Acinet_YMC11/11/R3177_NC_041866(32)	0.4003
		3	42.3Kb	intact	150	58	2807738-2850132	PHAGE_Mannhe_vB_MhM_3927AP2_NC_028766(13)	0.3827
		4	11.4Kb	incomplete	50	15	3030037-3041471	PHAGE_Clostr_phiCD27_NC_011398(2)	0.353
		5	24.8Kb	incomplete	30	26	3087372-3112179	PHAGE_Acinet_Bphi_B1251_NC_019541(4)	0.3651
		6	73.5Kb	intact	150	78	3304887-3378480	PHAGE_Pseudo_PMG1_NC_016765(8)	0.3962
	Prophage Hunter	Candidate ID	Sequence ID	Start	End	Length	Category	Score	Closest phage	Gene number
		Candidate_27	NZ_CP026711.1	1451421	1525804	74384	Ambiguous	0.77	Acinetobacter phage YMC11/11/R3177	97
		Candidate_45	NZ_CP026711.1	2805608	2854381	48774	Ambiguous	0.68	Mannheimia phage vB_MhM_3927AP2	63
		Candidate_48	NZ_CP026711.1	3087808	3108247	20440	Active	0.95	Acinetobacter phage vB_AbaS_TRS1	33
		Candidate_52	NZ_CP026711.1	3323597	3354768	31172	Ambiguous	0.74	Moraxella phage Mcat16	28
		Candidate_53	NZ_CP026711.1	3338717	3384948	46232	Active	0.84	Acinetobacter phage Ab105-2phi	74
		Candidate_54	NZ_CP026711.1	3354308	3392385	38078	Ambiguous	0.59	Acinetobacter phage Ab105-2phi	60
	A. baumannii	AR_0083
	PHASTER	Region	Region Length	Completeness	Score	# Total Proteins	Region Position	Most Common Phage	GC %
		1	53.1Kb	intact	150	77	220684-273819	PHAGE_Acinet_YMC11/11/R3177_NC_041866(30)	0.399
		2	39.2Kb	intact	150	54	489303-528568	PHAGE_Haemop_SuMu_NC_019455(12)	0.4028
		3	19Kb	incomplete	60	20	1574331-1593365	PHAGE_Psychr_pOW20_A_NC_020841(5)	0.3691
		4	48.7Kb	intact	106	73	1834163-1882948	PHAGE_Acinet_Bphi_B1251_NC_019541(44)	0.3825
		5	40.6Kb	intact	150	50	3824263-3864883	PHAGE_Psychr_Psymv2_NC_023734(11)	0.4001
	Prophage Hunter	Candidate ID	Sequence ID	Start	End	Length	Category	Score	Closest phage	Gene number
		Candidate_3	NZ_CP027528.1	223316	273834	50519	Active	0.91	Acinetobacter phage Bphi-B1251	76
		Candidate_6	NZ_CP027528.1	482308	530928	48621	Ambiguous	0.51	Pseudomonas phage VW-6B	58
		Candidate_15	NZ_CP027528.1	1574331	1593564	19234	Active	0.81	Acinetobacter phage Ab105-1phi	28
		Candidate_23	NZ_CP027528.1	1830235	1859365	29131	Ambiguous	0.75	Acinetobacter phage Bphi-B1251	37
		Candidate_24	NZ_CP027528.1	1831426	1883248	51823	Active	0.91	Acinetobacter phage Bphi-B1251	75
		Candidate_25	NZ_CP027528.1	1867946	1884838	16893	Active	0.95	Acinetobacter phage Ab105-1phi	32
		Candidate_58	NZ_CP027528.1	3440337	3450907	10571	Active	0.85	Aeromonas phage SW69-9	7
		Candidate_64	NZ_CP027528.1	3827105	3864909	37805	Active	0.99	Psychrobacter phage Psymv2	55
	A. baumannii	AR_0088
	PHASTER	Region	Region Length	Completeness	Score	# Total Proteins	Region Position	Most Common Phage	GC %
		1	40.9Kb	intact	150	58	914995-955914	PHAGE_Mannhe_vB_MhM_3927AP2_NC_028766(13)	0.408
		2	55.5Kb	intact	140	57	1378680-1434198	PHAGE_Acinet_YMC11/11/R3177_NC_041866(13)	0.3831
		3	37.3Kb	intact	150	52	2392947-2430255	PHAGE_Haemop_SuMu_NC_019455(13)	0.4106
		4	26.8Kb	questionable	90	35	2463910-2490727	PHAGE_Salmon_SEN34_NC_028699(20)	0.4007
		5	25.5Kb	incomplete	30	20	2480495-2506050	PHAGE_Acinet_Bphi_B1251_NC_019541(8)	0.3885
	Prophage Hunter	Candidate ID	Sequence ID	Start	End	Length	Category	Score	Closest phage	Gene number
		Candidate_20	NZ_CP027530.1	916788	963737	46950	Ambiguous	0.68	Mannheimia phage vB_MhM_3927AP2	62
		Candidate_32	NZ_CP027530.1	1388655	1431497	42843	Active	0.88	Acinetobacter phage YMC11/11/R3177	58
		Candidate_50	NZ_CP027530.1	2460220	2485925	25706	Ambiguous	0.75	Acinetobacter phage Ab105-1phi	32
		Candidate_51	NZ_CP027530.1	2463219	2506117	42899	Active	0.91	Acinetobacter phage Ab105-1phi	64
		Candidate_63	NZ_CP027530.1	3150748	3163800	13053	Ambiguous	0.66	Enterobacteria phage CUS-3	15
	A. baumannii	AR_0101
	PHASTER	Region	Region Length	Completeness	Score	# Total Proteins	Region Position	Most Common Phage	GC %
		1	37.6Kb	intact	140	61	819-38459	PHAGE_Pseudo_PMG1_NC_016765(8)	0.3838
		2	26.5Kb	intact	110	38	521372-547900	PHAGE_Pelagi_HTVC010P_NC_020481(5)	0.4135
		3	49.9Kb	intact	140	65	2113612-2163567	PHAGE_Acinet_vB_AbaS_TRS1_NC_031098(20)	0.4048
		4	41.4Kb	intact	150	36	2186729-2228221	PHAGE_Acinet_YMC11/11/R3177_NC_041866(7)	0.4044
		5	26.1Kb	intact	150	30	2261551-2287698	PHAGE_Entero_HK022_NC_002166(6)	0.4123
		6	46.1Kb	intact	110	69	2501219-2547342	PHAGE_Acinet_YMC11/11/R3177_NC_041866(42)	0.393
		7	6.6Kb	incomplete	40	10	2748349-2755042	PHAGE_Acinet_Bphi_B1251_NC_019541(2)	0.3421
		8	43.2Kb	intact	110	59	3195242-3238527	PHAGE_Acinet_vB_AbaS_TRS1_NC_031098(25)	0.4063
		9	41.5Kb	intact	150	56	3712226-3753734	PHAGE_Mannhe_vB_MhM_3927AP2_NC_028766(13)	0.3835
		10	17.4Kb	incomplete	30	30	3986480-4003900	PHAGE_Acinet_YMC11/11/R3177_NC_041866(4)	0.3694
	Prophage Hunter	Candidate ID	Sequence ID	Start	End	Length	Category	Score	Closest phage	Gene number
		Candidate_2	NZ_CP027611.1	771	44927	44157	Active	0.86	Acinetobacter phage Ab105-2phi	71
		Candidate_3	NZ_CP027611.1	15173	52364	37192	Ambiguous	0.59	Acinetobacter phage Ab105-2phi	59
		Candidate_11	NZ_CP027611.1	513608	547019	33412	Active	0.92	Acinetobacter phage Ab105-2phi	47
		Candidate_31	NZ_CP027611.1	2117561	2160096	42536	Active	0.94	Acinetobacter phage vB_AbaS_TRS1	58
		Candidate_32	NZ_CP027611.1	2182582	2205377	22796	Active	0.86	Moraxella phage Mcat7	36
		Candidate_33	NZ_CP027611.1	2181487	2219431	37945	Active	0.96	Moraxella phage Mcat7	51
		Candidate_34	NZ_CP027611.1	2201726	2229267	27542	Active	0.91	Acinetobacter phage Bphi-B1251	28
		Candidate_35	NZ_CP027611.1	2247236	2270031	22796	Active	0.86	Moraxella phage Mcat7	36
		Candidate_36	NZ_CP027611.1	2249041	2287773	38733	Active	0.97	Acinetobacter phage Bphi-B1251	52
		Candidate_41	NZ_CP027611.1	2494062	2524590	30529	Active	0.89	Acinetobacter phage Bphi-B1251	45
		Candidate_42	NZ_CP027611.1	2516874	2533559	16686	Active	0.96	Acinetobacter phage Bphi-B1251	25
		Candidate_43	NZ_CP027611.1	2525851	2555724	29874	Ambiguous	0.8	Acinetobacter phage YMC11/11/R3177	32
		Candidate_51	NZ_CP027611.1	3195242	3238548	43307	Active	0.96	Acinetobacter phage vB_AbaS_TRS1	61
		Candidate_60	NZ_CP027611.1	3982011	4004639	22629	Active	0.95	Acinetobacter phage vB_AbaS_TRS1	37
	A. baumannii	AR_0102
	PHASTER	Region	Region Length	Completeness	Score	# Total Proteins	Region Position	Most Common Phage	GC %
		1	51.2Kb	intact	101	78	2046236-2097523	PHAGE_Acinet_Bphi_B1251_NC_019541(42)	0.3914
		2	54.4Kb	intact	120	80	2460090-2514516	PHAGE_Acinet_Bphi_B1251_NC_019541(46)	0.3836
		3	6.8Kb	incomplete	40	10	3439511-3446344	PHAGE_Acinet_YMC11/11/R3177_NC_041866(2)	0.3387
		4	45.2Kb	questionable	89	68	3595802-3641045	PHAGE_Acinet_Bphi_B1251_NC_019541(37)	0.3903
		5	27.3Kb	incomplete	30	30	3841874-3869202	PHAGE_Acinet_Bphi_B1251_NC_019541(2)	0.3502
	Prophage Hunter	Candidate ID	Sequence ID	Start	End	Length	Category	Score	Closest phage	Gene number
		Candidate_41	NZ_CP027607.1	2037079	2077685	40607	Active	0.9	Acinetobacter phage Bphi-B1251	60
		Candidate_42	NZ_CP027607.1	2079149	2099632	20484	Ambiguous	0.66	Acinetobacter phage Bphi-B1251	20
		Candidate_43	NZ_CP027607.1	2083140	2099234	16095	Ambiguous	0.5	Acinetobacter phage Bphi-B1251	16
		Candidate_48	NZ_CP027607.1	2459059	2475581	16523	Active	0.81	Acinetobacter phage Ab105-1phi	30
		Candidate_49	NZ_CP027607.1	2460201	2514399	54199	Active	0.84	Acinetobacter phage Ab105-2phi	84
		Candidate_67	NZ_CP027607.1	3596367	3623993	27627	Active	0.99	Acinetobacter phage YMC11/11/R3177	36
		Candidate_68	NZ_CP027607.1	3618972	3638673	19702	Active	0.88	Acinetobacter phage YMC11/11/R3177	33
		Candidate_75	NZ_CP027607.1	3834289	3872535	38247	Active	0.89	Acinetobacter bacteriophage AP22	55
		Candidate_76	NZ_CP027607.1	3856320	3871389	15070	Active	0.97	Acinetobacter bacteriophage AP22	26
	A. baumannii	ATCC_19606
	PHASTER	Region	Region Length	Completeness	Score	# Total Proteins	Region Position	Most Common Phage	GC %
		1	6.3Kb	incomplete	30	8	549588-555967	PHAGE_Stenot_phiSHP2_NC_015586(3)	0.3738
		2	45.2Kb	questionable	89	70	1136368-1181611	PHAGE_Acinet_Bphi_B1251_NC_019541(37)	0.3904
		3	41.2Kb	intact	130	56	1336408-1377688	PHAGE_Acinet_Bphi_B1251_NC_019541(13)	0.404
		4	34Kb	questionable	70	38	1464722-1498782	PHAGE_Bordet_BPP_1_NC_005357(8)	0.4098
		5	30.3Kb	incomplete	20	8	1491920-1522306	PHAGE_Acinet_vB_AbaP_PD_6A3_NC_028684(2)	0.3732
		6	51.5Kb	intact	110	72	2761519-2813092	PHAGE_Acinet_vB_AbaS_TRS1_NC_031098(24)	0.3969
	Prophage Hunter	Candidate ID	Sequence ID	Start	End	Length	Category	Score	Closest phage	Gene number
		Candidate_25	NZ_CP045110.1	1134479	1151942	17464	Active	0.92	Acinetobacter phage Ab105-1phi	33
		Candidate_26	NZ_CP045110.1	1153420	1181046	27627	Active	0.99	Acinetobacter phage YMC11/11/R3177	36
		Candidate_27	NZ_CP045110.1	1159863	1189990	30128	Active	0.82	Acinetobacter phage YMC11/11/R3177	34
		Candidate_33	NZ_CP045110.1	1335538	1377910	42373	Active	0.85	Acinetobacter phage YMC11/11/R3177	59
		Candidate_39	NZ_CP045110.1	1452328	1488419	36092	Ambiguous	0.75	Acinetobacter phage YMC11/11/R3177	50
		Candidate_40	NZ_CP045110.1	1473834	1505305	31472	Active	0.93	Acinetobacter phage YMC11/11/R3177	31
		Candidate_56	NZ_CP045110.1	2774886	2789699	14814	Active	0.96	Acinetobacter phage Ab105-2phi	24
		Candidate_57	NZ_CP045110.1	2778801	2817335	38535	Active	0.91	Acinetobacter phage Ab105-2phi	63
	A. baumannii	ATCC_17961
	PHASTER	Region	Region Length	Completeness	Score	# Total Proteins	Region Position	Most Common Phage	GC %
		1	49.8Kb	questionable	70	74	1183673-1233473	PHAGE_Acinet_vB_AbaS_TRS1_NC_031098(25)	0.4037
		2	19.4Kb	incomplete	30	30	1537499-1556990	PHAGE_Acinet_YMC11/11/R3177_NC_041866(4)	0.3559
		3	57.9Kb	incomplete	50	63	2671995-2729917	PHAGE_Acinet_vB_AbaS_TRS1_NC_031098(23)	0.4095
		4	45.2Kb	questionable	89	68	2804395-2849638	PHAGE_Acinet_Bphi_B1251_NC_019541(37)	0.3903
		5	6.3Kb	incomplete	30	8	3470358-3476737	PHAGE_Stenot_phiSHP2_NC_015586(3)	0.374
	Prophage Hunter	Candidate ID	Sequence ID	Start	End	Length	Category	Score	Closest phage	Gene number
		Candidate_24	NZ_CP065432.1	1173763	1217747	43985	Active	0.89	Acinetobacter phage vB_AbaS_TRS1	69
		Candidate_30	NZ_CP065432.1	1522190	1555889	33700	Ambiguous	0.56	Acinetobacter phage Ab105-1phi	45
		Candidate_48	NZ_CP065432.1	2696241	2742571	46331	Active	0.88	Acinetobacter phage vB_AbaS_TRS1	72
		Candidate_53	NZ_CP065432.1	2804960	2832586	27627	Active	0.99	Acinetobacter phage YMC11/11/R3177	36
		Candidate_54	NZ_CP065432.1	2827565	2847266	19702	Active	0.88	Acinetobacter phage YMC11/11/R3177	33
		Candidate_55	NZ_CP065432.1	2840586	2861953	21368	Active	0.84	Acinetobacter phage Ab105-1phi	23
		Candidate_58	NZ_CP065432.1	3020300	3031189	10890	Active	0.98	Moraxella phage Mcat16	15
		Candidate_81	NZ_CP065432.1	3795513	3815431	19919	Ambiguous	0.5	Moraxella phage Mcat16	15
	A. baumannii	Ax270
		Region	Region Length	Completeness	Score	# Total Proteins	Region Position	Most Common Phage	GC %
		1	19Kb	incomplete	60	20	2466223-2485257	PHAGE_Psychr_pOW20_A_NC_020841(5)	0.3692
		2	45.1Kb	questionable	80	67	2693951-2739082	PHAGE_Acinet_Bphi_B1251_NC_019541(33)	0.3844
	Prophage Hunter	Candidate ID	Sequence ID	Start	End	Length	Category	Score	Closest phage	Gene number
		Candidate_12	NZ_CP049240.1	348614	359184	10571	Active	0.85	Aeromonas phage SW69-9	7
		Candidate_42	NZ_CP049240.1	2466223	2485456	19234	Active	0.81	Acinetobacter phage Ab105-1phi	28
		Candidate_50	NZ_CP049240.1	2692556	2734447	41892	Active	0.96	Acinetobacter phage Bphi-B1251	59
		Candidate_51	NZ_CP049240.1	2723806	2735633	11828	Active	0.98	Acinetobacter phage Ab105-1phi	23
	A. baumannii	B9
		Region	Region Length	Completeness	Score	# Total Proteins	Region Position	Most Common Phage	GC %
		1	29.8Kb	incomplete	10	12	2554402-2584208	PHAGE_Escher_RCS47_NC_042128(3)	0.4192
	A. baumannii	B10
	PHASTER	Region	Region Length	Completeness	Score	# Total Proteins	Region Position	Most Common Phage	GC %
		1	41Kb	intact	130	63	1272508-1313561	PHAGE_Salmon_SEN34_NC_028699(20)	0.402
		2	50.1Kb	intact	106	67	1561317-1611498	PHAGE_Acinet_Bphi_B1251_NC_019541(44)	0.3856
		3	27.8Kb	incomplete	10	17	2650712-2678557	PHAGE_Salmon_SJ46_NC_031129(3)	0.4736
		4	45.2Kb	intact	91	70	2714655-2759900	PHAGE_Acinet_Bphi_B1251_NC_019541(38)	0.3904
		5	32.2Kb	incomplete	40	29	2980098-3012396	PHAGE_Acinet_Bphi_B1251_NC_019541(3)	0.3546
	Prophage Hunter	Candidate ID	Sequence ID	Start	End	Length	Category	Score	Closest phage	Gene number
		Candidate_23	NZ_CP079942.1	1262623	1293932	31310	Ambiguous	0.75	Acinetobacter phage Ab105-1phi	47
		Candidate_24	NZ_CP079942.1	1272508	1313577	41070	Active	0.91	Acinetobacter phage Ab105-1phi	62
		Candidate_25	NZ_CP079942.1	1295962	1315014	19053	Ambiguous	0.65	Acinetobacter phage Ab105-1phi	25
		Candidate_27	NZ_CP079942.1	1553490	1595180	41691	Active	0.82	Acinetobacter phage Bphi-B1251	54
		Candidate_28	NZ_CP079942.1	1575986	1611347	35362	Active	0.81	Acinetobacter phage Bphi-B1251	44
		Candidate_44	NZ_CP079942.1	2699740	2734316	34577	Ambiguous	0.61	Acinetobacter phage YMC11/11/R3177	41
		Candidate_45	NZ_CP079942.1	2715220	2742848	27629	Active	1	Acinetobacter phage YMC11/11/R3177	38
		Candidate_46	NZ_CP079942.1	2737827	2757528	19702	Active	0.88	Acinetobacter phage YMC11/11/R3177	33
		Candidate_49	NZ_CP079942.1	2924940	2940394	15455	Ambiguous	0.78	Moraxella phage Mcat16	21
		Candidate_52	NZ_CP079942.1	2979042	3015729	36688	Active	0.82	Acinetobacter bacteriophage AP22	54
		Candidate_53	NZ_CP079942.1	2999543	3014583	15041	Active	0.97	Acinetobacter bacteriophage AP22	26
	A. baumannii	CFSAN093708
	PHASTER	Region	Region Length	Completeness	Score	# Total Proteins	Region Position	Most Common Phage	GC %
		1	52Kb	intact	116	74	508644-560692	PHAGE_Acinet_Bphi_B1251_NC_019541(48)	0.3853
		2	52.8Kb	intact	140	68	1040722-1093547	PHAGE_Acinet_YMC11/11/R3177_NC_041866(26)	0.3943
		3	52.4Kb	intact	123	75	1272509-1324950	PHAGE_Acinet_Bphi_B1251_NC_019541(51)	0.3935
		4	42.4Kb	intact	140	62	1666446-1708938	PHAGE_Salmon_SEN34_NC_028699(20)	0.3931
		5	44.1Kb	questionable	90	47	2667764-2711958	PHAGE_Bordet_BPP_1_NC_005357(15)	0.4126
		6	38.9Kb	intact	120	33	2793908-2832816	PHAGE_Escher_RCS47_NC_042128(3)	0.5294
		7	45.2Kb	questionable	89	69	2882117-2927360	PHAGE_Acinet_Bphi_B1251_NC_019541(37)	0.3903
	Prophage Hunter	Candidate ID	Sequence ID	Start	End	Length	Category	Score	Closest phage	Gene number
		Candidate_10	NZ_CP061519.1	509900	560706	50807	Active	0.9	Acinetobacter phage Bphi-B1251	76
		Candidate_19	NZ_CP061519.1	1040797	1093423	52627	Active	0.95	Acinetobacter phage Bphi-B1251	69
		Candidate_22	NZ_CP061519.1	1274896	1325141	50246	Active	0.93	Acinetobacter phage Bphi-B1251	76
		Candidate_27	NZ_CP061519.1	1666557	1708821	42265	Active	0.89	Acinetobacter phage Ab105-1phi	62
		Candidate_28	NZ_CP061519.1	1679963	1709700	29738	Active	0.84	Acinetobacter phage Ab105-1phi	37
		Candidate_40	NZ_CP061519.1	2667764	2709268	41505	Active	0.87	Acinetobacter phage Ab105-1phi	45
		Candidate_50	NZ_CP061519.1	2882682	2910308	27627	Active	0.99	Acinetobacter phage YMC11/11/R3177	36
		Candidate_51	NZ_CP061519.1	2905287	2924988	19702	Active	0.88	Acinetobacter phage YMC11/11/R3177	33
	A. baumannii	CFSAN093709
	PHASTER	Region	Region Length	Completeness	Score	# Total Proteins	Region Position	Most Common Phage	GC %
		1	27.4Kb	incomplete	40	41	508633-536088	PHAGE_Acinet_Bphi_B1251_NC_019541(25)	0.3892
		2	52.6Kb	intact	140	66	672446-725053	PHAGE_Acinet_YMC11/11/R3177_NC_041866(26)	0.3945
		3	50.8Kb	intact	128	79	1205874-1256719	PHAGE_Acinet_Bphi_B1251_NC_019541(53)	0.3914
		4	35.5Kb	incomplete	60	36	1292841-1328394	PHAGE_Acinet_YMC11/11/R3177_NC_041866(24)	0.39
		5	42.4Kb	intact	140	63	1669890-1712382	PHAGE_Salmon_SEN34_NC_028699(20)	0.3931
		6	44.1Kb	intact	100	47	2671207-2715401	PHAGE_Bordet_BPP_1_NC_005357(15)	0.4126
		7	38.9Kb	intact	120	33	2797351-2836259	PHAGE_Salmon_SJ46_NC_031129(3)	0.5294
		8	45.2Kb	questionable	89	69	2885560-2930803	PHAGE_Acinet_Bphi_B1251_NC_019541(37)	0.3903
	Prophage Hunter	Candidate ID	Sequence ID	Start	End	Length	Category	Score	Closest phage	Gene number
		Candidate_13	NZ_CP061517.1	672438	725064	52627	Active	0.94	Acinetobacter phage Bphi-B1251	68
		Candidate_22	NZ_CP061517.1	1205525	1274687	69163	Active	0.83	Acinetobacter phage Bphi-B1251	98
		Candidate_28	NZ_CP061517.1	1670001	1712265	42265	Active	0.89	Acinetobacter phage Ab105-1phi	62
		Candidate_29	NZ_CP061517.1	1683407	1713144	29738	Active	0.84	Acinetobacter phage Ab105-1phi	37
		Candidate_41	NZ_CP061517.1	2671207	2712711	41505	Active	0.87	Acinetobacter phage Ab105-1phi	45
		Candidate_51	NZ_CP061517.1	2886125	2913751	27627	Active	0.99	Acinetobacter phage YMC11/11/R3177	36
		Candidate_52	NZ_CP061517.1	2908730	2928431	19702	Active	0.88	Acinetobacter phage YMC11/11/R3177	33
	A. baumannii	CFSAN093710
	PHASTER	Region	Region Length	Completeness	Score	# Total Proteins	Region Position	Most Common Phage	GC %
		1	52Kb	intact	116	74	508653-560701	PHAGE_Acinet_Bphi_B1251_NC_019541(48)	0.3853
		2	52.4Kb	intact	123	75	1220022-1272463	PHAGE_Acinet_Bphi_B1251_NC_019541(51)	0.3935
		3	42.4Kb	intact	140	62	1613959-1656451	PHAGE_Salmon_SEN34_NC_028699(20)	0.3931
		4	41.4Kb	intact	100	44	2615271-2656720	PHAGE_Bordet_BPP_1_NC_005357(15)	0.4193
		5	38.9Kb	intact	110	34	2741415-2780323	PHAGE_Escher_RCS47_NC_042128(3)	0.5294
		6	45.2Kb	questionable	89	69	2829624-2874867	PHAGE_Acinet_Bphi_B1251_NC_019541(37)	0.3903
	A. baumannii	Cl300
	PHASTER	Region	Region Length	Completeness	Score	# Total Proteins	Region Position	Most Common Phage	GC %
		1	52.4Kb	intact	140	74	1238841-1291327	PHAGE_Acinet_YMC11/11/R3177_NC_041866(36)	0.3931
		2	53.4Kb	intact	110	72	1679791-1733273	PHAGE_Acinet_Bphi_B1251_NC_019541(34)	0.3755
		3	44.2Kb	intact	100	63	2876439-2920655	PHAGE_Acinet_Bphi_B1251_NC_019541(29)	0.3867
	Prophage Hunter	Candidate ID	Sequence ID	Start	End	Length	Category	Score	Closest phage	Gene number
		Candidate_4	NZ_CP082952.1	111555	140893	29339	Ambiguous	0.57	Listeria phage A118	30
		Candidate_27	NZ_CP082952.1	1225570	1256850	31281	Ambiguous	0.79	Acinetobacter phage Bphi-B1251	41
		Candidate_28	NZ_CP082952.1	1246011	1273737	27727	Active	1	Acinetobacter phage Bphi-B1251	50
		Candidate_29	NZ_CP082952.1	1262466	1298953	36488	Ambiguous	0.76	Acinetobacter phage Bphi-B1251	42
		Candidate_35	NZ_CP082952.1	1676662	1696087	19426	Ambiguous	0.58	Acinetobacter phage YMC11/11/R3177	30
		Candidate_36	NZ_CP082952.1	1685161	1735929	50769	Active	0.84	Acinetobacter phage Bphi-B1251	68
		Candidate_53	NZ_CP082952.1	2871199	2890430	19232	Ambiguous	0.59	Acinetobacter phage Bphi-B1251	22
		Candidate_54	NZ_CP082952.1	2880939	2908878	27940	Active	0.99	Acinetobacter phage Bphi-B1251	36
		Candidate_55	NZ_CP082952.1	2898584	2916379	17796	Active	0.92	Acinetobacter phage Ab105-2phi	30
	A. baumannii	Cl415
	PHASTER	Region	Region Length	Completeness	Score	# Total Proteins	Region Position	Most Common Phage	GC %
		1	49.2Kb	intact	110	79	1183534-1232819	PHAGE_Acinet_YMC11/11/R3177_NC_041866(40)	0.3955
		2	51.3Kb	intact	104	67	1558788-1610159	PHAGE_Acinet_Bphi_B1251_NC_019541(43)	0.3851
		3	18.9Kb	incomplete	10	9	2668054-2687040	PHAGE_Escher_RCS47_NC_042128(3)	0.4561
		4	36Kb	questionable	80	52	2717295-2753381	PHAGE_Acinet_vB_AbaS_TRS1_NC_031098(8)	0.3997
		5	18.1Kb	incomplete	30	32	2991335-3009453	PHAGE_Acinet_Bphi_B1251_NC_019541(3)	0.358
	Prophage Hunter	Candidate ID	Sequence ID	Start	End	Length	Category	Score	Closest phage	Gene number
		Candidate_20	NZ_CP071763.1	1167971	1239817	71847	Active	0.85	Acinetobacter phage Bphi-B1251	100
		Candidate_26	NZ_CP071763.1	1550961	1592651	41691	Active	0.82	Acinetobacter phage Bphi-B1251	54
		Candidate_27	NZ_CP071763.1	1573457	1610008	36552	Active	0.83	Acinetobacter phage Bphi-B1251	45
		Candidate_45	NZ_CP071763.1	2717295	2753434	36140	Active	0.98	Acinetobacter phage Ab105-1phi	58
		Candidate_46	NZ_CP071763.1	2730763	2767422	36660	Active	0.97	Acinetobacter phage Bphi-B1251	50
		Candidate_49	NZ_CP071763.1	2918192	2933646	15455	Ambiguous	0.78	Moraxella phage Mcat16	21
		Candidate_51	NZ_CP071763.1	2973483	3012786	39304	Active	0.81	Acinetobacter bacteriophage AP22	55
		Candidate_52	NZ_CP071763.1	2996600	3011640	15041	Active	0.97	Acinetobacter bacteriophage AP22	26
	A. baumannii	D4
	PHASTER	Region	Region Length	Completeness	Score	# Total Proteins	Region Position	Most Common Phage	GC %
		1	44.3Kb	intact	110	26	42000-86357	PHAGE_Escher_RCS47_NC_042128(4)	0.494
		2	28Kb	incomplete	40	35	1423280-1451363	PHAGE_Bordet_BPP_1_NC_005357(13)	0.4247
		3	44.5Kb	intact	140	61	2466916-2511464	PHAGE_Acinet_YMC11/11/R3177_NC_041866(13)	0.3954
		4	53.2Kb	intact	100	74	2897586-2950793	PHAGE_Acinet_vB_AbaS_TRS1_NC_031098(23)	0.4005
	A. baumannii	D36
	PHASTER	Region	Region Length	Completeness	Score	# Total Proteins	Region Position	Most Common Phage	GC %
		1	39.2Kb	intact	150	51	795859-835101	PHAGE_Psychr_Psymv2_NC_023734(10)	0.4017
		2	57.8Kb	questionable	90	47	1211862-1269671	PHAGE_Acinet_vB_AbaS_TRS1_NC_031098(6)	0.3702
		3	36.2Kb	intact	150	52	1595513-1631734	PHAGE_Mannhe_vB_MhM_3927AP2_NC_028766(12)	0.4094
		4	47.7Kb	intact	100	69	2850467-2898232	PHAGE_Acinet_Bphi_B1251_NC_019541(34)	0.3789
		5	20.5Kb	incomplete	40	17	3039504-3060014	PHAGE_Salmon_vB_SosS_Oslo_NC_018279(2)	0.3574
	A. baumannii	D46
	PHASTER	Region	Region Length	Completeness	Score	# Total Proteins	Region Position	Most Common Phage	GC %
		1	14.8Kb	incomplete	20	26	895764-910637	PHAGE_Acinet_AP22_NC_017984(5)	0.3883
		2	9.8Kb	incomplete	50	14	914363-924228	PHAGE_Psychr_pOW20_A_NC_020841(5)	0.4241
		3	26.7Kb	incomplete	50	13	915394-942128	PHAGE_Acinet_YMC11/11/R3177_NC_041866(2)	0.4237
		4	55.6Kb	intact	150	79	1298451-1354124	PHAGE_Acinet_Bphi_B1251_NC_019541(27)	0.3925
		5	25.4Kb	incomplete	20	27	2447072-2472559	PHAGE_Acinet_Bphi_B1251_NC_019541(4)	0.3547
	A. baumannii	DA33382
	PHASTER	Region	Region Length	Completeness	Score	# Total Proteins	Region Position	Most Common Phage	GC %
		1	13.1Kb	incomplete	20	22	122296-135440	PHAGE_Acinet_Bphi_B1251_NC_019541(3)	0.371
		2	22.2Kb	incomplete	30	12	178135-200410	PHAGE_Salmon_vB_SosS_Oslo_NC_018279(3)	0.3589
		3	17.6Kb	incomplete	60	20	272512-290190	PHAGE_Psychr_pOW20_A_NC_020841(5)	0.3724
		4	33.6Kb	questionable	80	43	1429250-1462858	PHAGE_Pelagi_HTVC010P_NC_020481(5)	0.4098
		5	33.4Kb	intact	100	41	1517768-1551248	PHAGE_Acinet_Bphi_B1251_NC_019541(28)	0.3946
		6	28.2Kb	incomplete	50	35	1543505-1571781	PHAGE_Acinet_vB_AbaS_TRS1_NC_031098(10)	0.3822
		7	49.7Kb	intact	120	67	1616527-1666306	PHAGE_Acinet_YMC11/11/R3177_NC_041866(34)	0.3995
		8	30.2Kb	intact	150	40	2286832-2317073	PHAGE_Pseudo_phiCTX_NC_003278(15)	0.3913
	A. baumannii	DD520
	PHASTER	Region	Region Length	Completeness	Score	# Total Proteins	Region Position	Most Common Phage	GC %
		1	45.2Kb	intact	140	65	722959-768212	PHAGE_Salmon_SEN34_NC_028699(20)	0.394
		2	52.8Kb	intact	140	68	1036920-1089745	PHAGE_Acinet_YMC11/11/R3177_NC_041866(26)	0.3943
		3	42.9Kb	questionable	90	29	2663496-2706432	PHAGE_Salmon_SJ46_NC_031129(4)	0.4612
		4	45.2Kb	questionable	89	70	2767513-2812756	PHAGE_Acinet_Bphi_B1251_NC_019541(37)	0.3903
		5	32.9Kb	incomplete	50	27	2985409-3018349	PHAGE_Salmon_SJ46_NC_031129(4)	0.3777
	A. baumannii	DETAB-P2
	PHASTER	Region	Region Length	Completeness	Score	# Total Proteins	Region Position	Most Common Phage	GC %
		1	9.4Kb	incomplete	50	12	2536490-2545891	PHAGE_Psychr_pOW20_A_NC_020841(5)	0.4193
		2	6.2Kb	incomplete	30	8	3373114-3379379	PHAGE_Ralsto_PE226_NC_015297(2)	0.3742
	A. baumannii	DETAB-P39	No prophages found
	A. baumannii	DT0544C
	PHASTER	Region	Region Length	Completeness	Score	# Total Proteins	Region Position	Most Common Phage	GC %
		1	49.6Kb	questionable	70	73	1230799-1280448	PHAGE_Acinet_vB_AbaS_TRS1_NC_031098(31)	0.4006
		2	26.5Kb	incomplete	50	31	1888883-1915424	PHAGE_Acinet_vB_AbaS_TRS1_NC_031098(14)	0.3997
		3	48Kb	questionable	90	65	2103131-2151226	PHAGE_Acinet_vB_AbaS_TRS1_NC_031098(26)	0.3895
		4	30.9Kb	questionable	70	12	2599842-2630829	PHAGE_Pseudo_F116_NC_006552(2)	0.3977
		5	28.2Kb	questionable	70	42	2624954-2653234	PHAGE_Acinet_Bphi_B1251_NC_019541(14)	0.3864
		6	45.4Kb	intact	91	64	2785411-2830812	PHAGE_Acinet_Bphi_B1251_NC_019541(38)	0.3884
	A. baumannii	DT-Ab003
	PHASTER	Region	Region Length	Completeness	Score	# Total Proteins	Region Position	Most Common Phage	GC %
		1	41.7Kb	intact	130	62	1282123-1323918	PHAGE_Salmon_SEN34_NC_028699(20)	0.3999
		2	37.1Kb	questionable	90	28	2623386-2660516	PHAGE_Salmon_SJ46_NC_031129(5)	0.4721
		3	37.6Kb	questionable	90	53	2715814-2753478	PHAGE_Acinet_vB_AbaS_TRS1_NC_031098(7)	0.398
		4	45.2Kb	intact	91	70	2759095-2804338	PHAGE_Acinet_Bphi_B1251_NC_019541(38)	0.3903
		5	22.8Kb	incomplete	40	14	2971752-2994648	PHAGE_Salmon_vB_SosS_Oslo_NC_018279(2)	0.3576
		6	18.7Kb	incomplete	20	27	3038871-3057609	PHAGE_Acinet_YMC11/11/R3177_NC_041866(4)	0.3711
	A. baumannii	DT-Ab020
	PHASTER	Region	Region Length	Completeness	Score	# Total Proteins	Region Position	Most Common Phage	GC %
		1	52.7Kb	intact	120	69	1177446-1230180	PHAGE_Acinet_YMC11/11/R3177_NC_041866(35)	0.4042
		2	41.7Kb	intact	130	62	1333870-1375665	PHAGE_Salmon_SEN34_NC_028699(20)	0.3999
		3	20.6Kb	incomplete	10	8	2691841-2712494	PHAGE_Escher_RCS47_NC_042128(3)	0.438
		4	37.6Kb	intact	140	53	2767048-2804712	PHAGE_Acinet_vB_AbaS_TRS1_NC_031098(6)	0.3979
		5	45.2Kb	intact	91	69	2810329-2855572	PHAGE_Acinet_Bphi_B1251_NC_019541(38)	0.3903
		6	22.8Kb	incomplete	40	13	3022986-3045882	PHAGE_Salmon_vB_SosS_Oslo_NC_018279(2)	0.3576
		7	18.7Kb	incomplete	20	27	3090105-3108843	PHAGE_Acinet_Bphi_B1251_NC_019541(4)	0.3714
	A. baumannii	DT-Ab022
	PHASTER	Region	Region Length	Completeness	Score	# Total Proteins	Region Position	Most Common Phage	GC %
		1	52.7Kb	intact	120	69	1177419-1230153	PHAGE_Acinet_YMC11/11/R3177_NC_041866(35)	0.4043
		2	41.7Kb	intact	130	62	1333843-1375638	PHAGE_Salmon_SEN34_NC_028699(20)	0.4
		3	42.3Kb	questionable	90	28	2670052-2712450	PHAGE_Salmon_SJ46_NC_031129(4)	0.4601
		4	37.6Kb	intact	140	52	2766336-2804000	PHAGE_Entero_mEp235_NC_019708(6)	0.398
		5	45.2Kb	questionable	89	70	2809617-2854860	PHAGE_Acinet_Bphi_B1251_NC_019541(37)	0.3903
		6	17.2Kb	incomplete	20	28	3063738-3080957	PHAGE_Acinet_Bphi_B1251_NC_019541(13)	0.3834
	A. baumannii	DT-Ab057
	PHASTER	Region	Region Length	Completeness	Score	# Total Proteins	Region Position	Most Common Phage	GC %
		1	52.7Kb	intact	120	69	1178602-1231337	PHAGE_Acinet_YMC11/11/R3177_NC_041866(35)	0.4044
		2	41.7Kb	intact	130	63	1335027-1376822	PHAGE_Salmon_SEN34_NC_028699(20)	0.4
		3	37.6Kb	intact	140	51	2725062-2762726	PHAGE_Acinet_YMC11/11/R3177_NC_041866(6)	0.398
		4	45.2Kb	questionable	89	70	2768343-2813586	PHAGE_Acinet_Bphi_B1251_NC_019541(37)	0.3903
		5	17.2Kb	incomplete	20	27	3022464-3039683	PHAGE_Acinet_Bphi_B1251_NC_019541(13)	0.3835
	A. baumannii	E47
	PHASTER	Region	Region Length	Completeness	Score	# Total Proteins	Region Position	Most Common Phage	GC %
		1	5.5Kb	incomplete	40	8	126256-131821	PHAGE_Stx2_II_NC_004914(2)	0.3423
		2	10.7Kb	incomplete	50	16	1513020-1523725	PHAGE_Acinet_Bphi_B1251_NC_019541(3)	0.3388
		3	9.1Kb	incomplete	60	13	2041896-2051089	PHAGE_Stx2_II_NC_004914(2)	0.3501
		4	20Kb	questionable	70	19	2103583-2123634	PHAGE_Escher_PA28_NC_041935(2)	0.3929
		5	31.7Kb	incomplete	60	20	2850517-2882299	PHAGE_Acinet_YMC11/11/R3177_NC_041866(2)	0.4015
		6	25.4Kb	questionable	70	40	2870806-2896228	PHAGE_Acinet_YMC11/11/R3177_NC_041866(16)	0.3927
		7	30.6Kb	incomplete	50	41	3380122-3410772	PHAGE_Pseudo_Dobby_NC_048109(16)	0.3941
		8	12.9Kb	incomplete	30	5	3410536-3423436	PHAGE_Entero_VT2phi_272_NC_028656(2)	0.3931
	A. baumannii	Ex003
	PHASTER	Region	Region Length	Completeness	Score	# Total Proteins	Region Position	Most Common Phage	GC %
		1	50.2Kb	intact	150	51	745884-796107	PHAGE_Psychr_Psymv2_NC_023734(12)	0.3951
		2	38.8Kb	intact	150	52	1796633-1835463	PHAGE_Mannhe_vB_MhM_3927AP2_NC_028766(12)	0.4019
		3	19Kb	incomplete	60	20	2537220-2556254	PHAGE_Psychr_pOW20_A_NC_020841(5)	0.3691
		4	45Kb	questionable	90	68	2764556-2809615	PHAGE_Acinet_Bphi_B1251_NC_019541(33)	0.3894
	A. baumannii	FDAARGOS_533
	PHASTER	Region	Region Length	Completeness	Score	# Total Proteins	Region Position	Most Common Phage	GC %
		1	31.9Kb	intact	110	41	629278-661195	PHAGE_Acinet_Bphi_B1251_NC_019541(10)	0.3855
		2	9.5Kb	incomplete	30	9	671830-681406	PHAGE_Stx2_II_NC_004914(2)	0.3935
		3	5.4Kb	questionable	70	8	1338662-1344160	PHAGE_Stx2_II_NC_004914(2)	0.363
		4	5.4Kb	incomplete	50	11	1566955-1572433	PHAGE_Entero_VT2phi_272_NC_028656(2)	0.363
		5	38.5Kb	questionable	80	42	1651754-1690311	PHAGE_Acinet_YMC11/11/R3177_NC_041866(13)	0.3771
	A. baumannii	FDAARGOS_1036
	PHASTER	Region	Region Length	Completeness	Score	# Total Proteins	Region Position	Most Common Phage	GC %
		1	34.6Kb	incomplete	60	34	207347-242036	PHAGE_Acinet_vB_AbaS_TRS1_NC_031098(10)	0.38
		2	22.6Kb	incomplete	50	28	242881-265522	PHAGE_Acinet_Bphi_B1251_NC_019541(24)	0.4015
		3	19Kb	incomplete	60	20	1538710-1557744	PHAGE_Psychr_pOW20_A_NC_020841(5)	0.3692
		4	16.1Kb	incomplete	30	12	1621552-1637657	PHAGE_Salmon_vB_SosS_Oslo_NC_018279(3)	0.3719
		5	13.1Kb	incomplete	20	23	1693626-1706770	PHAGE_Acinet_Bphi_B1251_NC_019541(3)	0.371
		6	43.2Kb	incomplete	20	25	2702824-2746099	PHAGE_Salmon_SJ46_NC_031129(3)	0.5739
		7	61.4Kb	intact	150	80	3698318-3759775	PHAGE_Acinet_YMC11/11/R3177_NC_041866(33)	0.3902
	A. baumannii	G20AB007
	PHASTER	Region	Region Length	Completeness	Score	# Total Proteins	Region Position	Most Common Phage	GC %
		1	38.3Kb	intact	150	53	865632-903942	PHAGE_Mannhe_vB_MhM_3927AP2_NC_028766(13)	0.4059
		2	102.4Kb	intact	135	147	1202463-1304891	PHAGE_Acinet_Bphi_B1251_NC_019541(56)	0.3905
		3	45.2Kb	intact	91	69	2740509-2785752	PHAGE_Acinet_Bphi_B1251_NC_019541(38)	0.3903
		4	18.7Kb	incomplete	30	33	3009226-3027927	PHAGE_Acinet_Bphi_B1251_NC_019541(17)	0.3829
	A. baumannii	G20AB009
	PHASTER	Region	Region Length	Completeness	Score	# Total Proteins	Region Position	Most Common Phage	GC %
		1	38.3Kb	intact	150	53	865549-903859	PHAGE_Mannhe_vB_MhM_3927AP2_NC_028766(13)	0.4059
		2	102.4Kb	intact	135	148	1202378-1304806	PHAGE_Acinet_Bphi_B1251_NC_019541(56)	0.3905
		3	47Kb	intact	91	71	2742743-2789798	PHAGE_Acinet_Bphi_B1251_NC_019541(38)	0.3896
		4	18.7Kb	incomplete	30	33	3013272-3031973	PHAGE_Acinet_Bphi_B1251_NC_019541(17)	0.3829
	A. baumannii	G20AB011
	PHASTER	Region	Region Length	Completeness	Score	# Total Proteins	Region Position	Most Common Phage	GC %
		1	38.3Kb	intact	150	53	857455-895765	PHAGE_Mannhe_vB_MhM_3927AP2_NC_028766(13)	0.4059
		2	102.4Kb	intact	135	148	1194286-1296714	PHAGE_Acinet_Bphi_B1251_NC_019541(56)	0.3905
		3	47Kb	questionable	90	71	2732745-2779800	PHAGE_Acinet_Bphi_B1251_NC_019541(37)	0.3896
		4	18.7Kb	incomplete	30	32	3003274-3021975	PHAGE_Acinet_Bphi_B1251_NC_019541(16)	0.3829
	A. baumannii	HRAB-85
	PHASTER	Region	Region Length	Completeness	Score	# Total Proteins	Region Position	Most Common Phage	GC %
		1	42Kb	intact	130	62	1262346-1304411	PHAGE_Salmon_SEN34_NC_028699(20)	0.3994
		2	52.8Kb	intact	116	76	1561192-1614069	PHAGE_Acinet_Bphi_B1251_NC_019541(48)	0.3846
		3	11.6Kb	incomplete	10	13	2649002-2660677	PHAGE_Escher_RCS47_NC_042128(3)	0.4728
		4	37.6Kb	intact	140	54	2725220-2762884	PHAGE_Acinet_YMC11/11/R3177_NC_041866(6)	0.398
		5	45.2Kb	questionable	89	69	2768501-2813745	PHAGE_Acinet_Bphi_B1251_NC_019541(37)	0.3903
		6	22.8Kb	incomplete	40	14	2981131-3004027	PHAGE_Cronob_ENT39118_NC_019934(2)	0.3576
		7	18.7Kb	incomplete	20	27	3048564-3067288	PHAGE_Acinet_Bphi_B1251_NC_019541(4)	0.3711
	A. baumannii	HWBA8
	PHASTER	Region	Region Length	Completeness	Score	# Total Proteins	Region Position	Most Common Phage	GC %
		1	49.9Kb	intact	150	75	308114-358032	PHAGE_Acinet_YMC11/11/R3177_NC_041866(26)	0.3987
		2	38.4Kb	questionable	80	43	418531-456962	PHAGE_Pelagi_HTVC010P_NC_020481(5)	0.4035
		3	9.8Kb	incomplete	20	8	2793972-2803848	PHAGE_Bacill_G_NC_023719(2)	0.3905
		4	55.5Kb	intact	150	57	2973030-3028548	PHAGE_Acinet_YMC11/11/R3177_NC_041866(12)	0.3832
		5	26.8Kb	questionable	90	35	4019326-4046143	PHAGE_Salmon_SEN34_NC_028699(20)	0.4007
		6	25.5Kb	incomplete	20	21	4035911-4061467	PHAGE_Acinet_Bphi_B1251_NC_019541(8)	0.3885
	A. baumannii	KAB03
	PHASTER	Region	Region Length	Completeness	Score	# Total Proteins	Region Position	Most Common Phage	GC %
		1	32.5Kb	incomplete	50	31	995721-1028234	PHAGE_Acinet_AP22_NC_017984(3)	0.3702
		2	49.8Kb	intact	110	73	1261501-1311315	PHAGE_Acinet_Bphi_B1251_NC_019541(41)	0.3856
		3	18.9Kb	incomplete	10	9	2366510-2385496	PHAGE_Escher_RCS47_NC_042128(3)	0.4559
		4	63.9Kb	intact	99	59	2416247-2480245	PHAGE_Acinet_Bphi_B1251_NC_019541(41)	0.381
	A. baumannii	KAB04
	PHASTER	Region	Region Length	Completeness	Score	# Total Proteins	Region Position	Most Common Phage	GC %
		1	41.4Kb	intact	150	56	877917-919384	PHAGE_Mannhe_vB_MhM_3927AP2_NC_028766(13)	0.4035
		2	47.7Kb	intact	111	72	1218377-1266124	PHAGE_Acinet_Bphi_B1251_NC_019541(46)	0.3916
		3	47.1Kb	intact	118	64	1631985-1679167	PHAGE_Acinet_Bphi_B1251_NC_019541(49)	0.3866
		4	48.4Kb	intact	100	73	2754223-2802719	PHAGE_Acinet_Bphi_B1251_NC_019541(37)	0.3906
		5	19.7Kb	incomplete	30	30	3021646-3041418	PHAGE_Acinet_YMC11/11/R3177_NC_041866(4)	0.3724
	A. baumannii	KBN10P02143
	PHASTER	Region	Region Length	Completeness	Score	# Total Proteins	Region Position	Most Common Phage	GC %
		1	97.3Kb	intact	150	134	985059-1082410	PHAGE_Acinet_Bphi_B1251_NC_019541(57)	0.3949
		2	94.9Kb	intact	140	137	1636412-1731406	PHAGE_Acinet_Bphi_B1251_NC_019541(56)	0.3878
		3	39.2Kb	incomplete	20	23	2744976-2784247	PHAGE_Escher_RCS47_NC_042128(3)	0.4555
		4	45.2Kb	questionable	89	68	2845328-2890571	PHAGE_Acinet_Bphi_B1251_NC_019541(37)	0.3903
		5	18.7Kb	incomplete	20	27	3109266-3128004	PHAGE_Acinet_Bphi_B1251_NC_019541(4)	0.3714
	A. baumannii	LAC-4
	PHASTER	Region	Region Length	Completeness	Score	# Total Proteins	Region Position	Most Common Phage	GC %
		1	6Kb	incomplete	50	9	280118-286154	PHAGE_Stx2_c_Stx2a_F451_NC_049924(3)	0.4012
		2	8.1Kb	incomplete	50	8	1044442-1052565	PHAGE_Stx2_c_1717_NC_011357(3)	0.4113
		3	7.6Kb	incomplete	30	8	1111506-1119153	PHAGE_Prochl_P_TIM68_NC_028955(2)	0.412
		4	27Kb	incomplete	30	32	1438235-1465256	PHAGE_Acinet_Bphi_B1251_NC_019541(3)	0.3565
		5	11.4Kb	incomplete	60	14	1521074-1532532	PHAGE_Stx2_c_1717_NC_011357(3)	0.3663
		6	4Kb	incomplete	10	8	2606921-2610971	PHAGE_Acinet_Bphi_B1251_NC_019541(7)	0.4071
		7	8.7Kb	incomplete	50	11	2767587-2776381	PHAGE_Cronob_ENT39118_NC_019934(2)	0.3567
		8	20.1Kb	incomplete	50	12	2782405-2802534	PHAGE_Entero_P1_NC_005856(3)	0.3865
		9	41.5Kb	intact	100	58	2897527-2939048	PHAGE_Acinet_Bphi_B1251_NC_019541(32)	0.3863
		10	31.2Kb	incomplete	60	29	3252234-3283528	PHAGE_Pelagi_HTVC010P_NC_020481(5)	0.4065
		11	10.3Kb	incomplete	50	10	3558346-3568725	PHAGE_Stx2_c_Stx2a_F451_NC_049924(3)	0.4044
		12	4.5Kb	incomplete	40	7	3719737-3724296	PHAGE_Escher_SH2026Stx1_NC_049919(3)	0.4428
	A. baumannii	MRSN 56
	PHASTER	Region	Region Length	Completeness	Score	# Total Proteins	Region Position	Most Common Phage	GC %
		1	48.7Kb	intact	106	72	1112443-1161228	PHAGE_Acinet_Bphi_B1251_NC_019541(44)	0.3825
		2	17.8Kb	incomplete	60	20	1403231-1421035	PHAGE_Psychr_pOW20_A_NC_020841(5)	0.3723
		3	39.2Kb	intact	150	54	2455293-2494558	PHAGE_Haemop_SuMu_NC_019455(12)	0.4028
		4	59.1Kb	intact	150	77	2703981-2763177	PHAGE_Acinet_YMC11/11/R3177_NC_041866(30)	0.3974
		5	33Kb	intact	150	46	3271563-3304610	PHAGE_Psychr_Psymv2_NC_023734(11)	0.4043
	A. baumannii	MS14413
	PHASTER	Region	Region Length	Completeness	Score	# Total Proteins	Region Position	Most Common Phage	GC %
		1	51.7Kb	intact	130	69	604301-656092	PHAGE_Acinet_YMC11/11/R3177_NC_041866(37)	0.3958
		2	17.1Kb	incomplete	30	28	2850192-2867378	PHAGE_Acinet_AP22_NC_017984(2)	0.3549
		3	45.2Kb	intact	91	70	3088883-3134125	PHAGE_Acinet_Bphi_B1251_NC_019541(38)	0.3903
		4	44.8Kb	intact	150	55	3132356-3177192	PHAGE_Entero_mEp235_NC_019708(6)	0.3905
		5	52.7Kb	intact	130	68	3425849-3478557	PHAGE_Acinet_Bphi_B1251_NC_019541(33)	0.3889
	A. baumannii	B8342
	PHASTER	Region	Region Length	Completeness	Score	# Total Proteins	Region Position	Most Common Phage	GC %
		1	45.1Kb	intact	110	57	682-45863	PHAGE_Acinet_Bphi_B1251_NC_019541(32)	0.3806
		2	16.3Kb	incomplete	60	10	1656434-1672778	PHAGE_Entero_VT2phi_272_NC_028656(2)	0.411
		3	10.1Kb	incomplete	20	12	2012968-2023129	PHAGE_Gordon_Daredevil_NC_048021(1)	0.3823
		4	26.2Kb	incomplete	30	10	2472658-2498867	PHAGE_Salmon_vB_SosS_Oslo_NC_018279(2)	0.3769
		5	50.5Kb	intact	150	68	2771023-2821534	PHAGE_Acinet_Bphi_B1251_NC_019541(33)	0.3789
		6	48.2Kb	intact	140	70	3188650-3236920	PHAGE_Acinet_vB_AbaS_TRS1_NC_031098(22)	0.3987
		7	37.2Kb	intact	150	50	3325727-3362944	PHAGE_Psychr_Psymv2_NC_023734(6)	0.4021
		8	11Kb	incomplete	30	9	3935293-3946373	PHAGE_Acinet_YMC11/11/R3177_NC_041866(2)	0.399
	A. baumannii	N13-03449
	PHASTER	Region	Region Length	Completeness	Score	# Total Proteins	Region Position	Most Common Phage	GC %
		1	53.5Kb	intact	108	77	1517792-1571369	PHAGE_Acinet_Bphi_B1251_NC_019541(45)	0.3844
		2	17.8Kb	incomplete	10	12	2621678-2639568	PHAGE_Escher_RCS47_NC_042128(3)	0.4503
		3	45.2Kb	intact	91	69	2710587-2755830	PHAGE_Acinet_Bphi_B1251_NC_019541(38)	0.3903
		4	27.3Kb	incomplete	30	30	2955471-2982799	PHAGE_Escher_ArgO145_NC_049918(2)	0.3502
	A. baumannii	NCGM 237
	PHASTER	Region	Region Length	Completeness	Score	# Total Proteins	Region Position	Most Common Phage	GC %
		1	36.4Kb	intact	150	52	1093113-1129542	PHAGE_Mannhe_vB_MhM_3927AP2_NC_028766(13)	0.4093
		2	48Kb	intact	111	71	1224379-1272385	PHAGE_Acinet_Bphi_B1251_NC_019541(46)	0.399
		3	25.2Kb	incomplete	30	29	1595026-1620252	PHAGE_Acinet_Bphi_B1251_NC_019541(8)	0.3708
		4	54Kb	intact	116	77	1619980-1674046	PHAGE_Acinet_Bphi_B1251_NC_019541(48)	0.3839
		5	39.3Kb	intact	150	57	2223437-2262757	PHAGE_Psychr_Psymv2_NC_023734(6)	0.3978
		6	46.2Kb	questionable	87	67	2834189-2880468	PHAGE_Acinet_Bphi_B1251_NC_019541(36)	0.392
		7	24.3Kb	intact	150	33	3273163-3297520	PHAGE_Pseudo_phiCTX_NC_003278(13)	0.3875
	A. baumannii	NIPH17_0019
	PHASTER	Region	Region Length	Completeness	Score	# Total Proteins	Region Position	Most Common Phage	GC %
		1	30.2Kb	incomplete	40	31	912598-942845	PHAGE_Acinet_Bphi_B1251_NC_019541(3)	0.352
		2	45.2Kb	intact	91	77	1167157-1212366	PHAGE_Acinet_Bphi_B1251_NC_019541(38)	0.3902
		3	44.5Kb	intact	140	52	1210597-1255155	PHAGE_Entero_mEp235_NC_019708(6)	0.3902
		4	14.1Kb	incomplete	10	10	1309242-1323379	PHAGE_Escher_RCS47_NC_042128(3)	0.4163
		5	17.9Kb	incomplete	20	34	1328566-1346547	PHAGE_Acinet_Bphi_B1251_NC_019541(3)	0.372
		6	44Kb	questionable	70	35	1395988-1440070	PHAGE_Acinet_Bphi_B1251_NC_019541(14)	0.3722
		7	55.6Kb	intact	111	80	2406303-2461974	PHAGE_Acinet_Bphi_B1251_NC_019541(46)	0.3848
	A. baumannii	OCU Ac18	No prophages found
	A. baumannii	P7774
	PHASTER	Region	Region Length	Completeness	Score	# Total Proteins	Region Position	Most Common Phage	GC %
		1	44.2Kb	intact	150	58	1633370-1677646	PHAGE_Mannhe_vB_MhM_3927AP2_NC_028766(13)	0.4066
		2	9.8Kb	incomplete	20	8	2282585-2292461	PHAGE_Stx2_II_NC_004914(2)	0.3905
		3	53.6Kb	intact	140	56	2460456-2514119	PHAGE_Acinet_YMC11/11/R3177_NC_041866(12)	0.3811
		4	28.1Kb	intact	100	37	3507819-3535949	PHAGE_Salmon_SEN34_NC_028699(20)	0.4011
		5	49.9Kb	intact	150	74	3874453-3924369	PHAGE_Acinet_YMC11/11/R3177_NC_041866(26)	0.3987
		6	38.4Kb	questionable	70	42	3986056-4024486	PHAGE_Pelagi_HTVC010P_NC_020481(5)	0.4035
	A. baumannii	PM192696
	PHASTER	Region	Region Length	Completeness	Score	# Total Proteins	Region Position	Most Common Phage	GC %
		1	50.1Kb	intact	106	65	1514511-1564693	PHAGE_Acinet_Bphi_B1251_NC_019541(44)	0.3857
		2	45Kb	intact	110	61	2518338-2563436	PHAGE_Acinet_YMC11/11/R3177_NC_041866(11)	0.3974
		3	45.2Kb	intact	91	69	2689767-2735010	PHAGE_Acinet_Bphi_B1251_NC_019541(38)	0.3903
		4	27.2Kb	incomplete	40	28	2952581-2979862	PHAGE_Acinet_Bphi_B1251_NC_019541(3)	0.3568
	A. baumannii	PM1912235
	PHASTER	Region	Region Length	Completeness	Score	# Total Proteins	Region Position	Most Common Phage	GC %
		1	50.1Kb	intact	108	65	1520621-1570743	PHAGE_Acinet_Bphi_B1251_NC_019541(45)	0.386
		2	18.9Kb	incomplete	10	9	2610191-2629177	PHAGE_Salmon_SJ46_NC_031129(3)	0.456
		3	45.2Kb	questionable	89	69	2665273-2710516	PHAGE_Acinet_Bphi_B1251_NC_019541(37)	0.3904
		4	18.1Kb	incomplete	30	31	2946322-2964440	PHAGE_Acinet_YMC11/11/R3177_NC_041866(3)	0.358
	A. baumannii	SMC_Paed_Ab_BL01
	PHASTER	Region	Region Length	Completeness	Score	# Total Proteins	Region Position	Most Common Phage	GC %
		1	52.6Kb	intact	140	68	1041257-1093863	PHAGE_Acinet_YMC11/11/R3177_NC_041866(26)	0.3945
		2	28.9Kb	incomplete	20	28	3038614-3067571	PHAGE_Acinet_YMC11/11/R3177_NC_041866(4)	0.3604
		3	45.2Kb	intact	91	69	3276005-3321248	PHAGE_Acinet_Bphi_B1251_NC_019541(38)	0.3903
		4	39.2Kb	incomplete	20	23	3384380-3423651	PHAGE_Escher_RCS47_NC_042128(3)	0.4555
		5	47.7Kb	intact	111	67	3733259-3781015	PHAGE_Acinet_Bphi_B1251_NC_019541(46)	0.3872
	A. baumannii	TP1
	PHASTER	Region	Region Length	Completeness	Score	# Total Proteins	Region Position	Most Common Phage	GC %
		1	18.9Kb	incomplete	10	9	2623081-2642067	PHAGE_Escher_RCS47_NC_042128(3)	0.4558
		2	45.2Kb	questionable	89	69	2678163-2723406	PHAGE_Acinet_Bphi_B1251_NC_019541(37)	0.3903
		3	60.5Kb	intact	150	68	2887953-2948516	PHAGE_Acinet_YMC11/11/R3177_NC_041866(14)	0.3987
	A. baumannii	TP2
	PHASTER	Region	Region Length	Completeness	Score	# Total Proteins	Region Position	Most Common Phage	GC %
		1	18.9Kb	incomplete	10	9	2630227-2649213	PHAGE_Escher_RCS47_NC_042128(3)	0.4559
		2	45.2Kb	questionable	89	69	2685309-2730552	PHAGE_Acinet_Bphi_B1251_NC_019541(37)	0.3903
		3	60.5Kb	intact	150	67	2895099-2955662	PHAGE_Acinet_YMC11/11/R3177_NC_041866(14)	0.3987
	A. baumannii	UPAB1
	PHASTER	Region	Region Length	Completeness	Score	# Total Proteins	Region Position	Most Common Phage	GC %
		1	54.8Kb	intact	130	55	2813815-2868687	PHAGE_Acinet_YMC11/11/R3177_NC_041866(12)	0.3884
		2	8.5Kb	questionable	70	9	3005034-3013602	PHAGE_Entero_VT2phi_272_NC_028656(2)	0.3597
	A. baumannii	USA15
	PHASTER	Region	Region Length	Completeness	Score	# Total Proteins	Region Position	Most Common Phage	GC %
		1	17.8Kb	incomplete	60	20	1602448-1620252	PHAGE_Psychr_pOW20_A_NC_020841(5)	0.3724
		2	39.7Kb	intact	150	54	2657494-2697260	PHAGE_Mannhe_vB_MhM_3927AP2_NC_028766(12)	0.4022
		3	32.4Kb	questionable	90	40	2914528-2946931	PHAGE_Acinet_Bphi_B1251_NC_019541(28)	0.3948
		4	27.2Kb	incomplete	40	33	2940265-2967465	PHAGE_Acinet_vB_AbaS_TRS1_NC_031098(8)	0.3819
		5	30.2Kb	intact	150	41	3629999-3660240	PHAGE_Pseudo_phiCTX_NC_003278(15)	0.3913
	A. baumannii	VB82
	PHASTER	Region	Region Length	Completeness	Score	# Total Proteins	Region Position	Most Common Phage	GC %
		1	44.2Kb	intact	150	59	45219-89494	PHAGE_Mannhe_vB_MhM_3927AP2_NC_028766(13)	0.4066
		2	9.8Kb	incomplete	20	8	693148-703024	PHAGE_Stx2_II_NC_004914(2)	0.3905
		3	55.5Kb	intact	140	57	872206-927732	PHAGE_Acinet_YMC11/11/R3177_NC_041866(13)	0.3832
		4	14.9Kb	incomplete	40	15	1358235-1373148	PHAGE_Mannhe_vB_MhS_535AP2_NC_028853(2)	0.3911
		5	23.8Kb	questionable	80	30	1369518-1393387	PHAGE_Entero_mEp235_NC_019708(5)	0.4049
		6	26.8Kb	questionable	90	36	1954190-1981007	PHAGE_Salmon_SEN34_NC_028699(20)	0.4006
		7	25.5Kb	incomplete	20	21	1970775-1996331	PHAGE_Acinet_Bphi_B1251_NC_019541(8)	0.3885
		8	49.9Kb	intact	150	74	2322190-2372108	PHAGE_Acinet_YMC11/11/R3177_NC_041866(26)	0.3987
		9	38.4Kb	questionable	70	42	2433796-2472227	PHAGE_Pelagi_HTVC010P_NC_020481(5)	0.4035
		10	44Kb	questionable	90	65	2516854-2560929	PHAGE_Acinet_YMC11/11/R3177_NC_041866(23)	0.4025
	A. baumannii	VB2107
	PHASTER	Region	Region Length	Completeness	Score	# Total Proteins	Region Position	Most Common Phage	GC %
		1	42.7Kb	intact	120	64	974348-1017074	PHAGE_Salmon_SEN34_NC_028699(20)	0.3985
		2	53.4Kb	intact	150	70	1028507-1081966	PHAGE_Acinet_Bphi_B1251_NC_019541(36)	0.3931
		3	42.2Kb	intact	100	57	1590356-1632580	PHAGE_Acinet_Bphi_B1251_NC_019541(40)	0.3813
		4	18.9Kb	incomplete	10	9	2671184-2690170	PHAGE_Escher_RCS47_NC_042128(3)	0.456
		5	37.6Kb	intact	150	56	2719236-2756891	PHAGE_Acinet_Bphi_B1251_NC_019541(7)	0.3969
		6	29.3Kb	incomplete	40	41	2762343-2791709	PHAGE_Acinet_Bphi_B1251_NC_019541(20)	0.3948
		7	28Kb	incomplete	40	23	3018170-3046260	PHAGE_Acinet_Bphi_B1251_NC_019541(3)	0.3711
	A. baumannii	VB2139
	PHASTER	Region	Region Length	Completeness	Score	# Total Proteins	Region Position	Most Common Phage	GC %
		1	51.3Kb	intact	106	68	1518421-1569732	PHAGE_Acinet_Bphi_B1251_NC_019541(44)	0.3853
		2	88.5Kb	intact	150	124	2656243-2744832	PHAGE_Acinet_Bphi_B1251_NC_019541(39)	0.3892
		3	18.1Kb	incomplete	30	31	2980398-2998516	PHAGE_Acinet_YMC11/11/R3177_NC_041866(3)	0.358
	A. baumannii	VB2200
	PHASTER	Region	Region Length	Completeness	Score	# Total Proteins	Region Position	Most Common Phage	GC %
		1	51.3Kb	intact	106	68	1518459-1569830	PHAGE_Acinet_Bphi_B1251_NC_019541(44)	0.385
		2	88.5Kb	intact	150	121	2656106-2744695	PHAGE_Acinet_Bphi_B1251_NC_019541(40)	0.3892
		3	18.1Kb	incomplete	40	31	2980261-2998379	PHAGE_Acinet_YMC11/11/R3177_NC_041866(3)	0.358
	A. baumannii	VB2486
	PHASTER	Region	Region Length	Completeness	Score	# Total Proteins	Region Position	Most Common Phage	GC %
		1	6.4Kb	incomplete	60	7	425388-431882	PHAGE_Stx2_c_1717_NC_011357(3)	0.4177
		2	8.5Kb	questionable	90	10	452699-461199	PHAGE_Escher_SH2026Stx1_NC_049919(3)	0.4196
		3	9.1Kb	questionable	80	10	778723-787862	PHAGE_Stx2_c_Stx2a_F451_NC_049924(3)	0.4272
		4	17.2Kb	intact	100	23	1182172-1199441	PHAGE_Stx2_c_1717_NC_011357(3)	0.3569
		5	58.9Kb	intact	150	78	1651096-1710008	PHAGE_Acinet_Bphi_B1251_NC_019541(41)	0.3958
		6	10.6Kb	questionable	80	10	1777693-1788364	PHAGE_Stx2_c_1717_NC_011357(3)	0.4355
		7	8.7Kb	questionable	80	9	2050299-2059042	PHAGE_Escher_SH2026Stx1_NC_049919(3)	0.4368
		8	21.6Kb	intact	100	28	2694317-2715930	PHAGE_Psychr_pOW20_A_NC_020841(5)	0.3817
		9	15.5Kb	intact	120	16	2892094-2907597	PHAGE_Escher_SH2026Stx1_NC_049919(3)	0.4205
		10	11.3Kb	incomplete	20	8	2940787-2952156	PHAGE_Salmon_g341c_NC_013059(1)	0.3714
		11	32.5Kb	intact	110	50	2950178-2982772	PHAGE_Acinet_vB_AbaS_TRS1_NC_031098(7)	0.4102
		12	47.7Kb	intact	100	67	2987703-3035443	PHAGE_Acinet_Bphi_B1251_NC_019541(32)	0.3893
		13	19.9Kb	intact	150	22	3523340-3543265	PHAGE_Stx2_c_Stx2a_F451_NC_049924(3)	0.4375
	A. baumannii	VB7036
	PHASTER	Region	Region Length	Completeness	Score	# Total Proteins	Region Position	Most Common Phage	GC %
		1	52.5Kb	intact	130	63	987388-1039941	PHAGE_Acinet_YMC11/11/R3177_NC_041866(23)	0.3954
		2	57.2Kb	intact	150	72	1051541-1108747	PHAGE_Acinet_Bphi_B1251_NC_019541(33)	0.3969
		3	49.5Kb	intact	120	70	1266409-1315930	PHAGE_Acinet_Bphi_B1251_NC_019541(36)	0.396
		4	45.2Kb	questionable	89	69	2756036-2801279	PHAGE_Acinet_Bphi_B1251_NC_019541(37)	0.3904
		5	12.1Kb	incomplete	10	19	3013524-3025641	PHAGE_Salmon_SJ46_NC_031129(3)	0.3817
	A. baumannii	VB33071
	PHASTER	Region	Region Length	Completeness	Score	# Total Proteins	Region Position	Most Common Phage	GC %
		1	17.1Kb	incomplete	20	30	1267938-1285124	PHAGE_Acinet_AP22_NC_017984(3)	0.3549
		2	45.1Kb	intact	91	71	1502322-1547489	PHAGE_Acinet_Bphi_B1251_NC_019541(38)	0.3903
		3	52.7Kb	intact	150	70	1803017-1855725	PHAGE_Acinet_Bphi_B1251_NC_019541(33)	0.3889
		4	68.6Kb	intact	140	66	3036487-3105125	PHAGE_Acinet_YMC11/11/R3177_NC_041866(35)	0.3981
	A. baumannii	WCHAB005078
	PHASTER	Region	Region Length	Completeness	Score	# Total Proteins	Region Position	Most Common Phage	GC %
		1	17.6Kb	incomplete	60	20	1266381-1284059	PHAGE_Psychr_pOW20_A_NC_020841(5)	0.3724
		2	33.6Kb	questionable	80	43	2473167-2506775	PHAGE_Pelagi_HTVC010P_NC_020481(5)	0.4097
		3	53.3Kb	intact	110	79	2561588-2614985	PHAGE_Acinet_Bphi_B1251_NC_019541(34)	0.3891
		4	55.6Kb	intact	150	80	3125139-3180831	PHAGE_Acinet_YMC11/11/R3177_NC_041866(35)	0.3941
		5	46.2Kb	intact	150	43	3321203-3367462	PHAGE_Pseudo_Dobby_NC_048109(15)	0.3842
	A. baumannii	WP4-W18-ESBL-11
	PHASTER	Region	Region Length	Completeness	Score	# Total Proteins	Region Position	Most Common Phage	GC %
		1	38.3Kb	intact	150	43	884608-922918	PHAGE_Acinet_YMC11/11/R3177_NC_041866(10)	0.4057
		2	30.3Kb	incomplete	50	30	2285209-2315542	PHAGE_Acinet_Bphi_B1251_NC_019541(4)	0.3556
		3	48.4Kb	intact	110	68	2586761-2635213	PHAGE_Acinet_vB_AbaS_TRS1_NC_031098(21)	0.3948
		4	25.8Kb	incomplete	40	16	2694306-2720173	PHAGE_Pelagi_HTVC010P_NC_020481(5)	0.4059
	A. baumannii	XL380
	PHASTER	Region	Region Length	Completeness	Score	# Total Proteins	Region Position	Most Common Phage	GC %
		1	8.9Kb	incomplete	50	11	28889-37832	PHAGE_Stenot_vB_SmaS_DLP_5_NC_042082(1)	0.3646
		2	49.8Kb	questionable	87	70	1175501-1225348	PHAGE_Acinet_Bphi_B1251_NC_019541(36)	0.3888
	A. baumannii	J9
	PHASTER	Region	Region Length	Completeness	Score	# Total Proteins	Region Position	Most Common Phage	GC %
		1	43.9Kb	intact	150	66	1136467-1180424	PHAGE_Acinet_Bphi_B1251_NC_019541(28)	0.3922
	A. baumannii	J9-3-plasmid
	PHASTER	Region	Region Length	Completeness	Score	# Total Proteins	Region Position	Most Common Phage	GC %
		1	42.3Kb	questionable	80	42	7341-49730	PHAGE_Pseudo_nickie_NC_042091(15)	0.4208
		2	26.3Kb	incomplete	50	19	71586-97929	PHAGE_Stx2_c_Stx2a_F451_NC_049924(3)	0.3835
		3	40.8Kb	intact	110	39	103187-144062	PHAGE_Salmon_SSU5_NC_018843(20)	0.4437
	A. baumannii	B8300
	PHASTER	Region	Region Length	Completeness	Score	# Total Proteins	Region Position	Most Common Phage	GC %
		1	28.2Kb	intact	110	49	152333-180607	PHAGE_Bordet_BPP_1_NC_005357(7)	0.4037
		2	10Kb	incomplete	50	12	182935-192963	PHAGE_Acinet_Bphi_B1251_NC_019541(2)	0.3484
		3	46.7Kb	intact	130	60	257654-304408	PHAGE_Acinet_Bphi_B1251_NC_019541(16)	0.3883
		4	32.5Kb	intact	150	45	2965375-2997953	PHAGE_Haemop_SuMu_NC_019455(12)	0.4042
		5	5Kb	incomplete	50	7	3382324-3387365	PHAGE_Stx2_II_NC_004914(2)	0.3998
	A. baumannii	B8300-plasmid
	PHASTER	Region	Region Length	Completeness	Score	# Total Proteins	Region Position	Most Common Phage	GC %
		1	8Kb	incomplete	40	11	15214-23287	PHAGE_Shigel_SfIV_NC_022749(1)	0.3482
	A. baumannii	Ab-D10a-a
	PHASTER	Region	Region Length	Completeness	Score	# Total Proteins	Region Position	Most Common Phage	GC %
		1	19.4Kb	incomplete	40	18	345-19749	PHAGE_Acinet_vB_AbaS_TRS1_NC_031098(5)	0.3842
		2	40.9Kb	intact	100	59	56064-96996	PHAGE_Acinet_YMC11/11/R3177_NC_041866(20)	0.4003
		3	26.4Kb	incomplete	40	21	374169-400652	PHAGE_Acinet_YMC_13_01_C62_NC_024785(2)	0.3722
		4	27.1Kb	questionable	90	43	529616-556715	PHAGE_Acinet_vB_AbaS_TRS1_NC_031098(5)	0.4137
		5	42.3Kb	intact	120	66	2160021-2202416	PHAGE_Acinet_vB_AbaS_TRS1_NC_031098(12)	0.4016
		6	26.6Kb	incomplete	40	29	2262224-2288868	PHAGE_Acinet_Bphi_B1251_NC_019541(3)	0.3756
		7	50.8Kb	intact	130	73	2507739-2558579	PHAGE_Acinet_YMC11/11/R3177_NC_041866(27)	0.3823
		8	40.9Kb	questionable	80	45	3090097-3131028	PHAGE_Bordet_BPP_1_NC_005357(8)	0.3989
		9	9.8Kb	incomplete	50	10	3672788-3682630	PHAGE_Escher_SH2026Stx1_NC_049919(3)	0.3837
		10	14.4Kb	incomplete	40	20	3730482-3744962	PHAGE_Acinet_YMC11/11/R3177_NC_041866(3)	0.3712
		11	14.9Kb	incomplete	50	20	4084650-4099626	PHAGE_Pelagi_HTVC010P_NC_020481(5)	0.4292
	A. baumannii	Ab-D10a-a-2-plasmid	No prophages found
	A. baumannii	9201
	PHASTER	Region	Region Length	Completeness	Score	# Total Proteins	Region Position	Most Common Phage	GC %
		1	19.9Kb	incomplete	40	31	212885-232792	PHAGE_Acinet_YMC11/11/R3177_NC_041866(4)	0.3628
		2	42.3Kb	intact	130	60	392834-435161	PHAGE_Salmon_SEN34_NC_028699(20)	0.3936
		3	26.3Kb	intact	140	31	931348-957694	PHAGE_Psychr_Psymv2_NC_023734(6)	0.4091
		4	30.8Kb	intact	100	39	1411214-1442089	PHAGE_Bordet_BPP_1_NC_005357(7)	0.4048
		5	66.1Kb	questionable	89	69	1509719-1575910	PHAGE_Acinet_YMC11/11/R3177_NC_041866(42)	0.391
		6	50.1Kb	intact	150	81	3573848-3624004	PHAGE_Acinet_YMC11/11/R3177_NC_041866(32)	0.3956
		7	44.1Kb	intact	96	63	3858791-3902962	PHAGE_Acinet_Bphi_B1251_NC_019541(40)	0.3886
		8	58.8Kb	intact	113	68	3977356-4036155	PHAGE_Acinet_Bphi_B1251_NC_019541(47)	0.3895
		9	35.4Kb	intact	110	63	4081906-4117313	PHAGE_Acinet_vB_AbaS_TRS1_NC_031098(16)	0.3993
	Prophage Hunter	Candidate ID	Sequence ID	Start	End	Length	Category	Score	Closest phage	Gene number
		Candidate_3	NZ_CP023020.1	212197	235915	23719	Active	0.95	Acinetobacter phage vB_AbaS_TRS1	38
		Candidate_5	NZ_CP023020.1	276019	297460	21442	Ambiguous	0.51	Acinetobacter phage Presley	23
		Candidate_6	NZ_CP023020.1	392834	435178	42345	Active	0.86	Acinetobacter phage Ab105-1phi	59
		Candidate_17	NZ_CP023020.1	930569	969216	38648	Active	0.97	Acinetobacter phage Ab105-2phi	51
		Candidate_21	NZ_CP023020.1	1398134	1429205	31072	Active	0.93	Acinetobacter phage Ab105-1phi	32
		Candidate_22	NZ_CP023020.1	1411190	1440347	29158	Active	0.93	Acinetobacter phage vB_AbaS_TRS1	39
		Candidate_27	NZ_CP023020.1	1520581	1576382	55802	Active	0.92	Acinetobacter phage Bphi-B1251	75
		Candidate_60	NZ_CP023020.1	3565414	3595473	30060	Active	0.9	Acinetobacter phage Bphi-B1251	50
		Candidate_61	NZ_CP023020.1	3576512	3601833	25322	Active	0.99	Acinetobacter phage Bphi-B1251	49
		Candidate_62	NZ_CP023020.1	3601822	3627918	26097	Ambiguous	0.71	Acinetobacter phage YMC11/11/R3177	32
		Candidate_63	NZ_CP023020.1	3608292	3625227	16936	Ambiguous	0.61	Acinetobacter phage Bphi-B1251	18
		Candidate_68	NZ_CP023020.1	3858495	3910154	51660	Active	0.93	Acinetobacter phage Bphi-B1251	69
		Candidate_73	NZ_CP023020.1	3997852	4039126	41275	Active	0.98	Acinetobacter phage Bphi-B1251	52
		Candidate_75	NZ_CP023020.1	4082455	4118261	35807	Active	0.92	Acinetobacter phage Ab105-2phi	65
	A. baumannii	9201-plasmid	No prophages found
	A. baumannii	10042
	PHASTER	Region	Region Length	Completeness	Score	# Total Proteins	Region Position	Most Common Phage	GC %
		1	47.7Kb	questionable	90	70	1056093-1103863	PHAGE_Acinet_YMC11/11/R3177_NC_041866(42)	0.3931
		2	54.7Kb	intact	111	81	1458204-1512919	PHAGE_Acinet_Bphi_B1251_NC_019541(46)	0.3839
		3	26.3Kb	incomplete	10	12	2554793-2581138	PHAGE_Escher_RCS47_NC_042128(3)	0.4335
		4	45.2Kb	intact	91	69	2644793-2690022	PHAGE_Acinet_Bphi_B1251_NC_019541(38)	0.3904
		5	27.3Kb	incomplete	20	30	2899224-2926552	PHAGE_Acinet_AP22_NC_017984(3)	0.3502
	Prophage Hunter	Candidate ID	Sequence ID	Start	End	Length	Category	Score	Closest phage	Gene number
		Candidate_21	NZ_CP023026.1	1046932	1075614	28683	Active	0.93	Acinetobacter phage YMC11/11/R3177	42
		Candidate_22	NZ_CP023026.1	1056661	1104054	47394	Active	0.96	Acinetobacter phage Ab105-2phi	70
		Candidate_23	NZ_CP023026.1	1077502	1111544	34043	Ambiguous	0.77	Acinetobacter phage Ab105-2phi	37
		Candidate_29	NZ_CP023026.1	1452579	1478722	26144	Ambiguous	0.77	Acinetobacter phage Ab105-1phi	39
		Candidate_30	NZ_CP023026.1	1458490	1513037	54548	Active	0.83	Acinetobacter phage Ab105-2phi	83
		Candidate_51	NZ_CP023026.1	2645358	2672984	27627	Active	0.99	Acinetobacter phage YMC11/11/R3177	36
		Candidate_52	NZ_CP023026.1	2667963	2687650	19688	Active	0.88	Acinetobacter phage YMC11/11/R3177	33
		Candidate_59	NZ_CP023026.1	2891639	2929885	38247	Active	0.89	Acinetobacter bacteriophage AP22	55
		Candidate_60	NZ_CP023026.1	2913670	2928739	15070	Active	0.97	Acinetobacter bacteriophage AP22	26
	A. baumannii	10042 plasmid pAba10042a	No prophages found
	A. baumannii	A1429-plasmid	No prophages found
	A. baumannii	6200-plasmid
	PHASTER	Region	Region Length	Completeness	Score	# Total Proteins	Region Position	Most Common Phage	GC %
		1	41.6Kb	questionable	70	38	1962-43587	PHAGE_Pseudo_nickie_NC_042091(15)	0.4134
		2	47Kb	intact	120	45	67574-114580	PHAGE_Salmon_SSU5_NC_018843(22)	0.4371
	Prophage Hunter	Candidate ID	Sequence ID	Start	End	Length	Category	Score	Closest phage	Gene number
		Candidate_4	NZ_CP010398.1	52739	98221	45483	Ambiguous	0.67	Acinetobacter phage Ab105-1phi	153
		Candidate_5	NZ_CP010398.1	80663	107385	26723	Ambiguous	0.63	Acinetobacter phage vB_AbaM_phiAbaA1	60
		Candidate_6	NZ_CP010398.1	104121	114613	10493	Active	0.91	Acinetobacter phage Bphi-B1251	33
		Candidate_4	NZ_CP010398.1	52739	98221	45483	Ambiguous	0.67	Acinetobacter phage Ab105-1phi	153
		Candidate_5	NZ_CP010398.1	80663	107385	26723	Ambiguous	0.63	Acinetobacter phage vB_AbaM_phiAbaA1	60
		Candidate_6	NZ_CP010398.1	104121	114613	10493	Active	0.91	Acinetobacter phage Bphi-B1251	33
	A. baumannii	17-84_plasmid_p17-84_OXA
	PHASTER	Region	Region Length	Completeness	Score	# Total Proteins	Region Position	Most Common Phage	GC %
		1	27.3Kb	questionable	80	14	34820-62192	PHAGE_Entero_VT2phi_272_NC_028656(2)	0.3577
		2	20.3Kb	incomplete	60	14	64623-84987	PHAGE_Escher_RCS47_NC_042128(4)	0.4797
	A. baumannii	5845 plasmid pAba5845a	No prophages found
	A. baumannii	39741_plasmid_pEH_gr3
	PHASTER	Region	Region Length	Completeness	Score	# Total Proteins	Region Position	Most Common Phage	GC %
		1	7.6Kb	incomplete	30	11	15278-22951	PHAGE_Paenib_Tripp_NC_028930(2)	0.3585
	A. baumannii	AB1A2-2-plasmid	No prophages found
	A. baumannii	AB242-9-1-plasmid	No prophages found
	A. baumannii	Ab-B004d-c-2-plasmid	No prophages found
	A. baumannii	Ab-C63-2-plasmid	No prophages found
	A. baumannii	AbCTX13-plasmid
	PHASTER	Region	Region Length	Completeness	Score	# Total Proteins	Region Position	Most Common Phage	GC %
		1	6.8Kb	incomplete	50	12	294187-301009	PHAGE_Stx2_c_1717_NC_011357(2)	0.4165
		2	17.2Kb	incomplete	30	26	328001-345296	PHAGE_Acinet_Bphi_B1251_NC_019541(5)	0.3594
		3	13Kb	incomplete	50	18	391850-404910	PHAGE_Escher_RCS47_NC_042128(2)	0.3788
		4	5.5Kb	questionable	70	8	484340-489915	PHAGE_Escher_SH2026Stx1_NC_049919(2)	0.3949
		5	3.6Kb	questionable	70	8	771214-774903	PHAGE_Escher_SH2026Stx1_NC_049919(3)	0.4678
		6	8.9Kb	incomplete	40	13	978386-987362	PHAGE_Stx2_c_Stx2a_F451_NC_049924(2)	0.4066
		7	7.4Kb	incomplete	40	10	1256926-1264336	PHAGE_Strept_Yaboi_NC_048730(1)	0.3862
		8	44.2Kb	intact	120	82	1551184-1595456	PHAGE_Acinet_Bphi_B1251_NC_019541(34)	0.3995
		9	49.9Kb	intact	120	82	3938326-3988276	PHAGE_Acinet_YMC11/11/R3177_NC_041866(25)	0.3836
		10	50Kb	questionable	90	57	4018210-4068286	PHAGE_Acinet_Bphi_B1251_NC_019541(28)	0.387
	Prophage Hunter	Candidate ID	Sequence ID	Start	End	Length	Category	Score	Closest phage	Gene number
		Candidate_5	NZ_CP059729.1	314502	351882	37381	Ambiguous	0.53	Acinetobacter phage Ab105-1phi	46
		Candidate_24	NZ_CP059729.1	1564054	1594005	29952	Active	0.95	Acinetobacter phage Bphi-B1251	54
		Candidate_52	NZ_CP059729.1	2867061	2884926	17866	Ambiguous	0.77	Salmonella phage SJ46	27
		Candidate_64	NZ_CP059729.1	3524623	3536694	12072	Ambiguous	0.69	Staphylococcus phage JD007	16
		Candidate_73	NZ_CP059729.1	3928067	3952400	24334	Active	0.9	Acinetobacter phage Ab105-1phi	30
		Candidate_74	NZ_CP059729.1	3953309	3966551	13243	Active	1	Acinetobacter phage Ab105-2phi	26
		Candidate_75	NZ_CP059729.1	3969568	3989982	20415	Active	0.95	Acinetobacter phage YMC11/11/R3177	26
		Candidate_76	NZ_CP059729.1	3974539	3994855	20317	Ambiguous	0.53	Acinetobacter phage YMC11/11/R3177	22
		Candidate_77	NZ_CP059729.1	4026053	4063434	37382	Ambiguous	0.79	Acinetobacter phage Bphi-B1251	57
	A. baumannii	AbCTX17-plasmid	No prophages found
	A. baumannii	ACN21-4-plasmid	No prophages found
	A. baumannii	AYE_plasmid_p1ABAYE	No prophages found
	A. baumannii	BJAB0868-2-plasmid	No prophages found
	A. baumannii	BJAB07104-1-plasmid	No prophages found
	A. baumannii	CAM180-1-plasmid
	PHASTER	Region	Region Length	Completeness	Score	# Total Proteins	Region Position	Most Common Phage	GC %
		1	17.2Kb	incomplete	50	12	35241-52457	PHAGE_Escher_RCS47_NC_042128(2)	0.3971
		2	24.1Kb	intact	130	35	52615-76785	PHAGE_Acinet_Bphi_B1251_NC_019541(4)	0.3697
	A. baumannii	CFSAN093706-plasmid
	PHASTER	Region	Region Length	Completeness	Score	# Total Proteins	Region Position	Most Common Phage	GC %
		1	105.3Kb	intact	150	116	1679-106995	PHAGE_Salmon_SSU5_NC_018843(40)	0.4172
	A. baumannii	CFSAN093707-plasmid
	PHASTER	Region	Region Length	Completeness	Score	# Total Proteins	Region Position	Most Common Phage	GC %
		1	84.8Kb	intact	140	87	22851-107740	PHAGE_Salmon_SSU5_NC_018843(37)	0.4255
	A. baumannii	CFSAN093708-plasmid
	PHASTER	Region	Region Length	Completeness	Score	# Total Proteins	Region Position	Most Common Phage	GC %
		1	108.7Kb	intact	150	119	1-108738	PHAGE_Salmon_SSU5_NC_018843(40)	0.4169
	A. baumannii	DA33098-3-plasmid	No prophages found
	A. baumannii	DD520-plasmid
	PHASTER	Region	Region Length	Completeness	Score	# Total Proteins	Region Position	Most Common Phage	GC %
		1	84.8Kb	intact	140	87	19324-104213	PHAGE_Salmon_SSU5_NC_018843(37)	0.4254
	A. baumannii	DS002-2-plasmid	No prophages found
	A. baumannii	DB053-plasmid
	PHASTER	Region	Region Length	Completeness	Score	# Total Proteins	Region Position	Most Common Phage	GC %
		1	42.8Kb	incomplete	60	41	1466-44270	PHAGE_Pseudo_nickie_NC_042091(17)	0.4089
		2	49.6Kb	intact	150	50	58604-108294	PHAGE_Salmon_SSU5_NC_018843(22)	0.4365
	A. baumannii	DT-Ab022-1-plasmid
	PHASTER	Region	Region Length	Completeness	Score	# Total Proteins	Region Position	Most Common Phage	GC %
		1	97.9Kb	intact	150	120	4425-102401	PHAGE_Salmon_SSU5_NC_018843(40)	0.4131
	A. baumannii	DT-Ab057-1-plasmid
	PHASTER	Region	Region Length	Completeness	Score	# Total Proteins	Region Position	Most Common Phage	GC %
		1	97.9Kb	intact	150	120	4425-102401	PHAGE_Salmon_SSU5_NC_018843(40)	0.4131
	A. baumannii	FDAARGOS_540-1-plasmid
	PHASTER	Region	Region Length	Completeness	Score	# Total Proteins	Region Position	Most Common Phage	GC %
		1	19.4Kb	questionable	90	12	27802-47201	PHAGE_Escher_RCS47_NC_042128(2)	0.4004
	A. baumannii	FDAARGOS_540-2-plasmid	No prophages found
	A. baumannii	M3AC14-8-plasmid	No prophages found
	A. baumannii	MDR-TJ-2-plasmid
		Region	Region Length	Completeness	Score	# Total Proteins	Region Position	Most Common Phage	GC %
		1	102.6Kb	intact	150	115	7905-110528	PHAGE_Salmon_SSU5_NC_018843(37)	0.4181
	A. baumannii	MEX11594-plasmid	No prophages found
	A. baumannii	Naval-17-plasmid	No prophages found
	A. baumannii	Naval-81-3-plasmid	No prophages found
	A. baumannii	OCU_Ac18-plasmid
	PHASTER	Region	Region Length	Completeness	Score	# Total Proteins	Region Position	Most Common Phage	GC %
		1	21.1Kb	incomplete	50	8	595339-616532	PHAGE_Stx2_II_NC_004914(2)	0.3844
		2	36.4Kb	intact	150	49	745336-781808	PHAGE_Pseudo_phiCTX_NC_003278(15)	0.3794
		3	35.5Kb	questionable	90	38	986971-1022547	PHAGE_Acinet_YMC11/11/R3177_NC_041866(8)	0.4025
		4	28.1Kb	intact	150	33	1023965-1052162	PHAGE_Haemop_SuMu_NC_019455(10)	0.4034
		5	39.1Kb	intact	110	60	1226110-1265301	PHAGE_Acinet_Bphi_B1251_NC_019541(17)	0.4103
		6	10.7Kb	incomplete	50	16	1449624-1460328	PHAGE_Acinet_YMC11/11/R3177_NC_041866(3)	0.3388
		7	6.8Kb	incomplete	50	10	2307789-2314594	PHAGE_Stx2_II_NC_004914(2)	0.376
		8	24.9Kb	incomplete	50	11	2758639-2783584	PHAGE_Stx2_II_NC_004914(2)	0.3639
	A. baumannii	OIFC189-plasmid
	PHASTER	Region	Region Length	Completeness	Score	# Total Proteins	Region Position	Most Common Phage	GC %
		1	97.9Kb	intact	150	120	8456-106432	PHAGE_Salmon_SSU5_NC_018843(40)	0.4131
	A. baumannii	ORAB01-plasmid
		Region	Region Length	Completeness	Score	# Total Proteins	Region Position	Most Common Phage	GC %
		1	102.6Kb	intact	150	115	7905-110526	PHAGE_Salmon_SSU5_NC_018843(37)	0.4181
	A. baumannii	Res13-Abat-PEA21-P4-01-A-1-plasmid
	PHASTER	Region	Region Length	Completeness	Score	# Total Proteins	Region Position	Most Common Phage	GC %
		1	22.7Kb	incomplete	10	16	573-23283	PHAGE_Pseudo_nickie_NC_042091(2)	0.3788
		2	95Kb	intact	140	98	16753-111841	PHAGE_Salmon_SSU5_NC_018843(37)	0.421
	A. baumannii	SDF-3-plasmid	No prophages found
	A. baumannii	TG60155-1-plasmid
	PHASTER	Region	Region Length	Completeness	Score	# Total Proteins	Region Position	Most Common Phage	GC %
		1	108.6Kb	intact	150	123	3209-111838	PHAGE_Salmon_SSU5_NC_018843(40)	0.4158
	A. baumannii	UH7607-1-plasmid	No prophages found
	A. baumannii	UH19608-2-plasmid	No prophages found
	A. baumannii	ZQ2-1-plasmid
		Region	Region Length	Completeness	Score	# Total Proteins	Region Position	Most Common Phage	GC %
		1	68.4Kb	intact	120	67	40726-109178	PHAGE_Salmon_SSU5_NC_018843(30)	0.4268
	A. baumannii	ZQ4-2-plasmid	No prophages found
	A. baumannii	ZQ8-2-plasmid	No prophages found
	A. baumannii	ZQ9-1-plasmid	No prophages found
	A. baumannii	ZQ10-1-plasmid	No prophages found
	A.nosocomialis	pork_192_ac36
		JACBYO010000003.1 Acinetobacter nosocomialis strain pork 192 ac36_first_contig_3, whole genome shotgun sequenceJACBYO010000003.1 Acinetobacter nosocomialis strain pork 192 ac36_first_contig_3, whole genome shotgun sequence 173102, gc%: 38.48%
	PHASTER	Region	Region Length	Completeness	Score	# Total Proteins	Region Position	Most Common Phage	GC %
		1	48.9Kb	intact	150	80	40202-89152	PHAGE_Acinet_vB_AbaS_TRS1_NC_031098(28)	0.3945
		JACBYO010000004.1 Acinetobacter nosocomialis strain pork 192 ac36_first_contig_4, whole genome shotgun sequenceJACBYO010000004.1 Acinetobacter nosocomialis strain pork 192 ac36_first_contig_4, whole genome shotgun sequence 173060, gc%: 38.70%
		Region	Region Length	Completeness	Score	# Total Proteins	Region Position	Most Common Phage	GC %
		1	24.3Kb	intact	150	30	34298-58640	PHAGE_Pseudo_Dobby_NC_048109(15)	0.3891
	A.nosocomialis	4300STDY7045890
		>UFPB01000003.1 Acinetobacter nosocomialis strain 4300STDY7045890 genome assembly, contig: ERS1930344SCcontig000003, whole genome shotgun sequence
	PHASTER	Region	Region Length	Completeness	Score	# Total Proteins	Region Position	Most Common Phage	GC %
		1	32.3Kb	incomplete	40	35	51217-83613	PHAGE_Acinet_Bphi_B1251_NC_019541(14)	0.3738
		2	46Kb	questionable	100	43	151612-197653	PHAGE_Bordet_BPP_1_NC_005357(15)	0.3979
		>UFPB01000008.1 Acinetobacter nosocomialis strain 4300STDY7045890 genome assembly, contig: ERS1930344SCcontig000008, whole genome shotgun sequence
		Region	Region Length	Completeness	Score	# Total Proteins	Region Position	Most Common Phage	GC %
		1	46Kb	intact	150	71	108627-154664	PHAGE_Acinet_vB_AbaS_TRS1_NC_031098(19)	0.3994
	A.nosocomialis	AB6
		>PXNE01000005.1 Acinetobacter nosocomialis strain AB6 D60061-06_R1__paired__trimmed__paired__contig_5, whole genome shotgun sequence
	PHASTER	Region	Region Length	Completeness	Score	# Total Proteins	Region Position	Most Common Phage	GC %
		1	44.9Kb	intact	150	67	53783-98721	PHAGE_Acinet_vB_AbaS_TRS1_NC_031098(30)	0.4002
	A.nosocomialis	AB7
		PXND01000009.1 Acinetobacter nosocomialis strain AB7 D60061-07_R1__paired__trimmed__paired__contig_9, whole genome shotgun sequence
	PHASTER	Region	Region Length	Completeness	Score	# Total Proteins	Region Position	Most Common Phage	GC %
		1	39.3Kb	intact	150	61	250810-290187	PHAGE_Acinet_vB_AbaS_TRS1_NC_031098(29)	0.4029
	A.nosocomialis	AB11
		PXMZ01000005.1 Acinetobacter nosocomialis strain AB11 D60061-11_R1__paired__trimmed__paired__contig_5, whole genome shotgun sequence
	PHASTER	Region	Region Length	Completeness	Score	# Total Proteins	Region Position	Most Common Phage	GC %
		1	65.8Kb	intact	150	74	100697-166514	PHAGE_Acinet_vB_AbaS_TRS1_NC_031098(24)	0.3991
		PXMZ01000007.1 Acinetobacter nosocomialis strain AB11 D60061-11_R1__paired__trimmed__paired__contig_7, whole genome shotgun sequence
	PHASTER	Region	Region Length	Completeness	Score	# Total Proteins	Region Position	Most Common Phage	GC %
		1	20.1Kb	questionable	90	32	306362-326532	PHAGE_Psychr_Psymv2_NC_023734(6)	0.3626
	A.nosocomialis	AB14
		PXMW01000002.1,Acinetobacter,nosocomialis,strain,AB14,D60061-14_R1__paired__trimmed__paired__contig_2,,whole,genome,shotgun,sequence
	PHASTER	Region	Region Length	Completeness	Score	# Total Proteins	Region Position	Most Common Phage	GC %
		1	23.4Kb	intact	150	45	153136-176581	PHAGE_Pseudo_phiCTX_NC_003278(14)	0.39
		2	9.9Kb	incomplete	30	10	178545-188479	PHAGE_Burkho_vB_BmuP_KL4_NC_047958(2)	0.3724
		PXMW01000004.1,Acinetobacter,nosocomialis,strain,AB14,D60061-14_R1__paired__trimmed__paired__contig_4,,whole,genome,shotgun,sequence
		3	9.4Kb	incomplete	70	32	53827-74611	PHAGE_Acinet_Bphi_B1251_NC_019541(10)	0.4207
		PXMW01000010.1,Acinetobacter,nosocomialis,strain,AB14,D60061-14_R1__paired__trimmed__paired__contig_10,,whole,genome,shotgun,sequence
		4	9.8Kb	incomplete	40	8	2355-12203	PHAGE_Stx2_c_1717_NC_011357(2)	0.3957
		PXMW01000012.1,Acinetobacter,nosocomialis,strain,AB14,D60061-14_R1__paired__trimmed__paired__contig_12,,whole,genome,shotgun,sequence
		5	47.7Kb	intact	140	83	81060-128812	PHAGE_Acinet_vB_AbaS_TRS1_NC_031098(33)	0.3992
		PXMW01000056.1,Acinetobacter,nosocomialis,strain,AB14,D60061-14_R1__paired__trimmed__paired__contig_56,,whole,genome,shotgun,sequence
		6	11.9Kb	incomplete	60	15	14172-26141	PHAGE_Paenib_Tripp_NC_028930(3)	0.3821
		PXMW01000069.1,Acinetobacter,nosocomialis,strain,AB14,D60061-14_R1__paired__trimmed__paired__contig_69,,whole,genome,shotgun,sequence
		7	6.8Kb	incomplete	50	11	8637-15508	PHAGE_Stx2_c_1717_NC_011357(2)	0.3606
	A.nosocomialis	AB32
		PXME01000004.1 Acinetobacter nosocomialis strain AB32 AB39_contig_4, whole genome shotgun sequence
	PHASTER	Region	Region Length	Completeness	Score	# Total Proteins	Region Position	Most Common Phage	GC %
		1	52.1Kb	intact	150	81	11572-63768	PHAGE_Acinet_vB_AbaS_TRS1_NC_031098(25)	0.3978
	A.nosocomialis	AC13
		>JACGEE010000006.1 Acinetobacter nosocomialis strain AC13 contig6, whole genome shotgun sequence
	PHASTER	Region	Region Length	Completeness	Score	# Total Proteins	Region Position	Most Common Phage	GC %
		1	6.8Kb	incomplete	20	7	121174-128029	PHAGE_Escher_ESCO13_NC_047770(4)	0.3353
	A.nosocomialis	AC15
		>JACGEF010000006.1 Acinetobacter nosocomialis strain AC15 contig6, whole genome shotgun sequence
	PHASTER	Region	Region Length	Completeness	Score	# Total Proteins	Region Position	Most Common Phage	GC %
		1	6.8Kb	incomplete	20	7	121174-128029	PHAGE_Entero_phi92_NC_023693(4)	0.3353
	A.nosocomialis	AC25
		JACGEG010000006.1 Acinetobacter nosocomialis strain AC25 contig6, whole genome shotgun sequence
	PHASTER	Region	Region Length	Completeness	Score	# Total Proteins	Region Position	Most Common Phage	GC %
		1	6.8Kb	incomplete	20	7	36388-43243	PHAGE_Entero_phi92_NC_023693(4)	0.3353
	A.nosocomialis	AC1507	No prophages found
	A.nosocomialis	AC1537	No prophages found
	A.nosocomialis	AC1644
		JAGSNI010000005.1 Acinetobacter nosocomialis strain AC1644 AC1644_contig_5, whole genome shotgun sequence
	PHASTER	Region	Region Length	Completeness	Score	# Total Proteins	Region Position	Most Common Phage	GC %
		1	6.8Kb	incomplete	20	7	36429-43284	PHAGE_Escher_ESCO13_NC_047770(4)	0.3353
	A.nosocomialis	AC1781
		JAGSNN010000001.1 Acinetobacter nosocomialis strain AC1781 AC1781_contig_1, whole genome shotgun sequence
	PHASTER	Region	Region Length	Completeness	Score	# Total Proteins	Region Position	Most Common Phage	GC %
		1	35.9Kb	intact	110	34	150-36068	PHAGE_Ralsto_RSK1_NC_022915(9)	0.3942
		2	26.1Kb	intact	100	35	1393583-1419746	PHAGE_Bordet_BPP_1_NC_005357(8)	0.4007
		JAGSNN010000004.1 Acinetobacter nosocomialis strain AC1781 AC1781_contig_4, whole genome shotgun sequence
	PHASTER	Region	Region Length	Completeness	Score	# Total Proteins	Region Position	Most Common Phage	GC %
		1	9.9Kb	incomplete	40	18	423-10329	PHAGE_Acinet_vB_AbaS_TRS1_NC_031098(6)	0.3859
		JAGSNN010000005.1 Acinetobacter nosocomialis strain AC1781 AC1781_contig_5, whole genome shotgun sequence
	PHASTER	Region	Region Length	Completeness	Score	# Total Proteins	Region Position	Most Common Phage	GC %
		1	44.4Kb	intact	140	53	45622-90088	PHAGE_Acinet_YMC11/11/R3177_NC_041866(11)	0.377
		JAGSNN010000008.1 Acinetobacter nosocomialis strain AC1781 AC1781_contig_8, whole genome shotgun sequence
		Region	Region Length	Completeness	Score	# Total Proteins	Region Position	Most Common Phage	GC %
		1	7.3Kb	incomplete	20	7	125236-132568	PHAGE_Escher_vB_EcoM_Schickermooser_NC_048196(2)	0.34
	A.nosocomialis	AC1819
		JAGSNP010000001.1 Acinetobacter nosocomialis strain AC1819 AC1819_contig_1, whole genome shotgun sequence
	PHASTER	Region	Region Length	Completeness	Score	# Total Proteins	Region Position	Most Common Phage	GC %
		1	36.2Kb	intact	120	45	200636-236921	PHAGE_Acinet_vB_AbaS_TRS1_NC_031098(19)	0.3975
		2	41.8Kb	intact	140	62	281650-323464	PHAGE_Salmon_SEN34_NC_028699(20)	0.3912
		JAGSNP010000003.1 Acinetobacter nosocomialis strain AC1819 AC1819_contig_3, whole genome shotgun sequence
	PHASTER	Region	Region Length	Completeness	Score	# Total Proteins	Region Position	Most Common Phage	GC %
		1	29.1Kb	incomplete	60	38	126488-155666	PHAGE_Bordet_BPP_1_NC_005357(13)	0.4265
		JAGSNP010000008.1 Acinetobacter nosocomialis strain AC1819 AC1819_contig_8, whole genome shotgun sequence
	PHASTER	Region	Region Length	Completeness	Score	# Total Proteins	Region Position	Most Common Phage	GC %
		1	8.3Kb	incomplete	20	8	36446-44762	PHAGE_Escher_phAPEC8_NC_020079(2)	0.3239
	A.nosocomialis	AC1871
		JAGSNS010000001.1 Acinetobacter nosocomialis strain AC1871 AC1871_contig_1, whole genome shotgun sequence
	PHASTER	Region	Region Length	Completeness	Score	# Total Proteins	Region Position	Most Common Phage	GC %
		1	48.6Kb	intact	100	56	368461-417156	PHAGE_Acinet_vB_AbaS_TRS1_NC_031098(10)	0.39
	PHASTER	JAGSNS010000005.1 Acinetobacter nosocomialis strain AC1871 AC1871_contig_5, whole genome shotgun sequence
	PHASTER	Region	Region Length	Completeness	Score	# Total Proteins	Region Position	Most Common Phage	GC %
		1	7.5Kb	incomplete	50	9	43648-51184	PHAGE_Brevib_Jimmer2_NC_041976(1)	0.3915
	A.nosocomialis	AC1892
		JAGSNU010000004.1 Acinetobacter nosocomialis strain AC1892 AC1892_contig_4, whole genome shotgun sequence
	PHASTER	Region	Region Length	Completeness	Score	# Total Proteins	Region Position	Most Common Phage	GC %
		1	17.5Kb	incomplete	50	24	78772-96362	PHAGE_Acinet_Bphi_B1251_NC_019541(3)	0.3627
	A.nosocomialis	AC15181
		JAGJSU010000001.1 Acinetobacter nosocomialis strain AC15181 AC15181_contig_1, whole genome shotgun sequence
	PHASTER	Region	Region Length	Completeness	Score	# Total Proteins	Region Position	Most Common Phage	GC %
		1	7.3Kb	incomplete	30	9	403593-410948	PHAGE_Escher_PA28_NC_041935(2)	0.4057
	A.nosocomialis	ACIN00261
		JADVKS010000002.1 Acinetobacter nosocomialis strain ACIN00261 ACIN00261_c0002, whole genome shotgun sequence
	PHASTER	Region	Region Length	Completeness	Score	# Total Proteins	Region Position	Most Common Phage	GC %
		1	9.8Kb	incomplete	40	8	172248-182096	PHAGE_Stx2_c_1717_NC_011357(2)	0.3957
		JADVKS010000006.1 Acinetobacter nosocomialis strain ACIN00261 ACIN00261_c0006, whole genome shotgun sequence
	PHASTER	Region	Region Length	Completeness	Score	# Total Proteins	Region Position	Most Common Phage	GC %
		1	32.6Kb	intact	150	43	22728-55332	PHAGE_Pseudo_Dobby_NC_048109(16)	0.3858
	A.nosocomialis	AMA38
		VYSW01000006.1 Acinetobacter nosocomialis strain AMA38 AMA38_NODE_6, whole genome shotgun sequence
	PHASTER	Region	Region Length	Completeness	Score	# Total Proteins	Region Position	Most Common Phage	GC %
		1	7.4Kb	incomplete	30	8	102048-109466	PHAGE_Prochl_P_TIM68_NC_028955(2)	0.3936
		1	11.2Kb	incomplete	50	23	149511-160809	PHAGE_Acinet_YMC11/11/R3177_NC_041866(4)	0.3622
	A.nosocomialis	CAC13
		JACYVX010000003.1 Acinetobacter nosocomialis strain CAC13 Aci00878-180524_contig_3, whole genome shotgun sequence
	PHASTER	Region	Region Length	Completeness	Score	# Total Proteins	Region Position	Most Common Phage	GC %
		1	17.6Kb	incomplete	30	28	145220-162908	PHAGE_Acinet_Bphi_B1251_NC_019541(3)	0.3608
		JACYVX010000010.1 Acinetobacter nosocomialis strain CAC13 Aci00878-180524_contig_10, whole genome shotgun sequence
	PHASTER	Region	Region Length	Completeness	Score	# Total Proteins	Region Position	Most Common Phage	GC %
		1	43.3Kb	intact	120	69	77268-120647	PHAGE_Acinet_vB_AbaS_TRS1_NC_031098(10)	0.4024
	A.nosocomialis	DE0041
		VEHW01000004.1 Acinetobacter nosocomialis strain DE0041 NODE_4_length_203330_cov_34.161360, whole genome shotgun sequence
	PHASTER	Region	Region Length	Completeness	Score	# Total Proteins	Region Position	Most Common Phage	GC %
		1	49.2Kb	intact	150	63	1-48242	PHAGE_Acinet_Bphi_B1251_NC_019541(34)	0.3884
		VEHW01000007.1 Acinetobacter nosocomialis strain DE0041 NODE_7_length_166420_cov_34.870400, whole genome shotgun sequence
	PHASTER	Region	Region Length	Completeness	Score	# Total Proteins	Region Position	Most Common Phage	GC %
		1	13.6Kb	incomplete	40	30	660-14289	PHAGE_Acinet_AbP2_NC_041998(5)	0.4011
		VEHW01000009.1 Acinetobacter nosocomialis strain DE0041 NODE_9_length_156082_cov_34.997256, whole genome shotgun sequence
	PHASTER	Region	Region Length	Completeness	Score	# Total Proteins	Region Position	Most Common Phage	GC %
		1	39Kb	intact	150	62	117012-153479	PHAGE_Acinet_vB_AbaS_TRS1_NC_031098(9)	0.4013
	A.nosocomialis	GTC_03312
		BBOO01000004.1 Acinetobacter nosocomialis DNA, contig: Aba03S_CON00004, strain: GTC 03312, whole genome shotgun sequence
	PHASTER	Region	Region Length	Completeness	Score	# Total Proteins	Region Position	Most Common Phage	GC %
		1	41Kb	intact	140	33	28808-69812	PHAGE_Acinet_YMC11/11/R3177_NC_041866(7)	0.4018
	A.nosocomialis	GTC_03313
		BBTJ01000005.1 Acinetobacter nosocomialis DNA, contig: Aba04_CON00005, strain: GTC 03313, whole genome shotgun sequence
	PHASTER	Region	Region Length	Completeness	Score	# Total Proteins	Region Position	Most Common Phage	GC %
		1	33.3Kb	questionable	80	29	148258-181652	PHAGE_Escher_RCS47_NC_042128(6)	0.3804
		BBTJ01000007.1 Acinetobacter nosocomialis DNA, contig: Aba04_CON00007, strain: GTC 03313, whole genome shotgun sequence
	PHASTER	Region	Region Length	Completeness	Score	# Total Proteins	Region Position	Most Common Phage	GC %
		1	37.2Kb	intact	130	54	37294-74582	PHAGE_Salmon_SEN34_NC_028699(21)	0.3863
		BBTJ01000007.1 Acinetobacter nosocomialis DNA, contig: Aba04_CON00007, strain: GTC 03313, whole genome shotgun sequenceBBTJ01000007.1 Acinetobacter nosocomialis DNA, contig: Aba04_CON00007, strain: GTC 03313, whole genome shotgun sequence 183211, gc%: 38.17%
	PHASTER	Region	Region Length	Completeness	Score	# Total Proteins	Region Position	Most Common Phage	GC %
		1	37.2Kb	intact	150	52	37294-74582	PHAGE_Salmon_SEN34_NC_028699(21)	0.3863
	A.nosocomialis	HJ14
		MADF01000008.1 Acinetobacter nosocomialis strain HJ14 contig_8, whole genome shotgun sequence
	PHASTER	Region	Region Length	Completeness	Score	# Total Proteins	Region Position	Most Common Phage	GC %
		1	11.9Kb	incomplete	50	15	14215-26184	PHAGE_Paenib_Tripp_NC_028930(2)	0.382
	A.nosocomialis	MGYG-HGUT-02345
		CABMHW010000009.1 Acinetobacter nosocomialis isolate MGYG-HGUT-02345 genome assembly, contig: GUT_GENOME141334_9, whole genome shotgun sequence
	PHASTER	Region	Region Length	Completeness	Score	# Total Proteins	Region Position	Most Common Phage	GC %
		1	38.2Kb	intact	130	57	67178-105449	PHAGE_Acinet_YMC11/11/R3177_NC_041866(16)	0.4103
		CABMHW010000010.1 Acinetobacter nosocomialis isolate MGYG-HGUT-02345 genome assembly, contig: GUT_GENOME141334_10, whole genome shotgun sequence
	PHASTER	Region	Region Length	Completeness	Score	# Total Proteins	Region Position	Most Common Phage	GC %
		1	8.6Kb	incomplete	20	9	32198-40806	PHAGE_Bacill_G_NC_023719(3)	0.3989
	A.nosocomialis	NBRC_110500
		BBOT01000006.1 Acinetobacter nosocomialis DNA, contig: Aba02S_CON00006, strain: NBRC 110500, whole genome shotgun sequence
	PHASTER	Region	Region Length	Completeness	Score	# Total Proteins	Region Position	Most Common Phage	GC %
		1	26.1Kb	questionable	70	28	43653-69812	PHAGE_Acinet_vB_AbaS_TRS1_NC_031098(7)	0.3951
	PHASTER	Region	Region Length	Completeness	Score	# Total Proteins	Region Position	Most Common Phage	GC %
		1	41Kb	intact	140	33	28808-69812	PHAGE_Acinet_vB_AbaS_TRS1_NC_031098(7)	0.4018
	A.nosocomialis	NBRC_110501
		BBTO01000005.1 Acinetobacter nosocomialis DNA, contig: Aba05S_CON00005, strain: NBRC 110501, whole genome shotgun sequence
	PHASTER	Region	Region Length	Completeness	Score	# Total Proteins	Region Position	Most Common Phage	GC %
		1	49.9Kb	intact	150	52	95827-145811	PHAGE_Salmon_SEN34_NC_028699(21)	0.3952
	A.nosocomialis	NBRC_110502
		BBTW01000004.1 Acinetobacter nosocomialis DNA, contig: Aba07S_CON00004, strain: NBRC 110502, whole genome shotgun sequence
	PHASTER	Region	Region Length	Completeness	Score	# Total Proteins	Region Position	Most Common Phage	GC %
		1	33.3Kb	questionable	80	29	148258-181652	PHAGE_Escher_RCS47_NC_042128(6)	0.3804
		BBTW01000005.1 Acinetobacter nosocomialis DNA, contig: Aba07S_CON00005, strain: NBRC 110502, whole genome shotgun sequence
	PHASTER	Region	Region Length	Completeness	Score	# Total Proteins	Region Position	Most Common Phage	GC %
		1	49.9Kb	intact	150	52	95828-145812	PHAGE_Salmon_SEN34_NC_028699(21)	0.3952
	A.nosocomialis	PR365	No prophages found
	A.nosocomialis	TG19596	No prophages found
	A.nosocomialis	TUM15142
		BKIR01000001.1 Acinetobacter nosocomialis TUM15142 DNA, sequence01, whole genome shotgun sequence
	PHASTER	Region	Region Length	Completeness	Score	# Total Proteins	Region Position	Most Common Phage	GC %
		1	29.2Kb	questionable	90	31	146905-176194	PHAGE_Psychr_Psymv2_NC_023734(6)	0.3626
		2	7.8Kb	incomplete	10	11	168383-176194	PHAGE_Acinet_YMC11/11/R3177_NC_041866(3)	0.3478
	A.nosocomialis	TUM15284
		BKNX01000004.1 Acinetobacter nosocomialis TUM15284 DNA, sequence004, whole genome shotgun sequence
	PHASTER	Region	Region Length	Completeness	Score	# Total Proteins	Region Position	Most Common Phage	GC %
		1	6.3Kb	incomplete	30	8	79400-85716	PHAGE_Ralsto_PE226_NC_015297(2)	0.376
		BKNX01000005.1 Acinetobacter nosocomialis TUM15284 DNA, sequence005, whole genome shotgun sequence
	PHASTER	Region	Region Length	Completeness	Score	# Total Proteins	Region Position	Most Common Phage	GC %
		1	46.3Kb	intact	150	64	274-46640	PHAGE_Acinet_vB_AbaS_TRS1_NC_031098(22)	0.3964
		BKNX01000010.1 Acinetobacter nosocomialis TUM15284 DNA, sequence010, whole genome shotgun sequence
	PHASTER	Region	Region Length	Completeness	Score	# Total Proteins	Region Position	Most Common Phage	GC %
		1	21.9Kb	incomplete	20	10	39902-61876	PHAGE_Acinet_YMC11/11/R3177_NC_041866(3)	0.3857
		2	22.5Kb	incomplete	50	33	59910-82508	PHAGE_Pelagi_HTVC010P_NC_020481(5)	0.4157
	A.nosocomialis	TUM15298
		BKOL01000006.1 Acinetobacter nosocomialis TUM15298 DNA, sequence006, whole genome shotgun sequence
	PHASTER	Region	Region Length	Completeness	Score	# Total Proteins	Region Position	Most Common Phage	GC %
		1	42.3Kb	intact	150	58	858-43174	PHAGE_Acinet_vB_AbaS_TRS1_NC_031098(22)	0.3967
	A.nosocomialis	TUM15325
		BKPM01000001.1 Acinetobacter nosocomialis TUM15325 DNA, sequence01, whole genome shotgun sequence
	PHASTER	Region	Region Length	Completeness	Score	# Total Proteins	Region Position	Most Common Phage	GC %
		2	40.6Kb	intact	150	46	1428119-1468734	PHAGE_Psychr_Psymv2_NC_023734(5)	0.3774
		BKPM01000006.1 Acinetobacter nosocomialis TUM15325 DNA, sequence06, whole genome shotgun sequence
	PHASTER	Region	Region Length	Completeness	Score	# Total Proteins	Region Position	Most Common Phage	GC %
		1	65.7Kb	intact	150	76	100631-166337	PHAGE_Acinet_vB_AbaS_TRS1_NC_031098(25)	0.4018
	A.nosocomialis	UBA2556
		DDMC01000006.1 MAG TPA_asm: Acinetobacter nosocomialis isolate UBA2556 UBA2556_contig_496, whole genome shotgun sequence
	PHASTER	Region	Region Length	Completeness	Score	# Total Proteins	Region Position	Most Common Phage	GC %
		1	12.8Kb	incomplete	60	17	533-13374	PHAGE_Prochl_P_TIM68_NC_028955(2)	0.3651
	A.nosocomialis	UBA3252
		DEUW01000005.1 MAG TPA_asm: Acinetobacter nosocomialis isolate UBA3252 UBA3252_contig_103, whole genome shotgun sequence
	PHASTER	Region	Region Length	Completeness	Score	# Total Proteins	Region Position	Most Common Phage	GC %
		1	8.5Kb	incomplete	20	6	275022-283521	PHAGE_Bacill_SP_15_NC_031245(1)	0.3282
	A.nosocomialis	UBA4562
		DGKU01000001.1 MAG TPA_asm: Acinetobacter nosocomialis isolate UBA4562 UBA4562_contig_115, whole genome shotgun sequence
	PHASTER	Region	Region Length	Completeness	Score	# Total Proteins	Region Position	Most Common Phage	GC %
		1	38.8Kb	intact	150	53	123906-162797	PHAGE_Acinet_vB_AbaS_TRS1_NC_031098(14)	0.3959
	A.nosocomialis	UBA6568
		DJJM01000001.1 MAG TPA_asm: Acinetobacter nosocomialis isolate UBA6568 UBA6568_contig_20, whole genome shotgun sequence
	PHASTER	Region	Region Length	Completeness	Score	# Total Proteins	Region Position	Most Common Phage	GC %
		1	53Kb	intact	150	78	73780-126800	PHAGE_Acinet_YMC11/11/R3177_NC_041866(23)	0.3982
		DJJM01000007.1 MAG TPA_asm: Acinetobacter nosocomialis isolate UBA6568 UBA6568_contig_253, whole genome shotgun sequence
	PHASTER	Region	Region Length	Completeness	Score	# Total Proteins	Region Position	Most Common Phage	GC %
		1	6Kb	incomplete	10	10	49572-55621	PHAGE_Acinet_Bphi_B1251_NC_019541(3)	0.3969
	A.nosocomialis	AC13-1-plasmid	No prophages found
	A.nosocomialis	CAC13-2-plasmid	No prophages found
	A.nosocomialis	SSA3-1-plasmid	No prophages found
	A.pittii	2014S07-126
	PHASTER	Region	Region Length	Completeness	Score	# Total Proteins	Region Position	Most Common Phage	GC %
		1	42.4Kb	intact	150	58	939815-982258	PHAGE_Salmon_SEN34_NC_028699(20)	0.399
		2	8Kb	incomplete	50	14	2545248-2553336	PHAGE_Acinet_Bphi_B1251_NC_019541(2)	0.3479
		3	22.7Kb	intact	110	39	2631005-2653759	PHAGE_Acinet_YMC11/11/R3177_NC_041866(19)	0.3968
		4	7.4Kb	incomplete	40	8	3108348-3115777	PHAGE_Tenaci_pT24_NC_049383(2)	0.3892
	A.pittii	4300STDY7045719
	PHASTER	Region	Region Length	Completeness	Score	# Total Proteins	Region Position	Most Common Phage	GC %
		1	46.5Kb	intact	150	40	10809-57337 info_outline	PHAGE_Acinet_Bphi_B1251_NC_019541(26)	0.3894
		2	51.9Kb	intact	150	54	166323-218275 info_outline	PHAGE_Mannhe_vB_MhM_3927AP2_NC_028766(13)	0.3952
		1	42.8Kb	intact	130	66	68072-110935 info_outline	PHAGE_Acinet_vB_AbaS_TRS1_NC_031098(22)	0.4008
	A.pittii	4300STDY7045887
	PHASTER	Region	Region Length	Completeness	Score	# Total Proteins	Region Position	Most Common Phage	GC %
		1	52.2Kb	intact	150	75	680842-733108 info_outline	PHAGE_Acinet_vB_AbaS_TRS1_NC_031098(32)	0.3936
		4
		1	23.2Kb	intact	110	26	213445-236730 info_outline	PHAGE_Psychr_pOW20_A_NC_020841(6)	0.4167
		6
		1	63.8Kb	intact	140	67	148274-212107 info_outline	PHAGE_Salmon_SEN34_NC_028699(20)	0.3898
	A.pittii	2012N08-034
		CP033520.1 Acinetobacter pittii strain 2012N08-034 chromosome, complete genome
	PHASTER	Region	Region Length	Completeness	Score	# Total Proteins	Region Position	Most Common Phage	GC %
		1	52.3Kb	intact	120	87	2541116-2593483	PHAGE_Acinet_Bphi_B1251_NC_019541(37)	0.3879
	A.pittii	ABBL005	No prophages found
	A.pittii	ABBL010
		LLCQ01000002.1 Acinetobacter pittii strain ABBL010 contig-1, whole genome shotgun sequence
	PHASTER	Region	Region Length	Completeness	Score	# Total Proteins	Region Position	Most Common Phage	GC %
		1	16.8Kb	incomplete	10	17	251-17061	PHAGE_Acinet_vB_AbaS_TRS1_NC_031098(4)	0.3841
		LLCQ01000003.1 Acinetobacter pittii strain ABBL010 contig-1000000, whole genome shotgun sequence
	PHASTER	Region	Region Length	Completeness	Score	# Total Proteins	Region Position	Most Common Phage	GC %
		1	6.5Kb	incomplete	10	13	293009-299552	PHAGE_Acinet_YMC11/12/R2315_NC_028855(2)	0.3952
		LLCQ01000009.1 Acinetobacter pittii strain ABBL010 contig-1000033, whole genome shotgun sequence
	PHASTER	Region	Region Length	Completeness	Score	# Total Proteins	Region Position	Most Common Phage	GC %
		1	3.3Kb	incomplete	10	9	1095-4470	PHAGE_Acinet_vB_AbaS_TRS1_NC_031098(3)	0.3747
	A.pittii	ABBL015	No prophages found
	A.pittii	ABBL024	No prophages found
	A.pittii	ABBL103	No prophages found
	A.pittii	ABBL065	No prophages found
	A.pittii	ABUH411	No prophages found
	A.pittii	ACIN00201
		JADWOA010000002.1 Acinetobacter pittii strain ACIN00201 ACIN00201_contig00002, whole genome shotgun sequence
	PHASTER	Region	Region Length	Completeness	Score	# Total Proteins	Region Position	Most Common Phage	GC %
		1	45.9Kb	questionable	70	71	253044-298982	PHAGE_Acinet_vB_AbaS_TRS1_NC_031098(23)	0.3987
		2	13.8Kb	incomplete	10	23	327424-341233	PHAGE_Acinet_YMC11/11/R3177_NC_041866(9)	0.3927
		JADWOA010000003.1 Acinetobacter pittii strain ACIN00201 ACIN00201_contig00003, whole genome shotgun sequence
	PHASTER	Region	Region Length	Completeness	Score	# Total Proteins	Region Position	Most Common Phage	GC %
		1	11.7Kb	incomplete	30	18	87-11794	PHAGE_Acinet_Bphi_B1251_NC_019541(7)	0.378
	A.pittii	ACIN00247
		JADVLE010000006.1 Acinetobacter pittii strain ACIN00247 ACIN00247_c0006, whole genome shotgun sequence
	PHASTER	Region	Region Length	Completeness	Score	# Total Proteins	Region Position	Most Common Phage	GC %
		1	7.9Kb	incomplete	40	7	244-8170	PHAGE_Acinet_Bphi_B1251_NC_019541(2)	0.3849
		JADVLE010000009.1 Acinetobacter pittii strain ACIN00247 ACIN00247_c0009, whole genome shotgun sequence
	PHASTER	Region	Region Length	Completeness	Score	# Total Proteins	Region Position	Most Common Phage	GC %
		1	49.8Kb	incomplete	50	68	415-50234	PHAGE_Acinet_vB_AbaS_TRS1_NC_031098(26)	0.3966
		2	36.8Kb	intact	110	39	86489-123365	PHAGE_Acinet_YMC11/11/R3177_NC_041866(17)	0.3896
	A.pittii	ACIN00255
		JADVKX010000001.1 Acinetobacter pittii strain ACIN00255 ACIN00255_c0001, whole genome shotgun sequence
	PHASTER	Region	Region Length	Completeness	Score	# Total Proteins	Region Position	Most Common Phage	GC %
		1	54.8Kb	intact	120	46	139573-194419	PHAGE_Acinet_YMC11/11/R3177_NC_041866(22)	0.3912
	A.pittii	AMA2_
		VYTM01000002.1 Acinetobacter pittii strain AMA2 AMA2_NODE_2, whole genome shotgun sequence
	PHASTER	Region	Region Length	Completeness	Score	# Total Proteins	Region Position	Most Common Phage	GC %
		1	17.3Kb	incomplete	20	18	129-17459	PHAGE_Acinet_vB_AbaS_TRS1_NC_031098(4)	0.3838
		VYTM01000005.1 Acinetobacter pittii strain AMA2 AMA2_NODE_5, whole genome shotgun sequence
	PHASTER	Region	Region Length	Completeness	Score	# Total Proteins	Region Position	Most Common Phage	GC %
		1	9.8Kb	incomplete	30	19	183005-192819	PHAGE_Acinet_vB_AbaS_TRS1_NC_031098(6)	0.3881
		VYTM01000008.1 Acinetobacter pittii strain AMA2 AMA2_NODE_8, whole genome shotgun sequence
	PHASTER	Region	Region Length	Completeness	Score	# Total Proteins	Region Position	Most Common Phage	GC %
		1	11.9Kb	incomplete	50	13	50141-62093	PHAGE_Staphy_3MRA_NC_028917(1)	0.3938
	A.pittii	ANC_4050	No prophages found
	A.pittii	ARLG1768	No prophages found
	A.pittii	ARLG1798	No prophages found
	A.pittii	ARLG1803	No prophages found
	A.pittii	ARLG1807	No prophages found
	A.pittii	ARLG1865	No prophages found
	A.pittii	ARLG1950	No prophages found
	A.pittii	ARLG1957	No prophages found
	A.pittii	B-3780
		JAHEOK010000007.1 Acinetobacter pittii strain B-3780 NODE_7_length_159260_cov_35.270566, whole genome shotgun sequence
	PHASTER	Region	Region Length	Completeness	Score	# Total Proteins	Region Position	Most Common Phage	GC %
		1	37.3Kb	intact	130	39	18-37365	PHAGE_Acinet_YMC11/11/R3177_NC_041866(20)	0.3939
	A.pittii	B8245	No prophages found
	A.pittii	DE0027	No prophages found
		VEIH01000001.1 Acinetobacter pittii strain DE0027 NODE_1_length_474781_cov_30.025300, whole genome shotgun sequence
	PHASTER	Region	Region Length	Completeness	Score	# Total Proteins	Region Position	Most Common Phage	GC %
		1	45.3Kb	intact	110	67	271349-316663	PHAGE_Acinet_vB_AbaS_TRS1_NC_031098(20)	0.3998
	A.pittii	HDV312665
		NQXE01000001.1 Acinetobacter pittii strain HDV312665 289, whole genome shotgun sequence
	PHASTER	Region	Region Length	Completeness	Score	# Total Proteins	Region Position	Most Common Phage	GC %
		1	47.9Kb	intact	150	65	270733-318670	PHAGE_Acinet_YMC11/11/R3177_NC_041866(36)	0.3986
	A.pittii	IHIT32685
		NWVY01000007.1 Acinetobacter pittii strain IHIT32685 NODE_7_length_167725_cov_43.4728, whole genome shotgun sequence
	PHASTER	Region	Region Length	Completeness	Score	# Total Proteins	Region Position	Most Common Phage	GC %
		1	19Kb	incomplete	30	25	144046-163133	PHAGE_Acinet_Bphi_B1251_NC_019541(4)	0.3584
	A.pittii	LMO_Bin60
		SPVC01000007.1 MAG: Acinetobacter pittii isolate LMO Bin60 scaffold_355, whole genome shotgun sequence
	PHASTER	Region	Region Length	Completeness	Score	# Total Proteins	Region Position	Most Common Phage	GC %
		1	39.7Kb	intact	150	54	1435-41165	PHAGE_Mannhe_vB_MhM_3927AP2_NC_028766(13)	0.4104
		SPVC01000010.1 MAG: Acinetobacter pittii isolate LMO Bin60 scaffold_414, whole genome shotgun sequence
	PHASTER	Region	Region Length	Completeness	Score	# Total Proteins	Region Position	Most Common Phage	GC %
		1	22.2Kb	incomplete	60	28	376-22580	PHAGE_Acinet_Bphi_B1251_NC_019541(18)	0.4012
	A.pittii	MCR53
		NQXF01000002.1 Acinetobacter pittii strain MCR53 288, whole genome shotgun sequence
	PHASTER	Region	Region Length	Completeness	Score	# Total Proteins	Region Position	Most Common Phage	GC %
		1	38.4Kb	intact	150	45	280499-318935	PHAGE_Psychr_Psymv2_NC_023734(11)	0.3848
	A.pittii	MCR16048
		NQXN01000002.1 Acinetobacter pittii strain MCR16048 NODE_5_length_364202_cov_31.225855, whole genome shotgun sequence
	PHASTER	Region	Region Length	Completeness	Score	# Total Proteins	Region Position	Most Common Phage	GC %
		1	47.9Kb	intact	150	64	269716-317653	PHAGE_Acinet_YMC11/11/R3177_NC_041866(36)	0.3986
	A.pittii	NBRC_110506	No prophages found
	A.pittii	NBRC_110508
		BBTR01000001.1 Acinetobacter pittii DNA, contig: Aca01S_CON00001, strain: NBRC 110508, whole genome shotgun sequence
	PHASTER	Region	Region Length	Completeness	Score	# Total Proteins	Region Position	Most Common Phage	GC %
		1	42.1Kb	intact	150	59	239587-281747	PHAGE_Mannhe_vB_MhM_3927AP2_NC_028766(14)	0.4017
		2	48.8Kb	incomplete	60	63	280781-329629	PHAGE_Acinet_vB_AbaS_TRS1_NC_031098(23)	0.3994
		3	38.1Kb	intact	110	46	374344-412446	PHAGE_Acinet_Bphi_B1251_NC_019541(14)	0.3956
		BBTR01000002.1 Acinetobacter pittii DNA, contig: Aca01S_CON00002, strain: NBRC 110508, whole genome shotgun sequence
	PHASTER	Region	Region Length	Completeness	Score	# Total Proteins	Region Position	Most Common Phage	GC %
		1	8.7Kb	incomplete	20	7	12106-20816	PHAGE_Sinorh_phiM7_NC_041929(1)	0.4151
	A.pittii	OCU_Ac5
		BHGB01000003.1 Acinetobacter pittii OCU_Ac5 DNA, contig_3, whole genome shotgun sequence
	PHASTER	Region	Region Length	Completeness	Score	# Total Proteins	Region Position	Most Common Phage	GC %
		1	46.5Kb	intact	110	66	81776-128359	PHAGE_Acinet_vB_AbaS_TRS1_NC_031098(21)	0.4021
	A.pittii	PR366
		NGCT01000005.1 Acinetobacter pittii strain PR366 PR366_NODE_13.ctg_1, whole genome shotgun sequence
	PHASTER	Region	Region Length	Completeness	Score	# Total Proteins	Region Position	Most Common Phage	GC %
		1	54.7Kb	intact	130	62	37477-92245	PHAGE_Salmon_SEN34_NC_028699(20)	0.3859
	A.pittii	PR367	No prophages found
	A.pittii	PR369	No prophages found
	A.pittii	PR386	No prophages found
	A.pittii	St-11469-92
		MDHP01000004.1 Acinetobacter pittii strain St-11469-92 SRR3547516.ctg000004, whole genome shotgun sequence
	PHASTER	Region	Region Length	Completeness	Score	# Total Proteins	Region Position	Most Common Phage	GC %
		1	9.7Kb	incomplete	50	22	13689-23434	PHAGE_Acinet_vB_AbaS_TRS1_NC_031098(4)	0.3635
		2	7.4Kb	incomplete	30	8	55238-62656	PHAGE_Prochl_P_TIM68_NC_028955(2)	0.3936
	A.pittii	St-14569-91	No prophages found
	A.pittii	St-15559-91	No prophages found
	A.pittii	St-17942-91	No prophages found
	A.pittii	sw-1	No prophages found
	A.pittii	TG6411	No prophages found
	A.pittii	TG40858
		RFEP01000009.1 Acinetobacter pittii strain TG40858 Acinetobacter-spp-TG40858_104, whole genome shotgun sequence
	PHASTER	Region	Region Length	Completeness	Score	# Total Proteins	Region Position	Most Common Phage	GC %
		1	22.6Kb	incomplete	30	35	91832-114461	PHAGE_Acinet_YMC11/11/R3177_NC_041866(18)	0.41
		RFEP01000010.1 Acinetobacter pittii strain TG40858 Acinetobacter-spp-TG40858_105, whole genome shotgun sequence
	PHASTER	Region	Region Length	Completeness	Score	# Total Proteins	Region Position	Most Common Phage	GC %
		1	46Kb	questionable	80	43	71573-117667	PHAGE_Acinet_YMC11/11/R3177_NC_041866(25)	0.3961
	A.pittii	TG41012
		RFEQ01000001.1 Acinetobacter pittii strain TG41012 Acinetobacter-spp-TG41012_106, whole genome shotgun sequence
	PHASTER	Region	Region Length	Completeness	Score	# Total Proteins	Region Position	Most Common Phage	GC %
		1	34.4Kb	questionable	90	39	414429-448918	PHAGE_Bordet_BPP_1_NC_005357(8)	0.4074
	A.pittii	TG41884
		RFEW01000004.1 Acinetobacter pittii strain TG41884 Acinetobacter-spp-TG41884_82, whole genome shotgun sequence
	PHASTER	Region	Region Length	Completeness	Score	# Total Proteins	Region Position	Most Common Phage	GC %
		1	27.2Kb	incomplete	20	26	230771-258054	PHAGE_Acinet_AP22_NC_017984(3)	0.3509
	A.pittii	UBA2484	No prophages found
	A.pittii	UKK-0145	No prophages found
	A.pittii	UKK-0544
		MDIH01000006.1 Acinetobacter pittii strain UKK-0544 SRR3547534.ctg000006, whole genome shotgun sequence
	PHASTER	Region	Region Length	Completeness	Score	# Total Proteins	Region Position	Most Common Phage	GC %
		1	5.4Kb	incomplete	20	6	101578-106986	PHAGE_Entero_phi92_NC_023693(4)	0.3735
	A.pittii	WCHAP100002
		SGTQ01000005.1 Acinetobacter pittii strain WCHAP100002 NODE_5_length_254276_cov_125.647, whole genome shotgun sequence
	PHASTER	Region	Region Length	Completeness	Score	# Total Proteins	Region Position	Most Common Phage	GC %
		1	33.5Kb	questionable	70	42	24321-57884	PHAGE_Pseudo_Dobby_NC_048109(16)	0.3771
	A.pittii	WCHAP100003
		SGTP01000001.1 Acinetobacter pittii strain WCHAP100003 NODE_1_length_874140_cov_140.246, whole genome shotgun sequence
	PHASTER	Region	Region Length	Completeness	Score	# Total Proteins	Region Position	Most Common Phage	GC %
		1	24.2Kb	questionable	90	16	460042-484245	PHAGE_Psychr_Psymv2_NC_023734(4)	0.3864
		SGTP01000007.1 Acinetobacter pittii strain WCHAP100003 NODE_7_length_205276_cov_143.526, whole genome shotgun sequence
	PHASTER	Region	Region Length	Completeness	Score	# Total Proteins	Region Position	Most Common Phage	GC %
		1	9.7Kb	incomplete	20	17	230-9988	PHAGE_Acinet_Bphi_B1251_NC_019541(6)	0.3899
		SGTP01000010.1 Acinetobacter pittii strain WCHAP100003 NODE_10_length_132897_cov_135.498, whole genome shotgun sequence
	PHASTER	Region	Region Length	Completeness	Score	# Total Proteins	Region Position	Most Common Phage	GC %
		1	33.6Kb	questionable	70	42	311-33988	PHAGE_Acinet_Bphi_B1251_NC_019541(23)	0.3852
	A.pittii	WCHAP100007
		SGTM01000004.1 Acinetobacter pittii strain WCHAP100007 NODE_4_length_248399_cov_141.431, whole genome shotgun sequence
	PHASTER	Region	Region Length	Completeness	Score	# Total Proteins	Region Position	Most Common Phage	GC %
		1	41.2Kb	intact	150	49	26510-67722	PHAGE_Pseudo_phiCTX_NC_003278(14)	0.3767
		SGTM01000006.1 Acinetobacter pittii strain WCHAP100007 NODE_6_length_222290_cov_139.07, whole genome shotgun sequence
	PHASTER	Region	Region Length	Completeness	Score	# Total Proteins	Region Position	Most Common Phage	GC %
		1	29.4Kb	questionable	70	41	972-30446	PHAGE_Acinet_Bphi_B1251_NC_019541(26)	0.4013
	A.pittii	WCHAP100010
		SGTJ01000002.1 Acinetobacter pittii strain WCHAP100010 NODE_2_length_338745_cov_116.745, whole genome shotgun sequence
	PHASTER	Region	Region Length	Completeness	Score	# Total Proteins	Region Position	Most Common Phage	GC %
		1	29.4Kb	incomplete	60	38	1005-30483	PHAGE_Acinet_Bphi_B1251_NC_019541(26)	0.4012
	A.pittii	WCHAP100015
		SGTE01000001.1 Acinetobacter pittii strain WCHAP100015 NODE_1_length_720065_cov_124.69, whole genome shotgun sequence
	PHASTER	Region	Region Length	Completeness	Score	# Total Proteins	Region Position	Most Common Phage	GC %
		1	38.1Kb	intact	100	42	418779-456963	PHAGE_Acinet_vB_AbaS_TRS1_NC_031098(10)	0.4029
		SGTE01000002.1 Acinetobacter pittii strain WCHAP100015 NODE_2_length_384293_cov_126.416, whole genome shotgun sequence
	PHASTER	Region	Region Length	Completeness	Score	# Total Proteins	Region Position	Most Common Phage	GC %
		1	33.7Kb	intact	120	44	287660-321384	PHAGE_Acinet_vB_AbaS_TRS1_NC_031098(5)	0.3921
	A.pittii	WCHAP005046	No prophages found
	A.pittii	XM1570	No prophages found
	A.pittii	2014N21-145
	PHASTER	Region	Region Length	Completeness	Score	# Total Proteins	Region Position	Most Common Phage	GC %
		1	51.8Kb	intact	150	77	1234535-1286356	PHAGE_Acinet_YMC11/11/R3177_NC_041866(21)	0.4021
		2	9.9Kb	incomplete	60	15	2513020-2522931	PHAGE_Acinet_Bphi_B1251_NC_019541(2)	0.3572
		3	43.3Kb	intact	150	61	2588570-2631892	PHAGE_Acinet_YMC11/11/R3177_NC_041866(26)	0.3839
	A.pittii	2014N21-145-3-plasmid	No prophages found
	A.pittii	2014S06-099-2-plasmid	No prophages found
	A.pittii	2014S07-126-1-plasmid
	PHASTER	Region	Region Length	Completeness	Score	# Total Proteins	Region Position	Most Common Phage	GC %
		1	11.9Kb	incomplete	50	19	35403-47308	PHAGE_Salmon_vB_SosS_Oslo_NC_018279(2)	0.4142
		2	22Kb	incomplete	60	16	155799-177842	PHAGE_Staphy_SPbeta_like_NC_029119(2)	0.4262
	A.pittii	A1254
	PHASTER	Region	Region Length	Completeness	Score	# Total Proteins	Region Position	Most Common Phage	GC %
		1	54Kb	questionable	90	65	1207385-1261453	PHAGE_Acinet_Bphi_B1251_NC_019541(30)	0.3693
		2	43.2Kb	questionable	89	60	1557027-1600286	PHAGE_Acinet_Bphi_B1251_NC_019541(37)	0.386
	A.pittii	A1254-2-plasmid	No prophages found
	A.pittii	A1254-4-plasmid	No prophages found
	A.pittii	AP_882-plasmid	No prophages found
	A.pittii	C54-3-plasmid
	PHASTER	Region	Region Length	Completeness	Score	# Total Proteins	Region Position	Most Common Phage	GC %
		1	5.2Kb	incomplete	10	8	1-5258	PHAGE_Mannhe_vB_MhS_1152AP2_NC_028956(2)	0.3351
	A.pittii	C54-4-plasmid	No prophages found
	A.pittii	FDAARGOS_1396-3-plasmid	No prophages found
	A.pittii	FDAARGOS_1214-1-plasmid	No prophages found
	A.pittii	FDAARGOS_1215-3-plasmid	No prophages found
	A.pittii	FDAARGOS_1217-1-plasmid
		NZ_CP069498.1 Acinetobacter pittii strain FDAARGOS_1217 plasmid unnamed2, complete sequence
	PHASTER	Region	Region Length	Completeness	Score	# Total Proteins	Region Position	Most Common Phage	GC %
		1	57.9Kb	intact	130	61	26867-84843	PHAGE_Salmon_SSU5_NC_018843(21)	0.4171
		2	31.5Kb	questionable	70	17	78371-109951	PHAGE_Entero_VT2phi_272_NC_028656(2)	0.3807
		3	10Kb	incomplete	30	21	112062-122142	PHAGE_Acinet_YMC11/11/R3177_NC_041866(4)	0.3545
	A.pittii	HUMV-6483-11-plasmid
	PHASTER	Region	Region Length	Completeness	Score	# Total Proteins	Region Position	Most Common Phage	GC %
		1	7Kb	incomplete	30	14	2292-9306	PHAGE_Acinet_Bphi_B1251_NC_019541(4)	0.3656
		2	34.2Kb	intact	120	32	6182-40463	PHAGE_Escher_RCS47_NC_042128(2)	0.3819
	A.pittii	IEC338SC-plasmid	No prophages found
	A.pittii	WCHAP005046-2-plasmid	No prophages found
	A.pittii	WCHAP100004-2-plasmid	No prophages found
	A.pittii	WCHAP100020-2-plasmid	No prophages found
	A.calcoaceticus	ACa13
		NZ_CP088954.1 Acinetobacter calcoaceticus strain ACa13 chromosome, complete genome
	PHASTER	Region	Region Length	Completeness	Score	# Total Proteins	Region Position	Most Common Phage	GC %
		1	8.9Kb	incomplete	20	9	2485595-2494587	PHAGE_Bacill_G_NC_023719(3)	0.4065
	A.calcoaceticus	ARu19
	PHASTER	Region	Region Length	Completeness	Score	# Total Proteins	Region Position	Most Common Phage	GC %
		1	11.6Kb	incomplete	20	15	1171154-1182788	PHAGE_Acinet_YMC11/11/R3177_NC_041866(3)	0.36
		2	8.6Kb	incomplete	20	8	2432250-2440912	PHAGE_Bacill_G_NC_023719(3)	0.4016
	A.calcoaceticus	DSM_30006	No prophages found
	A.calcoaceticus	EGD_AQ_BF14	No prophages found
	A.calcoaceticus	FDAARGOS_1218
	PHASTER	Region	Region Length	Completeness	Score	# Total Proteins	Region Position	Most Common Phage	GC %
		1	9Kb	incomplete	20	9	513952-522977	PHAGE_Bacill_G_NC_023719(3)	0.4046
	A.calcoaceticus	GK1	No prophages found
	A.calcoaceticus	GK2	No prophages found
	A.calcoaceticus	JUb89
	PHASTER	Region	Region Length	Completeness	Score	# Total Proteins	Region Position	Most Common Phage	GC %
		1	43.3Kb	incomplete	50	15	58338-101638	PHAGE_Cyanop_Syn30_NC_021072(1)	0.4189
	A.calcoaceticus	KCTC_2357
		BBTM01000001.1 Acinetobacter calcoaceticus DNA, contig: Aca02_CON00001, strain: KCTC 2357, whole genome shotgun sequence
	PHASTER	Region	Region Length	Completeness	Score	# Total Proteins	Region Position	Most Common Phage	GC %
		1	66.7Kb	intact	110	75	1115805-1182537	PHAGE_Acinet_Bphi_B1251_NC_019541(26)	0.3668
		BBTM01000004.1 Acinetobacter calcoaceticus DNA, contig: Aca02_CON00004, strain: KCTC 2357, whole genome shotgun sequence
	PHASTER	Region	Region Length	Completeness	Score	# Total Proteins	Region Position	Most Common Phage	GC %
		1	8.9Kb	incomplete	20	8	177060-185962	PHAGE_Bacill_G_NC_023719(3)	0.3999
		BBTM01000010.1 Acinetobacter calcoaceticus DNA, contig: Aca02_CON00010, strain: KCTC 2357, whole genome shotgun sequence
	PHASTER	Region	Region Length	Completeness	Score	# Total Proteins	Region Position	Most Common Phage	GC %
		1	23.3Kb	intact	150	28	68542-91858	PHAGE_Pseudo_phiCTX_NC_003278(12)	0.3895
	A.calcoaceticus	NCTC12983
		UFSJ01000001.1 Acinetobacter calcoaceticus strain NCTC12983 genome assembly, contig: ERS1963367SCcontig000001, whole genome shotgun sequence
	PHASTER	Region	Region Length	Completeness	Score	# Total Proteins	Region Position	Most Common Phage	GC %
		1	23.3Kb	intact	150	28	252403-275719	PHAGE_Pseudo_phiCTX_NC_003278(12)	0.3895
		2	55Kb	intact	100	66	1470188-1525265	PHAGE_Acinet_Bphi_B1251_NC_019541(20)	0.3763
	A.calcoaceticus	RUH2202	No prophages found
	A.calcoaceticus	TG19588	No prophages found
	A.lactucae	TG29425
		RFEL01000001.1 Acinetobacter lactucae strain TG29425 Acinetobacter-spp-TG29425_84, whole genome shotgun sequence
	PHASTER	Region	Region Length	Completeness	Score	# Total Proteins	Region Position	Most Common Phage	GC %
		1	52.7Kb	questionable	90	73	244-53024	PHAGE_Acinet_Bphi_B1251_NC_019541(37)	0.384
	A.lactucae	TG41018
		RFES01000005.1 Acinetobacter lactucae strain TG41018 Acinetobacter-spp-TG41018_50, whole genome shotgun sequence
	PHASTER	Region	Region Length	Completeness	Score	# Total Proteins	Region Position	Most Common Phage	GC %
		1	43.2Kb	intact	140	64	147-43438	PHAGE_Acinet_vB_AbaS_TRS1_NC_031098(12)	0.3985
		2	21.7Kb	incomplete	10	25	205002-226798	PHAGE_Pseudo_Dobby_NC_048109(12)	0.3889
		RFES01000007.1 Acinetobacter lactucae strain TG41018 Acinetobacter-spp-TG41018_52, whole genome shotgun sequence
	PHASTER	Region	Region Length	Completeness	Score	# Total Proteins	Region Position	Most Common Phage	GC %
		1	40.4Kb	intact	100	47	125898-166299	PHAGE_Bordet_BPP_1_NC_005357(9)	0.4001
	A.seifertii	UBA3035
		DFDE01000008.1 MAG TPA_asm: Acinetobacter seifertii isolate UBA3035 UBA3035_contig_413, whole genome shotgun sequence
	PHASTER	Region	Region Length	Completeness	Score	# Total Proteins	Region Position	Most Common Phage	GC %
		1	7.9Kb	incomplete	10	12	6-8004	PHAGE_Pseudo_nickie_NC_042091(3)	0.3844
	A.seifertii	AS4-1-plasmid
	PHASTER	Region	Region Length	Completeness	Score	# Total Proteins	Region Position	Most Common Phage	GC %
		1	30.3Kb	incomplete	60	9	110450-140828	PHAGE_Escher_RCS47_NC_042128(2)	0.3703
		2	6.7Kb	incomplete	20	10	136306-143041	PHAGE_Burkho_phiE12_2_NC_009236(2)	0.3744
	A.seifertii	AS6-4-plasmid	No prophages found
	A.seifertii	AS23-1-plasmid
	PHASTER	Region	Region Length	Completeness	Score	# Total Proteins	Region Position	Most Common Phage	GC %
		1	19.8Kb	incomplete	50	21	159552-179406	PHAGE_Brucel_BiPBO1_NC_031264(2)	0.429
	A.seifertii	AS39-2-plasmid
	PHASTER	Region	Region Length	Completeness	Score	# Total Proteins	Region Position	Most Common Phage	GC %
		1	6.6Kb	incomplete	20	11	46709-53396	PHAGE_Pseudo_PaMx74_NC_028809(1)	0.3354
	A.seifertii	AS48-2-plasmid	No prophages found
	A.seifertii	AS61-2-plasmid	No prophages found
	A.seifertii	AS52-2-plasmid	No prophages found
	A.seifertii	AS70-1-plasmid
	PHASTER	Region	Region Length	Completeness	Score	# Total Proteins	Region Position	Most Common Phage	GC %
		1	34.4Kb	questionable	70	15	179488-213943	PHAGE_Salmon_vB_SosS_Oslo_NC_018279(2)	0.483
	A.seifertii	AS74-1-plasmid
	PHASTER	Region	Region Length	Completeness	Score	# Total Proteins	Region Position	Most Common Phage	GC %
		1	22.5Kb	incomplete	10	18	150116-172635	PHAGE_Escher_RCS47_NC_042128(3)	0.4036
		2	29.6Kb	incomplete	30	25	194209-223872	PHAGE_Escher_RCS47_NC_042128(2)	0.4045
	A.seifertii	AS74-4-plasmid	No prophages found
	A.seifertii	AP_882-plasmid	No prophages found
