# Supplementary material for: A bioinformatic approach to identify confirmed and probable CRISPR–Cas systems in the Acinetobacter calcoaceticus–Acinetobacter baumannii complex genomes
Source: Front Microbiol. 2024 Apr 9;15:1335997. doi: 10.3389/fmicb.2024.1335997 (PMC11035748; doi:10.3389/fmicb.2024.1335997)
Supplement: Supplementary file 7 [file Table_7.XLSX]

## Sheet: Table 7
	Table 7. Prophages, plasmids and PAM sequences associated with the spacer sequences of the confirmed arrays.
										Hypothetical protein
	Specie	Genome	SR	Spacer Number	SS	Protospacer sequence (3'-5')	PAM (3'-5')	Match	Position	Match
	A. baumannii	10_3	GGACAAAGCGTTGCTTTGTTTATCCTC	1	TTCCACTCGAGCACAGCTCTCGTCTTCTTGCGAAGCTTTAGTCGCTTCTCA	GAATTGAGCTTGAATCAAGAGCAGAAGAACGCTTCGAAATCAGCGAAGAGT	CCT,CCC	Acinetobacter baumannii strain DETAB-P16 plasmid pDETAB15	3081706-3081660	sulfite exporter TauE/SafE family protein
	A. baumannii	10_4		2	TTCCGCTCAAGCACAGCTTTCGCCTTGCGCTC	CTCGCGTTCCGCTCTCGATACGAGCTCACCCGA	CCC,TTT	Moraxella osloensis strain NP7 plasmid pNP7-3	63669-63698	IS256 family transposase
	A. baumannii	10_3	GTTCCTCATCGCCTAGATGATTTAGAAA							Hypothetical protein
	A. baumannii	10_4								Hypothetical protein
										Hypothetical protein
	A. baumannii	11W359501	GTTCATGGCGGCATACGCCATTTAGAAA	1	ATCAAAGACTTTGAGGGCAAGCGCCTTAAT	TAGTTTCTGAAACTCCCGTTCGCGGAATTA		KX268652.1 Acinetobacter phage vB_AbaS_TRS1, complete genome.(KX268652)	22958-22984	Hypothetical protein
	A. baumannii	AB5075-UW						SEQ_5763_1_62481-138679_AEPA00000000_PHAGE_Acinet_Bphi_B1251	40106-40132	Hypothetical protein
	A. baumannii	FDAARGOS_1036		6	TGGGGTAACTGGTGCCTTTAAGTTGTTTTG	ACCCCATTGACCACGGAAATTCAACAAAAC		Acinetobacter baumannii strain DETAB-E155 plasmid pDETAB14, complete sequence(NZ_CP077844.1)	11749-11720	zeta toxin family protein
				7	TCAAAGGCTTGCTTAAAATCTTGTTGTTGA	AGTTTCCGAACGAATTTTAGAACAACAACT		Staphylococcus equorum UMC-CNS-924 plasmid pSEQU2, whole genome shotgun sequence(NZ_AVBD01000024.1)	7436-7408	DUF334 domain-containing protein
					CCATAGGCTTGAGCAATATCTTGTTGTTGT	GGTATCCGAACTCGTTATAGAACAACAACA		OM373554.1 UNVERIFIED: Staphylococcus phage vB_SpsX-DS6, complete genome.(OM373554)	32036-32008	Hypothetical protein
					TCAACAACAAGATTTTAAGCAAGCCTTTGA			Staphylococcus phage vB_SpsM_WIS42, complete genome.(MN028536)	30387-30359	ERF superfamily single-stranded DNA-binding protein
								MK075003.1 Staphylococcus phage phiSP44-1 strain Staphylococcus pseudintermedius 14-29-44, complete genome.(MK075003)	9578-9550	ERF superfamily protein
								MF428481.1 Staphylococcus phage SN8, complete genome.(MF428481)	30251-30223	ERF superfamily protein
								MF428479.1 Staphylococcus phage SN11, complete genome.(MF428479)	30188-30160	DNA single-strand annealing protein
								MF428478.1 Staphylococcus phage SN13, complete genome.(MF428478)	30910-30882	DNA single-strand annealing protein
								KX827368.1 Staphylococcus phage SpT5, complete genome.(KX827368)	19063-19035	Hypothetical protein
								MF428480.1 Staphylococcus phage SN10, complete genome.(MF428480)	30227-30199	DNA single-strand annealing protein
								KX827370.1 Staphylococcus phage SpT252, complete genome.(KX827370)	19038-19010	Hypothetical protein
				9	TATCACAATAAAAATTATGTGTGAACATCA	ATAGTGTTATTTTTAATACACACTTGTAGT		GU071094.1 Synechococcus phage S-SM1, complete genome.(GU071094)	35400-35378	DNA endonuclease V
					AATATGCACAAAAATTAGGTGTGAATATCG	TTATACGTGTTTTTAATCCACACTTATAGC		Enterococcus faecium isolate E7196 plasmid 1(NZ_LR135270.1)	2558019-2557992	recombinase RecA
				11	TTTCATCATTGTTATAAGCCTTTTCTATCT	AAAGTAGTAACAATATTCGGAAAAGATAGA		OP172676.1 Bacteroides phage BF698P3, complete genome.(OP172676)	33094-33123	Hypothetical protein
								OP172675.1 Bacteroides phage BF698P1, complete genome.(OP172675)	37310-37339	Hypothetical protein
				12	GCGCTGCAACCATACGGTCTATGACTTCCA	CGCGACGTTGGTATGCCAGATACTGAAGGT		MZ326864.1 Alcaligenes phage Piluca, complete genome.(MZ326864)	32982-32955	org_idNC_004775.2_protein_idNP_848225.1 locus_tag epsilon15 p17 protein; epsilon15 gp17-like pilot protein
				13	ATGATCTTAGCCCTTTTAGATATCGTGCTG	TACTAGAATCGGGAAAATCTATAGCACGAC		KX268652.1 Acinetobacter phage vB_AbaS_TRS1, complete genome.(KX268652)	27764-27739	Hypothetical protein
					ATGATCTTAGCCCTTTTAGATATCGTGCTG	TACTAGAATCGGGAAAATCTATAGCACGACA		Acinetobacter baumannii strain 2021CK-01332 plasmid unnamed1, complete sequence(NZ_CP104346.1)	38163-38138	Hypothetical protein
								Acinetobacter baumannii strain 2021CK-01408 plasmid unnamed3, complete sequence(NZ_CP104337.1)	44663-44688	Hypothetical protein
								Acinetobacter baumannii strain 2021CK-01333 plasmid unnamed1, complete sequence(NZ_CP104349.1)	26648-26673	Hypothetical protein
								Acinetobacter baumannii strain 2021CK-01409 plasmid unnamed1, complete sequence(NZ_CP104341.1)	20396-20371	Hypothetical protein
										Hypothetical protein
				14	ACTATAGCGGGGTTTTTTATTGCCTGAAAT	TGATATCGCCCCAAAAAATAACGGACTTTA		MW689258.1 Hafnia phage Pocis76, complete genome.(MW689258)	8149-8173	Hypothetical protein
					GCAATAGTGGGGTTTTTTATTGCCTGTAAT	CGTTATCACCCCAAAAAATAACGGACATTA	GGG, TTC	MF370965.1 Pseudoalteromonas phage SL25, complete genome.(MF370965)	18858-18829	Hypothetical protein
								KY379511.2 Pseudoalteromonas phage PHS21, complete genome.(KY379511)	14220-14191	Hypothetical protein
								MT002875.2 Pseudoalteromonas phage AL, complete genome.(MT002875)	30415-30386	Hypothetical protein
								KR060090.1 Pseudoalteromonas phage Pq0, complete genome.(KR060090)	12868-12844	Hypothetical protein
							GGG, TAT	OQ359886.1 Salmonella phage vB_SenS_UTK0007, complete genome.(OQ359886)	35955-35927	Hypothetical protein
								MT478992.1 Escherichia phage vB_EcoS_011D2, complete genome.(MT478992)	16392-16420	Hypothetical protein
								MZ501059.1 Escherichia phage DanielBernoulli strain Bas08, complete genome.(MZ501059)	27010-26982	Hypothetical protein
								MH729819.1 Citrobacter phage Sazh, complete genome.(MH729819)	34523-34495	Hypothetical protein
								OL539466.1 Citrobacter phage vB_CfrD_SorkZaugg, complete genome.(OL539466)	25606-25578	Hypothetical protein
								MH102284.1 Salmonella phage vB_SenS_PHB07, complete genome.(MH102284)	12662-12690	Hypothetical protein
								KY657202.1 Salmonella phage GJL01, complete genome.(KY657202)	49817-49845	Hypothetical protein
					ACTCGAGCGGGGTTTTTTATTGCCTGAAAT	TGAGCTCGCCCCAAAAAATAACGGACTTTA		Aeromonas caviae strain KAM479 plasmid pKAM479_3, complete sequence(NZ_AP026896.1)	4781167-4781143	Bacteriophage T5 Orf172 DNA-binding domain-containing protein
							GGG,TTT	Acinetobacter baumannii strain 2021CK-01407 plasmid unnamed1, complete sequence(NZ_CP104448.1)	2485522-2485546	Hypothetical protein
							GGG,ACC	Pantoea agglomerans strain CFSAN047153 plasmid pCFSAN047153_1, complete sequence(NZ_CP034470.1)	92555-92577	Hypothetical protein
								Klebsiella pneumoniae strain SB2390 plasmid pKp_SB62390_3, complete sequence(NZ_CP084855.1)	18515-18491	Hypothetical protein
								Pantoea agglomerans strain A2 map unlocalized plasmid LPP 2, whole genome shotgun sequence(NZ_WSSP01000019.1)	110068-110046	Hypothetical protein
				17	AAGCGTGACCAACTCACCAGTTGTCACAGG	TTCGCACTGGTTGAGTGGTCAACAGTGTCC	GGG,CTC	Acinetobacter baumannii strain DETAB-E155 plasmid pDETAB14, complete sequence(NZ_CP077844.1)	32155-32184	Hypothetical protein
				18	TTGAAACTTATAGGCTTGGCTTGGGTTATC	AACTTTGAATATCCGAACCGAACCCAATAG		Acinetobacter baumannii strain DETAB-E155 plasmid pDETAB14, complete sequence(NZ_CP077844.1)	20955-20984	Hypothetical protein
								Acinetobacter pittii strain UKK-0540 plasmid pNDM1_UKK-0540, whole genome shotgun sequence(NZ_MDID02000002.1)	41467-41438	Hypothetical protein
								Acinetobacter johnsonii strain MR1 plasmid pMRB, complete sequence(NZ_CP079750.1)	9030-9059	Hypothetical protein
								Klebsiella aerogenes strain p3SP plasmid p3SP-NDM, complete sequence(NZ_KP900015.1)	30663-30692	Hypothetical protein
								Acinetobacter seifertii strain F-1852 plasmid pF-1852, complete sequence(NZ_OQ773529.1)	46519-46548	Hypothetical protein
				17				Acinetobacter cumulans strain WCHAc060092 plasmid pNDM1_060092, complete sequence(NZ_CP035935.1)	6786-6815	Hypothetical protein
				19	CTTTATCAGTCACTACAGCATGAGTTTTTGT	GAAATAGTCAGTGATGTCGTACTCAAAAACA		Acinetobacter baumannii strain B11911 plasmid unnamed1 map unlocalized(NZ_CP021343.1)	11278-11248	Hypothetical protein
								Salmonella enterica subsp. enterica serovar Senftenberg strain NCTC10384 plasmid 2, complete sequence(NZ_LN868944.1)	356960-356989	Hypothetical protein
				21	CATCGAGTAGATCAGCAGTTACCTGCTCAG	GTAGCTCATCTAGTCGTCAATGGACGAGTC	GGC,GTA	SEQ_6926_2_1781637-1814894_AFDB00000000_PHAGE_Entero_P4	8762-8791	Hypothetical protein
				29	GTACAACATTATGAACCGAATCTATGTAGC	CATGTTGTAATACTTGGCTTAGATACATCG		MH638312.1 Bacillus phage Kioshi, complete genome.(MH638312)	155232-155259	Hypothetical protein
								KJ451625.1 Bacillus phage Bcp1, complete genome.(KJ451625)	593-620	Hypothetical protein
								MH638309.1 Bacillus phage Hobo, complete genome.(MH638309)	154543-154570	Hypothetical protein
								KT995480.1 Bacillus phage Bm15, complete genome.(KT995480)	154543-154570	Hypothetical protein
				31	TGATAGCTAAAGTAGAAATCAAAGTCGCAA	ACTATCGATTTCATCTTTAGTTTCAGCGTT		Acinetobacter baumannii strain Nord4-2 plasmid pR32_1, complete sequence(NZ_CP091598.1)	5113-5142	Hypothetical protein
								Acinetobacter seifertii strain AS42 plasmid pAS42-1, complete sequence(NZ_CP061829.1)	128930-128959	Nmd3 N-terminal domain-containing protein
				33	CTCATCATGAAGGTTTTGCAAATAGGCTTT	GAGTAGTACTTCCAAAACGTTTATCCGAAA		Acinetobacter sp. M131 plasmid pM131-7, complete sequence(NC_025170.1)	4539-4510	Nmd3 N-terminal domain-containing protein
				36	CTTTATCAGTCACTACAGCATGAGTTCTTGT	GAAATAGTCAGTGATGTCGTACTCAAGAACA		MT349887.1 Acinetobacter phage 5W, complete genome.(MT349887)	29839-29869	Nmd3 N-terminal domain-containing protein
					CTTTGTCAGTCACTACGGCATGAGTTTTTGT	GAAACAGTCAGTGATGCCGTACTCAAAAACA		Acinetobacter baumannii strain PM193665 plasmid pPM193665_2, complete sequence(NZ_CP050417.1)	22409-22439	Nmd3 N-terminal domain-containing protein
								Acinetobacter baumannii strain B11911 plasmid unnamed1 map unlocalized(NZ_CP021343.1)	11278-11248	Hypothetical protein
										Hypothetical protein
										Hypothetical protein
										Hypothetical protein
										Hypothetical protein
										Hypothetical protein
										Hypothetical protein
				38	ATGTCGAAGATCTGGACAAGGTTACGAACA	TACAGCTTCTAGACCTGTTCCAATGCTTGT		MN159079.1 Aeromonas phage D9, partial genome.(MN159079)	78238-78265	Hypothetical protein
								MN131137.2 Aeromonas phage D6, complete genome.(MN131137)	254768-254795	Hypothetical protein
								MN102098.2 Aeromonas phage D3, complete genome.(MN102098)	257210-257237	Hypothetical protein
								MK838116.1 Aeromonas phage LAh10, complete genome.(MK838116)	200974-201001	Hypothetical protein
				46	CGGAAATCTTTTCTAAAGCATAAGGGATAA	GCCTTTAGAAAAGATTTCGTATTCCCTATT		OQ471969.1 Acinetobacter phage vB_AbaM_ABMM1, complete genome.(OQ471969)	44818-44847	Hypothetical protein
			63	47	CTCCAAGTAAAGAATAAAACAATATACCGC	GAGGTTCATTTCTTATTTTGTTATATGGCG		Acinetobacter phage vB_IME_Ab2712, complete genome.(OK149216)	33566-33537	Virion structural protein
				49	TGATAAAAGAATTGACGCTTTAAAATATTT	ACTATTTTCTTAACTGCGAAATTTTATAAA	TAGATTTT	MK813939.1 Aeromonas phage 4L372D, complete genome.(MK813939)	91565-91594	Virion structural protein
	A. baumannii	A388	GTTCATGGCGGCATACGCCATTTAGAAA	1	ATCAAAGACTTTGAGGGCAAGCGCCTTAAT	TAGTTTCTGAAACTCCCGTTCGCGGAATTA		KX268652.1 Acinetobacter phage vB_AbaS_TRS1, complete genome.(KX268652)	22958-22984	Hypothetical protein
								SEQ_5763_1_62481-138679_AEPA00000000_PHAGE_Acinet_Bphi_B1251	40106-40132	Hypothetical protein
				6	TGGGGTAACTGGTGCCTTTAAGTTGTTTTG	ACCCCATTGACCACGGAAATTCAACAAAAC		Acinetobacter baumannii strain DETAB-E155 plasmid pDETAB14, complete sequence(NZ_CP077844.1)	11749-11720	zeta toxin family protein
				7	TCAAAGGCTTGCTTAAAATCTTGTTGTTGA	AGTTTCCGAACGAATTTTAGAACAACAACT		Staphylococcus equorum UMC-CNS-924 plasmid pSEQU2, whole genome shotgun sequence(NZ_AVBD01000024.1)	7436-7408	DUF334 domain-containing protein
					CCATAGGCTTGAGCAATATCTTGTTGTTGT	GGTATCCGAACTCGTTATAGAACAACAACA		OM373554.1 UNVERIFIED: Staphylococcus phage vB_SpsX-DS6, complete genome.(OM373554)	32036-32008	Hypothetical protein
								Staphylococcus phage vB_SpsM_WIS42, complete genome.(MN028536)	30387-30359	ERF superfamily single-stranded DNA-binding protein
								MK075003.1 Staphylococcus phage phiSP44-1 strain Staphylococcus pseudintermedius 14-29-44, complete genome.(MK075003)	9578-9550	ERF superfamily protein
								MF428481.1 Staphylococcus phage SN8, complete genome.(MF428481)	30251-30223	ERF superfamily protein
								MF428479.1 Staphylococcus phage SN11, complete genome.(MF428479)	30188-30160	DNA single-strand annealing protein
								MF428478.1 Staphylococcus phage SN13, complete genome.(MF428478)	30910-30882	DNA single-strand annealing protein
								KX827368.1 Staphylococcus phage SpT5, complete genome.(KX827368)	19063-19035	Hypothetical protein
								MF428480.1 Staphylococcus phage SN10, complete genome.(MF428480)	30227-30199	DNA single-strand annealing protein
								KX827370.1 Staphylococcus phage SpT252, complete genome.(KX827370)	19038-19010	Hypothetical protein
				9	TATCACAATAAAAATTATGTGTGAACATCA	ATAGTGTTATTTTTAATACACACTTGTAGT		GU071094.1 Synechococcus phage S-SM1, complete genome.(GU071094)	35400-35378	DNA endonuclease V
					AATATGCACAAAAATTAGGTGTGAATATCG	TTATACGTGTTTTTAATCCACACTTATAGC		Enterococcus faecium isolate E7196 plasmid 1(NZ_LR135270.1)	2558019-2557992	recombinase RecA
				11	TTTCATCATTGTTATAAGCCTTTTCTATCT	AAAGTAGTAACAATATTCGGAAAAGATAGA		OP172676.1 Bacteroides phage BF698P3, complete genome.(OP172676)	33094-33123	Hypothetical protein
								OP172675.1 Bacteroides phage BF698P1, complete genome.(OP172675)	37310-37339	Hypothetical protein
				12	GCGCTGCAACCATACGGTCTATGACTTCCA	CGCGACGTTGGTATGCCAGATACTGAAGGT		MZ326864.1 Alcaligenes phage Piluca, complete genome.(MZ326864)	32982-32955	org_idNC_004775.2_protein_idNP_848225.1 locus_tag epsilon15 p17 protein; epsilon15 gp17-like pilot protein
				13	ATGATCTTAGCCCTTTTAGATATCGTGCTG	TACTAGAATCGGGAAAATCTATAGCACGAC		KX268652.1 Acinetobacter phage vB_AbaS_TRS1, complete genome.(KX268652)	27764-27739	Hypothetical protein
					ATGATCTTAGCCCTTTTAGATATCGTGCTG	TACTAGAATCGGGAAAATCTATAGCACGACA		Acinetobacter baumannii strain 2021CK-01332 plasmid unnamed1, complete sequence(NZ_CP104346.1)	38163-38138	Hypothetical protein
								Acinetobacter baumannii strain 2021CK-01408 plasmid unnamed3, complete sequence(NZ_CP104337.1)	44663-44688	Hypothetical protein
								Acinetobacter baumannii strain 2021CK-01333 plasmid unnamed1, complete sequence(NZ_CP104349.1)	26648-26673	Hypothetical protein
								Acinetobacter baumannii strain 2021CK-01409 plasmid unnamed1, complete sequence(NZ_CP104341.1)	20396-20371	Hypothetical protein
										Hypothetical protein
				14	ACTATAGCGGGGTTTTTTATTGCCTGAAAT	TGATATCGCCCCAAAAAATAACGGACTTTA		MW689258.1 Hafnia phage Pocis76, complete genome.(MW689258)	8149-8173	Hypothetical protein
					GCAATAGTGGGGTTTTTTATTGCCTGTAAT	CGTTATCACCCCAAAAAATAACGGACATTA	GGG, TTC	MF370965.1 Pseudoalteromonas phage SL25, complete genome.(MF370965)	18858-18829	Hypothetical protein
								KY379511.2 Pseudoalteromonas phage PHS21, complete genome.(KY379511)	14220-14191	Hypothetical protein
								MT002875.2 Pseudoalteromonas phage AL, complete genome.(MT002875)	30415-30386	Hypothetical protein
								KR060090.1 Pseudoalteromonas phage Pq0, complete genome.(KR060090)	12868-12844	Hypothetical protein
							GGG, TAT	OQ359886.1 Salmonella phage vB_SenS_UTK0007, complete genome.(OQ359886)	35955-35927	Hypothetical protein
								MT478992.1 Escherichia phage vB_EcoS_011D2, complete genome.(MT478992)	16392-16420	Hypothetical protein
								MZ501059.1 Escherichia phage DanielBernoulli strain Bas08, complete genome.(MZ501059)	27010-26982	Hypothetical protein
								MH729819.1 Citrobacter phage Sazh, complete genome.(MH729819)	34523-34495	Hypothetical protein
								OL539466.1 Citrobacter phage vB_CfrD_SorkZaugg, complete genome.(OL539466)	25606-25578	Hypothetical protein
								MH102284.1 Salmonella phage vB_SenS_PHB07, complete genome.(MH102284)	12662-12690	Hypothetical protein
								KY657202.1 Salmonella phage GJL01, complete genome.(KY657202)	49817-49845	Hypothetical protein
					ACTCGAGCGGGGTTTTTTATTGCCTGAAAT	TGAGCTCGCCCCAAAAAATAACGGACTTTA		Aeromonas caviae strain KAM479 plasmid pKAM479_3, complete sequence(NZ_AP026896.1)	4781167-4781143	Bacteriophage T5 Orf172 DNA-binding domain-containing protein
							GGG,TTT	Acinetobacter baumannii strain 2021CK-01407 plasmid unnamed1, complete sequence(NZ_CP104448.1)	2485522-2485546	Hypothetical protein
							GGG,ACC	Pantoea agglomerans strain CFSAN047153 plasmid pCFSAN047153_1, complete sequence(NZ_CP034470.1)	92555-92577	Hypothetical protein
								Klebsiella pneumoniae strain SB2390 plasmid pKp_SB62390_3, complete sequence(NZ_CP084855.1)	18515-18491	Hypothetical protein
								Pantoea agglomerans strain A2 map unlocalized plasmid LPP 2, whole genome shotgun sequence(NZ_WSSP01000019.1)	110068-110046	Hypothetical protein
				17	AAGCGTGACCAACTCACCAGTTGTCACAGG	TTCGCACTGGTTGAGTGGTCAACAGTGTCC	GGG,CTC	Acinetobacter baumannii strain DETAB-E155 plasmid pDETAB14, complete sequence(NZ_CP077844.1)	32155-32184	Hypothetical protein
				18	TTGAAACTTATAGGCTTGGCTTGGGTTATC	AACTTTGAATATCCGAACCGAACCCAATAG		Acinetobacter baumannii strain DETAB-E155 plasmid pDETAB14, complete sequence(NZ_CP077844.1)	20955-20984	Hypothetical protein
								Acinetobacter pittii strain UKK-0540 plasmid pNDM1_UKK-0540, whole genome shotgun sequence(NZ_MDID02000002.1)	41467-41438	Hypothetical protein
								Acinetobacter johnsonii strain MR1 plasmid pMRB, complete sequence(NZ_CP079750.1)	9030-9059	Hypothetical protein
								Klebsiella aerogenes strain p3SP plasmid p3SP-NDM, complete sequence(NZ_KP900015.1)	30663-30692	Hypothetical protein
								Acinetobacter seifertii strain F-1852 plasmid pF-1852, complete sequence(NZ_OQ773529.1)	46519-46548	Hypothetical protein
				17				Acinetobacter cumulans strain WCHAc060092 plasmid pNDM1_060092, complete sequence(NZ_CP035935.1)	6786-6815	Hypothetical protein
				19	CTTTATCAGTCACTACAGCATGAGTTTTTGT	GAAATAGTCAGTGATGTCGTACTCAAAAACA		Acinetobacter baumannii strain B11911 plasmid unnamed1 map unlocalized(NZ_CP021343.1)	11278-11248	Hypothetical protein
								Salmonella enterica subsp. enterica serovar Senftenberg strain NCTC10384 plasmid 2, complete sequence(NZ_LN868944.1)	356960-356989	Hypothetical protein
				21	CATCGAGTAGATCAGCAGTTACCTGCTCAG	GTAGCTCATCTAGTCGTCAATGGACGAGTC	GGC,GTA	SEQ_6926_2_1781637-1814894_AFDB00000000_PHAGE_Entero_P4	8762-8791	Hypothetical protein
				29	GTACAACATTATGAACCGAATCTATGTAGC	CATGTTGTAATACTTGGCTTAGATACATCG		MH638312.1 Bacillus phage Kioshi, complete genome.(MH638312)	155232-155259	Hypothetical protein
								KJ451625.1 Bacillus phage Bcp1, complete genome.(KJ451625)	593-620	Hypothetical protein
								MH638309.1 Bacillus phage Hobo, complete genome.(MH638309)	154543-154570	Hypothetical protein
								KT995480.1 Bacillus phage Bm15, complete genome.(KT995480)	154543-154570	Hypothetical protein
				31	TGATAGCTAAAGTAGAAATCAAAGTCGCAA	ACTATCGATTTCATCTTTAGTTTCAGCGTT		Acinetobacter baumannii strain Nord4-2 plasmid pR32_1, complete sequence(NZ_CP091598.1)	5113-5142	Hypothetical protein
								Acinetobacter seifertii strain AS42 plasmid pAS42-1, complete sequence(NZ_CP061829.1)	128930-128959	Nmd3 N-terminal domain-containing protein
				33	CTCATCATGAAGGTTTTGCAAATAGGCTTT	GAGTAGTACTTCCAAAACGTTTATCCGAAA		Acinetobacter sp. M131 plasmid pM131-7, complete sequence(NC_025170.1)	4539-4510	Nmd3 N-terminal domain-containing protein
				36	CTTTATCAGTCACTACAGCATGAGTTCTTGT	GAAATAGTCAGTGATGTCGTACTCAAGAACA		MT349887.1 Acinetobacter phage 5W, complete genome.(MT349887)	29839-29869	Nmd3 N-terminal domain-containing protein
					CTTTGTCAGTCACTACGGCATGAGTTTTTGT	GAAACAGTCAGTGATGCCGTACTCAAAAACA		Acinetobacter baumannii strain PM193665 plasmid pPM193665_2, complete sequence(NZ_CP050417.1)	22409-22439	Nmd3 N-terminal domain-containing protein
								Acinetobacter baumannii strain B11911 plasmid unnamed1 map unlocalized(NZ_CP021343.1)	11278-11248	Hypothetical protein
										Hypothetical protein
										Hypothetical protein
										Hypothetical protein
										Hypothetical protein
										Hypothetical protein
										Hypothetical protein
				38	ATGTCGAAGATCTGGACAAGGTTACGAACA	TACAGCTTCTAGACCTGTTCCAATGCTTGT		MN159079.1 Aeromonas phage D9, partial genome.(MN159079)	78238-78265	Hypothetical protein
								MN131137.2 Aeromonas phage D6, complete genome.(MN131137)	254768-254795	Hypothetical protein
								MN102098.2 Aeromonas phage D3, complete genome.(MN102098)	257210-257237	Hypothetical protein
								MK838116.1 Aeromonas phage LAh10, complete genome.(MK838116)	200974-201001	Hypothetical protein
				46	CGGAAATCTTTTCTAAAGCATAAGGGATAA	GCCTTTAGAAAAGATTTCGTATTCCCTATT		OQ471969.1 Acinetobacter phage vB_AbaM_ABMM1, complete genome.(OQ471969)	44818-44847	Hypothetical protein
			21	47	CTCCAAGTAAAGAATAAAACAATATACCGC	GAGGTTCATTTCTTATTTTGTTATATGGCG		Acinetobacter phage vB_IME_Ab2712, complete genome.(OK149216)	33566-33537	Virion structural protein
				49	TGATAAAAGAATTGACGCTTTAAAATATTT	ACTATTTTCTTAACTGCGAAATTTTATAAA	TAGATTTT	MK813939.1 Aeromonas phage 4L372D, complete genome.(MK813939)	91565-91594	Virion structural protein
	A. baumannii	AR_0083	GTTCATGGCGGCATACGCCATTTAGAAA	1	ATCAAAGACTTTGAGGGCAAGCGCCTTAAT	TAGTTTCTGAAACTCCCGTTCGCGGAATTA		KX268652.1 Acinetobacter phage vB_AbaS_TRS1, complete genome.(KX268652)	22958-22984	Hypothetical protein
								SEQ_5763_1_62481-138679_AEPA00000000_PHAGE_Acinet_Bphi_B1251	40106-40132	Hypothetical protein
				6	TGGGGTAACTGGTGCCTTTAAGTTGTTTTG	ACCCCATTGACCACGGAAATTCAACAAAAC		Acinetobacter baumannii strain DETAB-E155 plasmid pDETAB14, complete sequence(NZ_CP077844.1)	11749-11720	zeta toxin family protein
				7	TCAAAGGCTTGCTTAAAATCTTGTTGTTGA	AGTTTCCGAACGAATTTTAGAACAACAACT		Staphylococcus equorum UMC-CNS-924 plasmid pSEQU2, whole genome shotgun sequence(NZ_AVBD01000024.1)	7436-7408	DUF334 domain-containing protein
					CCATAGGCTTGAGCAATATCTTGTTGTTGT	GGTATCCGAACTCGTTATAGAACAACAACA		OM373554.1 UNVERIFIED: Staphylococcus phage vB_SpsX-DS6, complete genome.(OM373554)	32036-32008	Hypothetical protein
								Staphylococcus phage vB_SpsM_WIS42, complete genome.(MN028536)	30387-30359	ERF superfamily single-stranded DNA-binding protein
								MK075003.1 Staphylococcus phage phiSP44-1 strain Staphylococcus pseudintermedius 14-29-44, complete genome.(MK075003)	9578-9550	ERF superfamily protein
								MF428481.1 Staphylococcus phage SN8, complete genome.(MF428481)	30251-30223	ERF superfamily protein
								MF428479.1 Staphylococcus phage SN11, complete genome.(MF428479)	30188-30160	DNA single-strand annealing protein
								MF428478.1 Staphylococcus phage SN13, complete genome.(MF428478)	30910-30882	DNA single-strand annealing protein
								KX827368.1 Staphylococcus phage SpT5, complete genome.(KX827368)	19063-19035	Hypothetical protein
								MF428480.1 Staphylococcus phage SN10, complete genome.(MF428480)	30227-30199	DNA single-strand annealing protein
								KX827370.1 Staphylococcus phage SpT252, complete genome.(KX827370)	19038-19010	Hypothetical protein
				9	TATCACAATAAAAATTATGTGTGAACATCA	ATAGTGTTATTTTTAATACACACTTGTAGT		GU071094.1 Synechococcus phage S-SM1, complete genome.(GU071094)	35400-35378	DNA endonuclease V
					AATATGCACAAAAATTAGGTGTGAATATCG	TTATACGTGTTTTTAATCCACACTTATAGC		Enterococcus faecium isolate E7196 plasmid 1(NZ_LR135270.1)	2558019-2557992	recombinase RecA
				11	TTTCATCATTGTTATAAGCCTTTTCTATCT	AAAGTAGTAACAATATTCGGAAAAGATAGA		OP172676.1 Bacteroides phage BF698P3, complete genome.(OP172676)	33094-33123	Hypothetical protein
								OP172675.1 Bacteroides phage BF698P1, complete genome.(OP172675)	37310-37339	Hypothetical protein
				12	GCGCTGCAACCATACGGTCTATGACTTCCA	CGCGACGTTGGTATGCCAGATACTGAAGGT		MZ326864.1 Alcaligenes phage Piluca, complete genome.(MZ326864)	32982-32955	org_idNC_004775.2_protein_idNP_848225.1 locus_tag epsilon15 p17 protein; epsilon15 gp17-like pilot protein
				13	ATGATCTTAGCCCTTTTAGATATCGTGCTG	TACTAGAATCGGGAAAATCTATAGCACGAC		KX268652.1 Acinetobacter phage vB_AbaS_TRS1, complete genome.(KX268652)	27764-27739	Hypothetical protein
					ATGATCTTAGCCCTTTTAGATATCGTGCTG	TACTAGAATCGGGAAAATCTATAGCACGACA		Acinetobacter baumannii strain 2021CK-01332 plasmid unnamed1, complete sequence(NZ_CP104346.1)	38163-38138	Hypothetical protein
								Acinetobacter baumannii strain 2021CK-01408 plasmid unnamed3, complete sequence(NZ_CP104337.1)	44663-44688	Hypothetical protein
								Acinetobacter baumannii strain 2021CK-01333 plasmid unnamed1, complete sequence(NZ_CP104349.1)	26648-26673	Hypothetical protein
								Acinetobacter baumannii strain 2021CK-01409 plasmid unnamed1, complete sequence(NZ_CP104341.1)	20396-20371	Hypothetical protein
										Hypothetical protein
				14	ACTATAGCGGGGTTTTTTATTGCCTGAAAT	TGATATCGCCCCAAAAAATAACGGACTTTA		MW689258.1 Hafnia phage Pocis76, complete genome.(MW689258)	8149-8173	Hypothetical protein
					GCAATAGTGGGGTTTTTTATTGCCTGTAAT	CGTTATCACCCCAAAAAATAACGGACATTA	GGG, TTC	MF370965.1 Pseudoalteromonas phage SL25, complete genome.(MF370965)	18858-18829	Hypothetical protein
								KY379511.2 Pseudoalteromonas phage PHS21, complete genome.(KY379511)	14220-14191	Hypothetical protein
								MT002875.2 Pseudoalteromonas phage AL, complete genome.(MT002875)	30415-30386	Hypothetical protein
								KR060090.1 Pseudoalteromonas phage Pq0, complete genome.(KR060090)	12868-12844	Hypothetical protein
							GGG, TAT	OQ359886.1 Salmonella phage vB_SenS_UTK0007, complete genome.(OQ359886)	35955-35927	Hypothetical protein
								MT478992.1 Escherichia phage vB_EcoS_011D2, complete genome.(MT478992)	16392-16420	Hypothetical protein
								MZ501059.1 Escherichia phage DanielBernoulli strain Bas08, complete genome.(MZ501059)	27010-26982	Hypothetical protein
								MH729819.1 Citrobacter phage Sazh, complete genome.(MH729819)	34523-34495	Hypothetical protein
								OL539466.1 Citrobacter phage vB_CfrD_SorkZaugg, complete genome.(OL539466)	25606-25578	Hypothetical protein
								MH102284.1 Salmonella phage vB_SenS_PHB07, complete genome.(MH102284)	12662-12690	Hypothetical protein
								KY657202.1 Salmonella phage GJL01, complete genome.(KY657202)	49817-49845	Hypothetical protein
					ACTCGAGCGGGGTTTTTTATTGCCTGAAAT	TGAGCTCGCCCCAAAAAATAACGGACTTTA		Aeromonas caviae strain KAM479 plasmid pKAM479_3, complete sequence(NZ_AP026896.1)	4781167-4781143	Bacteriophage T5 Orf172 DNA-binding domain-containing protein
							GGG,TTT	Acinetobacter baumannii strain 2021CK-01407 plasmid unnamed1, complete sequence(NZ_CP104448.1)	2485522-2485546	Hypothetical protein
							GGG,ACC	Pantoea agglomerans strain CFSAN047153 plasmid pCFSAN047153_1, complete sequence(NZ_CP034470.1)	92555-92577	Hypothetical protein
								Klebsiella pneumoniae strain SB2390 plasmid pKp_SB62390_3, complete sequence(NZ_CP084855.1)	18515-18491	Hypothetical protein
								Pantoea agglomerans strain A2 map unlocalized plasmid LPP 2, whole genome shotgun sequence(NZ_WSSP01000019.1)	110068-110046	Hypothetical protein
				17	AAGCGTGACCAACTCACCAGTTGTCACAGG	TTCGCACTGGTTGAGTGGTCAACAGTGTCC	GGG,CTC	Acinetobacter baumannii strain DETAB-E155 plasmid pDETAB14, complete sequence(NZ_CP077844.1)	32155-32184	Hypothetical protein
				18	TTGAAACTTATAGGCTTGGCTTGGGTTATC	AACTTTGAATATCCGAACCGAACCCAATAG		Acinetobacter baumannii strain DETAB-E155 plasmid pDETAB14, complete sequence(NZ_CP077844.1)	20955-20984	Hypothetical protein
								Acinetobacter pittii strain UKK-0540 plasmid pNDM1_UKK-0540, whole genome shotgun sequence(NZ_MDID02000002.1)	41467-41438	Hypothetical protein
								Acinetobacter johnsonii strain MR1 plasmid pMRB, complete sequence(NZ_CP079750.1)	9030-9059	Hypothetical protein
								Klebsiella aerogenes strain p3SP plasmid p3SP-NDM, complete sequence(NZ_KP900015.1)	30663-30692	Hypothetical protein
								Acinetobacter seifertii strain F-1852 plasmid pF-1852, complete sequence(NZ_OQ773529.1)	46519-46548	Hypothetical protein
				17				Acinetobacter cumulans strain WCHAc060092 plasmid pNDM1_060092, complete sequence(NZ_CP035935.1)	6786-6815	Hypothetical protein
				19	CTTTATCAGTCACTACAGCATGAGTTTTTGT	GAAATAGTCAGTGATGTCGTACTCAAAAACA		Acinetobacter baumannii strain B11911 plasmid unnamed1 map unlocalized(NZ_CP021343.1)	11278-11248	Hypothetical protein
								Salmonella enterica subsp. enterica serovar Senftenberg strain NCTC10384 plasmid 2, complete sequence(NZ_LN868944.1)	356960-356989	Hypothetical protein
				21	CATCGAGTAGATCAGCAGTTACCTGCTCAG	GTAGCTCATCTAGTCGTCAATGGACGAGTC	GGC,GTA	SEQ_6926_2_1781637-1814894_AFDB00000000_PHAGE_Entero_P4	8762-8791	Hypothetical protein
				29	GTACAACATTATGAACCGAATCTATGTAGC	CATGTTGTAATACTTGGCTTAGATACATCG		MH638312.1 Bacillus phage Kioshi, complete genome.(MH638312)	155232-155259	Hypothetical protein
								KJ451625.1 Bacillus phage Bcp1, complete genome.(KJ451625)	593-620	Hypothetical protein
								MH638309.1 Bacillus phage Hobo, complete genome.(MH638309)	154543-154570	Hypothetical protein
								KT995480.1 Bacillus phage Bm15, complete genome.(KT995480)	154543-154570	Hypothetical protein
				31	TGATAGCTAAAGTAGAAATCAAAGTCGCAA	ACTATCGATTTCATCTTTAGTTTCAGCGTT		Acinetobacter baumannii strain Nord4-2 plasmid pR32_1, complete sequence(NZ_CP091598.1)	5113-5142	Hypothetical protein
								Acinetobacter seifertii strain AS42 plasmid pAS42-1, complete sequence(NZ_CP061829.1)	128930-128959	Nmd3 N-terminal domain-containing protein
				33	CTCATCATGAAGGTTTTGCAAATAGGCTTT	GAGTAGTACTTCCAAAACGTTTATCCGAAA		Acinetobacter sp. M131 plasmid pM131-7, complete sequence(NC_025170.1)	4539-4510	Nmd3 N-terminal domain-containing protein
				36	CTTTATCAGTCACTACAGCATGAGTTCTTGT	GAAATAGTCAGTGATGTCGTACTCAAGAACA		MT349887.1 Acinetobacter phage 5W, complete genome.(MT349887)	29839-29869	Nmd3 N-terminal domain-containing protein
					CTTTGTCAGTCACTACGGCATGAGTTTTTGT	GAAACAGTCAGTGATGCCGTACTCAAAAACA		Acinetobacter baumannii strain PM193665 plasmid pPM193665_2, complete sequence(NZ_CP050417.1)	22409-22439	Nmd3 N-terminal domain-containing protein
								Acinetobacter baumannii strain B11911 plasmid unnamed1 map unlocalized(NZ_CP021343.1)	11278-11248	Hypothetical protein
										Hypothetical protein
										Hypothetical protein
										Hypothetical protein
										Hypothetical protein
										Hypothetical protein
										Hypothetical protein
				38	ATGTCGAAGATCTGGACAAGGTTACGAACA	TACAGCTTCTAGACCTGTTCCAATGCTTGT		MN159079.1 Aeromonas phage D9, partial genome.(MN159079)	78238-78265	Hypothetical protein
								MN131137.2 Aeromonas phage D6, complete genome.(MN131137)	254768-254795	Hypothetical protein
								MN102098.2 Aeromonas phage D3, complete genome.(MN102098)	257210-257237	Hypothetical protein
								MK838116.1 Aeromonas phage LAh10, complete genome.(MK838116)	200974-201001	Hypothetical protein
				46	CGGAAATCTTTTCTAAAGCATAAGGGATAA	GCCTTTAGAAAAGATTTCGTATTCCCTATT		OQ471969.1 Acinetobacter phage vB_AbaM_ABMM1, complete genome.(OQ471969)	44818-44847	Hypothetical protein
				47	CTCCAAGTAAAGAATAAAACAATATACCGC	GAGGTTCATTTCTTATTTTGTTATATGGCG		Acinetobacter phage vB_IME_Ab2712, complete genome.(OK149216)	33566-33537	Virion structural protein
			21	49	TGATAAAAGAATTGACGCTTTAAAATATTT	ACTATTTTCTTAACTGCGAAATTTTATAAA	TAGATTTT	MK813939.1 Aeromonas phage 4L372D, complete genome.(MK813939)	91565-91594	Virion structural protein
	A. baumannii	Ax270	GTTCATGGCGGCATACGCCATTTAGAAA	6	TGGGGTAACTGGTGCCTTTAAGTTGTTTTG	ACCCCATTGACCACGGAAATTCAACAAAAC		Acinetobacter baumannii strain DETAB-E155 plasmid pDETAB14, complete sequence(NZ_CP077844.1)	11749-11720	zeta toxin family protein
				7	TCAAAGGCTTGCTTAAAATCTTGTTGTTGA	AGTTTCCGAACGAATTTTAGAACAACAACT		Staphylococcus equorum UMC-CNS-924 plasmid pSEQU2, whole genome shotgun sequence(NZ_AVBD01000024.1)	7436-7408	DUF334 domain-containing protein
					CCATAGGCTTGAGCAATATCTTGTTGTTGT	GGTATCCGAACTCGTTATAGAACAACAACA		OM373554.1 UNVERIFIED: Staphylococcus phage vB_SpsX-DS6, complete genome.(OM373554)	32036-32008	Hypothetical protein
								Staphylococcus phage vB_SpsM_WIS42, complete genome.(MN028536)	30387-30359	ERF superfamily single-stranded DNA-binding protein
								MK075003.1 Staphylococcus phage phiSP44-1 strain Staphylococcus pseudintermedius 14-29-44, complete genome.(MK075003)	9578-9550	ERF superfamily protein
								MF428481.1 Staphylococcus phage SN8, complete genome.(MF428481)	30251-30223	ERF superfamily protein
								MF428479.1 Staphylococcus phage SN11, complete genome.(MF428479)	30188-30160	DNA single-strand annealing protein
								MF428478.1 Staphylococcus phage SN13, complete genome.(MF428478)	30910-30882	DNA single-strand annealing protein
								KX827368.1 Staphylococcus phage SpT5, complete genome.(KX827368)	19063-19035	Hypothetical protein
								MF428480.1 Staphylococcus phage SN10, complete genome.(MF428480)	30227-30199	DNA single-strand annealing protein
								KX827370.1 Staphylococcus phage SpT252, complete genome.(KX827370)	19038-19010	Hypothetical protein
				9	TATCACAATAAAAATTATGTGTGAACATCA	ATAGTGTTATTTTTAATACACACTTGTAGT		GU071094.1 Synechococcus phage S-SM1, complete genome.(GU071094)	35400-35378	DNA endonuclease V
					AATATGCACAAAAATTAGGTGTGAATATCG	TTATACGTGTTTTTAATCCACACTTATAGC		Enterococcus faecium isolate E7196 plasmid 1(NZ_LR135270.1)	2558019-2557992	recombinase RecA
				11	TTTCATCATTGTTATAAGCCTTTTCTATCT	AAAGTAGTAACAATATTCGGAAAAGATAGA		OP172676.1 Bacteroides phage BF698P3, complete genome.(OP172676)	33094-33123	Hypothetical protein
								OP172675.1 Bacteroides phage BF698P1, complete genome.(OP172675)	37310-37339	Hypothetical protein
				12	GCGCTGCAACCATACGGTCTATGACTTCCA	CGCGACGTTGGTATGCCAGATACTGAAGGT		MZ326864.1 Alcaligenes phage Piluca, complete genome.(MZ326864)	32982-32955	org_idNC_004775.2_protein_idNP_848225.1 locus_tag epsilon15 p17 protein; epsilon15 gp17-like pilot protein
				13	ATGATCTTAGCCCTTTTAGATATCGTGCTG	TACTAGAATCGGGAAAATCTATAGCACGAC		KX268652.1 Acinetobacter phage vB_AbaS_TRS1, complete genome.(KX268652)	27764-27739	Hypothetical protein
					ATGATCTTAGCCCTTTTAGATATCGTGCTG	TACTAGAATCGGGAAAATCTATAGCACGACA		Acinetobacter baumannii strain 2021CK-01332 plasmid unnamed1, complete sequence(NZ_CP104346.1)	38163-38138	Hypothetical protein
								Acinetobacter baumannii strain 2021CK-01408 plasmid unnamed3, complete sequence(NZ_CP104337.1)	44663-44688	Hypothetical protein
								Acinetobacter baumannii strain 2021CK-01333 plasmid unnamed1, complete sequence(NZ_CP104349.1)	26648-26673	Hypothetical protein
								Acinetobacter baumannii strain 2021CK-01409 plasmid unnamed1, complete sequence(NZ_CP104341.1)	20396-20371	Hypothetical protein
										Hypothetical protein
				14	ACTATAGCGGGGTTTTTTATTGCCTGAAAT	TGATATCGCCCCAAAAAATAACGGACTTTA		MW689258.1 Hafnia phage Pocis76, complete genome.(MW689258)	8149-8173	Hypothetical protein
					GCAATAGTGGGGTTTTTTATTGCCTGTAAT	CGTTATCACCCCAAAAAATAACGGACATTA	GGG, TTC	MF370965.1 Pseudoalteromonas phage SL25, complete genome.(MF370965)	18858-18829	Hypothetical protein
								KY379511.2 Pseudoalteromonas phage PHS21, complete genome.(KY379511)	14220-14191	Hypothetical protein
								MT002875.2 Pseudoalteromonas phage AL, complete genome.(MT002875)	30415-30386	Hypothetical protein
								KR060090.1 Pseudoalteromonas phage Pq0, complete genome.(KR060090)	12868-12844	Hypothetical protein
							GGG, TAT	OQ359886.1 Salmonella phage vB_SenS_UTK0007, complete genome.(OQ359886)	35955-35927	Hypothetical protein
								MT478992.1 Escherichia phage vB_EcoS_011D2, complete genome.(MT478992)	16392-16420	Hypothetical protein
								MZ501059.1 Escherichia phage DanielBernoulli strain Bas08, complete genome.(MZ501059)	27010-26982	Hypothetical protein
								MH729819.1 Citrobacter phage Sazh, complete genome.(MH729819)	34523-34495	Hypothetical protein
								OL539466.1 Citrobacter phage vB_CfrD_SorkZaugg, complete genome.(OL539466)	25606-25578	Hypothetical protein
								MH102284.1 Salmonella phage vB_SenS_PHB07, complete genome.(MH102284)	12662-12690	Hypothetical protein
								KY657202.1 Salmonella phage GJL01, complete genome.(KY657202)	49817-49845	Hypothetical protein
					ACTCGAGCGGGGTTTTTTATTGCCTGAAAT	TGAGCTCGCCCCAAAAAATAACGGACTTTA		Aeromonas caviae strain KAM479 plasmid pKAM479_3, complete sequence(NZ_AP026896.1)	4781167-4781143	Bacteriophage T5 Orf172 DNA-binding domain-containing protein
							GGG,TTT	Acinetobacter baumannii strain 2021CK-01407 plasmid unnamed1, complete sequence(NZ_CP104448.1)	2485522-2485546	Hypothetical protein
							GGG,ACC	Pantoea agglomerans strain CFSAN047153 plasmid pCFSAN047153_1, complete sequence(NZ_CP034470.1)	92555-92577	Hypothetical protein
								Klebsiella pneumoniae strain SB2390 plasmid pKp_SB62390_3, complete sequence(NZ_CP084855.1)	18515-18491	Hypothetical protein
								Pantoea agglomerans strain A2 map unlocalized plasmid LPP 2, whole genome shotgun sequence(NZ_WSSP01000019.1)	110068-110046	Hypothetical protein
				17	AAGCGTGACCAACTCACCAGTTGTCACAGG	TTCGCACTGGTTGAGTGGTCAACAGTGTCC	GGG,CTC	Acinetobacter baumannii strain DETAB-E155 plasmid pDETAB14, complete sequence(NZ_CP077844.1)	32155-32184	Hypothetical protein
				18	TTGAAACTTATAGGCTTGGCTTGGGTTATC	AACTTTGAATATCCGAACCGAACCCAATAG		Acinetobacter baumannii strain DETAB-E155 plasmid pDETAB14, complete sequence(NZ_CP077844.1)	20955-20984	Hypothetical protein
								Acinetobacter pittii strain UKK-0540 plasmid pNDM1_UKK-0540, whole genome shotgun sequence(NZ_MDID02000002.1)	41467-41438	Hypothetical protein
								Acinetobacter johnsonii strain MR1 plasmid pMRB, complete sequence(NZ_CP079750.1)	9030-9059	Hypothetical protein
								Klebsiella aerogenes strain p3SP plasmid p3SP-NDM, complete sequence(NZ_KP900015.1)	30663-30692	Hypothetical protein
								Acinetobacter seifertii strain F-1852 plasmid pF-1852, complete sequence(NZ_OQ773529.1)	46519-46548	Hypothetical protein
				17				Acinetobacter cumulans strain WCHAc060092 plasmid pNDM1_060092, complete sequence(NZ_CP035935.1)	6786-6815	Hypothetical protein
				19	CTTTATCAGTCACTACAGCATGAGTTTTTGT	GAAATAGTCAGTGATGTCGTACTCAAAAACA		Acinetobacter baumannii strain B11911 plasmid unnamed1 map unlocalized(NZ_CP021343.1)	11278-11248	Hypothetical protein
								Salmonella enterica subsp. enterica serovar Senftenberg strain NCTC10384 plasmid 2, complete sequence(NZ_LN868944.1)	356960-356989	Hypothetical protein
				21	CATCGAGTAGATCAGCAGTTACCTGCTCAG	GTAGCTCATCTAGTCGTCAATGGACGAGTC	GGC,GTA	SEQ_6926_2_1781637-1814894_AFDB00000000_PHAGE_Entero_P4	8762-8791	Hypothetical protein
				29	GTACAACATTATGAACCGAATCTATGTAGC	CATGTTGTAATACTTGGCTTAGATACATCG		MH638312.1 Bacillus phage Kioshi, complete genome.(MH638312)	155232-155259	Hypothetical protein
								KJ451625.1 Bacillus phage Bcp1, complete genome.(KJ451625)	593-620	Hypothetical protein
								MH638309.1 Bacillus phage Hobo, complete genome.(MH638309)	154543-154570	Hypothetical protein
								KT995480.1 Bacillus phage Bm15, complete genome.(KT995480)	154543-154570	Hypothetical protein
				31	TGATAGCTAAAGTAGAAATCAAAGTCGCAA	ACTATCGATTTCATCTTTAGTTTCAGCGTT		Acinetobacter baumannii strain Nord4-2 plasmid pR32_1, complete sequence(NZ_CP091598.1)	5113-5142	Hypothetical protein
								Acinetobacter seifertii strain AS42 plasmid pAS42-1, complete sequence(NZ_CP061829.1)	128930-128959	Nmd3 N-terminal domain-containing protein
				33	CTCATCATGAAGGTTTTGCAAATAGGCTTT	GAGTAGTACTTCCAAAACGTTTATCCGAAA		Acinetobacter sp. M131 plasmid pM131-7, complete sequence(NC_025170.1)	4539-4510	Nmd3 N-terminal domain-containing protein
				36	CTTTATCAGTCACTACAGCATGAGTTCTTGT	GAAATAGTCAGTGATGTCGTACTCAAGAACA		MT349887.1 Acinetobacter phage 5W, complete genome.(MT349887)	29839-29869	Nmd3 N-terminal domain-containing protein
					CTTTGTCAGTCACTACGGCATGAGTTTTTGT	GAAACAGTCAGTGATGCCGTACTCAAAAACA		Acinetobacter baumannii strain PM193665 plasmid pPM193665_2, complete sequence(NZ_CP050417.1)	22409-22439	Nmd3 N-terminal domain-containing protein
								Acinetobacter baumannii strain B11911 plasmid unnamed1 map unlocalized(NZ_CP021343.1)	11278-11248	Hypothetical protein
										Hypothetical protein
										Hypothetical protein
										Hypothetical protein
										Hypothetical protein
										Hypothetical protein
										Hypothetical protein
				38	ATGTCGAAGATCTGGACAAGGTTACGAACA	TACAGCTTCTAGACCTGTTCCAATGCTTGT		MN159079.1 Aeromonas phage D9, partial genome.(MN159079)	78238-78265	Hypothetical protein
								MN131137.2 Aeromonas phage D6, complete genome.(MN131137)	254768-254795	Hypothetical protein
								MN102098.2 Aeromonas phage D3, complete genome.(MN102098)	257210-257237	Hypothetical protein
								MK838116.1 Aeromonas phage LAh10, complete genome.(MK838116)	200974-201001	Hypothetical protein
				46	CGGAAATCTTTTCTAAAGCATAAGGGATAA	GCCTTTAGAAAAGATTTCGTATTCCCTATT		OQ471969.1 Acinetobacter phage vB_AbaM_ABMM1, complete genome.(OQ471969)	44818-44847	Hypothetical protein
				47	CTCCAAGTAAAGAATAAAACAATATACCGC	GAGGTTCATTTCTTATTTTGTTATATGGCG		Acinetobacter phage vB_IME_Ab2712, complete genome.(OK149216)	33566-33537	Virion structural protein
			20	49	TGATAAAAGAATTGACGCTTTAAAATATTT	ACTATTTTCTTAACTGCGAAATTTTATAAA	TAGATTTT	MK813939.1 Aeromonas phage 4L372D, complete genome.(MK813939)	91565-91594	Virion structural protein
	A. baumannii	9102	GTTCATGGCGGCATACGCCATTTAGAAA	2	TTGTTGAAATGACCATGGATTGTAAGGTCCTT	CAACTTTACTGGTACCTAACATTCCAGGAA		SEQ_15411_3_1899037-1914977_NC_010410_PHAGE_Pseudo_Pf3	3038-3067	Hypothetical protein
						CAACTTTACTGGTACCTAACATTCCAGGAA		SEQ_12768_3_1899037-1914977_CU459141_1_PHAGE_Entero_Ike_NC_002014(2))	3038-3067	Hypothetical protein
				3	AGACGATTGGCGTGATACTCCGGATGGTTCAA	TGCTAACCGCACTATGAGGCCTACCAAGTT		SEQ_15411_3_1899037-1914977_NC_010410_PHAGE_Pseudo_Pf3	11781-11752	Hypothetical protein
						TGCTAACCGCACTATGAGGCCTACCAAGTT		SEQ_12768_3_1899037-1914977_CU459141_1_PHAGE_Entero_Ike_NC_002014(2))	3174-3145	Minor coat protein pIII
				6	TGGGGTAACTGGTGCCTTTAAGTTGTTTTG	ACCCCATTGACCACGGAAATTCAACAAAAC		Acinetobacter baumannii strain DETAB-E155 plasmid pDETAB14, complete sequence(NZ_CP077844.1)	11749-11720	zeta toxin family protein
				7	TCAAAGGCTTGCTTAAAATCTTGTTGTTGA	AGTTTCCGAACGAATTTTAGAACAACAACT		Staphylococcus equorum UMC-CNS-924 plasmid pSEQU2, whole genome shotgun sequence(NZ_AVBD01000024.1)	7436-7408	DUF334 domain-containing protein
					CCATAGGCTTGAGCAATATCTTGTTGTTGT	GGTATCCGAACTCGTTATAGAACAACAACA		OM373554.1 UNVERIFIED: Staphylococcus phage vB_SpsX-DS6, complete genome.(OM373554)	32036-32008	Hypothetical protein
								Staphylococcus phage vB_SpsM_WIS42, complete genome.(MN028536)	30387-30359	ERF superfamily single-stranded DNA-binding protein
								MK075003.1 Staphylococcus phage phiSP44-1 strain Staphylococcus pseudintermedius 14-29-44, complete genome.(MK075003)	9578-9550	ERF superfamily protein
								MF428481.1 Staphylococcus phage SN8, complete genome.(MF428481)	30251-30223	ERF superfamily protein
								MF428479.1 Staphylococcus phage SN11, complete genome.(MF428479)	30188-30160	DNA single-strand annealing protein
								MF428478.1 Staphylococcus phage SN13, complete genome.(MF428478)	30910-30882	DNA single-strand annealing protein
								KX827368.1 Staphylococcus phage SpT5, complete genome.(KX827368)	19063-19035	Hypothetical protein
								MF428480.1 Staphylococcus phage SN10, complete genome.(MF428480)	30227-30199	DNA single-strand annealing protein
								KX827370.1 Staphylococcus phage SpT252, complete genome.(KX827370)	19038-19010	Hypothetical protein
				9	TATCACAATAAAAATTATGTGTGAACATCA	ATAGTGTTATTTTTAATACACACTTGTAGT		GU071094.1 Synechococcus phage S-SM1, complete genome.(GU071094)	35400-35378	DNA endonuclease V
					AATATGCACAAAAATTAGGTGTGAATATCG	TTATACGTGTTTTTAATCCACACTTATAGC		Enterococcus faecium isolate E7196 plasmid 1(NZ_LR135270.1)	2558019-2557992	recombinase RecA
				11	TTTCATCATTGTTATAAGCCTTTTCTATCT	AAAGTAGTAACAATATTCGGAAAAGATAGA		OP172676.1 Bacteroides phage BF698P3, complete genome.(OP172676)	33094-33123	Hypothetical protein
								OP172675.1 Bacteroides phage BF698P1, complete genome.(OP172675)	37310-37339	Hypothetical protein
				12	GCGCTGCAACCATACGGTCTATGACTTCCA	CGCGACGTTGGTATGCCAGATACTGAAGGT		MZ326864.1 Alcaligenes phage Piluca, complete genome.(MZ326864)	32982-32955	org_idNC_004775.2_protein_idNP_848225.1 locus_tag epsilon15 p17 protein; epsilon15 gp17-like pilot protein
				13	ATGATCTTAGCCCTTTTAGATATCGTGCTG	TACTAGAATCGGGAAAATCTATAGCACGAC		KX268652.1 Acinetobacter phage vB_AbaS_TRS1, complete genome.(KX268652)	27764-27739	Hypothetical protein
					ATGATCTTAGCCCTTTTAGATATCGTGCTG	TACTAGAATCGGGAAAATCTATAGCACGACA		Acinetobacter baumannii strain 2021CK-01332 plasmid unnamed1, complete sequence(NZ_CP104346.1)	38163-38138	Hypothetical protein
								Acinetobacter baumannii strain 2021CK-01408 plasmid unnamed3, complete sequence(NZ_CP104337.1)	44663-44688	Hypothetical protein
								Acinetobacter baumannii strain 2021CK-01333 plasmid unnamed1, complete sequence(NZ_CP104349.1)	26648-26673	Hypothetical protein
								Acinetobacter baumannii strain 2021CK-01409 plasmid unnamed1, complete sequence(NZ_CP104341.1)	20396-20371	Hypothetical protein
										Hypothetical protein
				14	ACTATAGCGGGGTTTTTTATTGCCTGAAAT	TGATATCGCCCCAAAAAATAACGGACTTTA		MW689258.1 Hafnia phage Pocis76, complete genome.(MW689258)	8149-8173	Hypothetical protein
					GCAATAGTGGGGTTTTTTATTGCCTGTAAT	CGTTATCACCCCAAAAAATAACGGACATTA	GGG, TTC	MF370965.1 Pseudoalteromonas phage SL25, complete genome.(MF370965)	18858-18829	Hypothetical protein
								KY379511.2 Pseudoalteromonas phage PHS21, complete genome.(KY379511)	14220-14191	Hypothetical protein
								MT002875.2 Pseudoalteromonas phage AL, complete genome.(MT002875)	30415-30386	Hypothetical protein
								KR060090.1 Pseudoalteromonas phage Pq0, complete genome.(KR060090)	12868-12844	Hypothetical protein
							GGG, TAT	OQ359886.1 Salmonella phage vB_SenS_UTK0007, complete genome.(OQ359886)	35955-35927	Hypothetical protein
								MT478992.1 Escherichia phage vB_EcoS_011D2, complete genome.(MT478992)	16392-16420	Hypothetical protein
								MZ501059.1 Escherichia phage DanielBernoulli strain Bas08, complete genome.(MZ501059)	27010-26982	Hypothetical protein
								MH729819.1 Citrobacter phage Sazh, complete genome.(MH729819)	34523-34495	Hypothetical protein
								OL539466.1 Citrobacter phage vB_CfrD_SorkZaugg, complete genome.(OL539466)	25606-25578	Hypothetical protein
								MH102284.1 Salmonella phage vB_SenS_PHB07, complete genome.(MH102284)	12662-12690	Hypothetical protein
								KY657202.1 Salmonella phage GJL01, complete genome.(KY657202)	49817-49845	Hypothetical protein
					ACTCGAGCGGGGTTTTTTATTGCCTGAAAT	TGAGCTCGCCCCAAAAAATAACGGACTTTA		Aeromonas caviae strain KAM479 plasmid pKAM479_3, complete sequence(NZ_AP026896.1)	4781167-4781143	Bacteriophage T5 Orf172 DNA-binding domain-containing protein
							GGG,TTT	Acinetobacter baumannii strain 2021CK-01407 plasmid unnamed1, complete sequence(NZ_CP104448.1)	2485522-2485546	Hypothetical protein
							GGG,ACC	Pantoea agglomerans strain CFSAN047153 plasmid pCFSAN047153_1, complete sequence(NZ_CP034470.1)	92555-92577	Hypothetical protein
								Klebsiella pneumoniae strain SB2390 plasmid pKp_SB62390_3, complete sequence(NZ_CP084855.1)	18515-18491	Hypothetical protein
								Pantoea agglomerans strain A2 map unlocalized plasmid LPP 2, whole genome shotgun sequence(NZ_WSSP01000019.1)	110068-110046	Hypothetical protein
				17	AAGCGTGACCAACTCACCAGTTGTCACAGG	TTCGCACTGGTTGAGTGGTCAACAGTGTCC	GGG,CTC	Acinetobacter baumannii strain DETAB-E155 plasmid pDETAB14, complete sequence(NZ_CP077844.1)	32155-32184	Hypothetical protein
				18	TTGAAACTTATAGGCTTGGCTTGGGTTATC	AACTTTGAATATCCGAACCGAACCCAATAG		Acinetobacter baumannii strain DETAB-E155 plasmid pDETAB14, complete sequence(NZ_CP077844.1)	20955-20984	Hypothetical protein
								Acinetobacter pittii strain UKK-0540 plasmid pNDM1_UKK-0540, whole genome shotgun sequence(NZ_MDID02000002.1)	41467-41438	Hypothetical protein
								Acinetobacter johnsonii strain MR1 plasmid pMRB, complete sequence(NZ_CP079750.1)	9030-9059	Hypothetical protein
								Klebsiella aerogenes strain p3SP plasmid p3SP-NDM, complete sequence(NZ_KP900015.1)	30663-30692	Hypothetical protein
								Acinetobacter seifertii strain F-1852 plasmid pF-1852, complete sequence(NZ_OQ773529.1)	46519-46548	Hypothetical protein
				17				Acinetobacter cumulans strain WCHAc060092 plasmid pNDM1_060092, complete sequence(NZ_CP035935.1)	6786-6815	Hypothetical protein
				19	CTTTATCAGTCACTACAGCATGAGTTTTTGT	GAAATAGTCAGTGATGTCGTACTCAAAAACA		Acinetobacter baumannii strain B11911 plasmid unnamed1 map unlocalized(NZ_CP021343.1)	11278-11248	Hypothetical protein
								Salmonella enterica subsp. enterica serovar Senftenberg strain NCTC10384 plasmid 2, complete sequence(NZ_LN868944.1)	356960-356989	Hypothetical protein
				21	CATCGAGTAGATCAGCAGTTACCTGCTCAG	GTAGCTCATCTAGTCGTCAATGGACGAGTC	GGC,GTA	SEQ_6926_2_1781637-1814894_AFDB00000000_PHAGE_Entero_P4	8762-8791	Hypothetical protein
				29	GTACAACATTATGAACCGAATCTATGTAGC	CATGTTGTAATACTTGGCTTAGATACATCG		MH638312.1 Bacillus phage Kioshi, complete genome.(MH638312)	155232-155259	Hypothetical protein
								KJ451625.1 Bacillus phage Bcp1, complete genome.(KJ451625)	593-620	Hypothetical protein
								MH638309.1 Bacillus phage Hobo, complete genome.(MH638309)	154543-154570	Hypothetical protein
								KT995480.1 Bacillus phage Bm15, complete genome.(KT995480)	154543-154570	Hypothetical protein
				31	TGATAGCTAAAGTAGAAATCAAAGTCGCAA	ACTATCGATTTCATCTTTAGTTTCAGCGTT		Acinetobacter baumannii strain Nord4-2 plasmid pR32_1, complete sequence(NZ_CP091598.1)	5113-5142	Hypothetical protein
								Acinetobacter seifertii strain AS42 plasmid pAS42-1, complete sequence(NZ_CP061829.1)	128930-128959	Nmd3 N-terminal domain-containing protein
				33	CTCATCATGAAGGTTTTGCAAATAGGCTTT	GAGTAGTACTTCCAAAACGTTTATCCGAAA		Acinetobacter sp. M131 plasmid pM131-7, complete sequence(NC_025170.1)	4539-4510	Nmd3 N-terminal domain-containing protein
				36	CTTTATCAGTCACTACAGCATGAGTTCTTGT	GAAATAGTCAGTGATGTCGTACTCAAGAACA		MT349887.1 Acinetobacter phage 5W, complete genome.(MT349887)	29839-29869	Nmd3 N-terminal domain-containing protein
					CTTTGTCAGTCACTACGGCATGAGTTTTTGT	GAAACAGTCAGTGATGCCGTACTCAAAAACA		Acinetobacter baumannii strain PM193665 plasmid pPM193665_2, complete sequence(NZ_CP050417.1)	22409-22439	Nmd3 N-terminal domain-containing protein
								Acinetobacter baumannii strain B11911 plasmid unnamed1 map unlocalized(NZ_CP021343.1)	11278-11248	Hypothetical protein
										Hypothetical protein
										Hypothetical protein
										Hypothetical protein
										Hypothetical protein
										Hypothetical protein
										Hypothetical protein
				38	ATGTCGAAGATCTGGACAAGGTTACGAACA	TACAGCTTCTAGACCTGTTCCAATGCTTGT		MN159079.1 Aeromonas phage D9, partial genome.(MN159079)	78238-78265	Hypothetical protein
								MN131137.2 Aeromonas phage D6, complete genome.(MN131137)	254768-254795	Hypothetical protein
								MN102098.2 Aeromonas phage D3, complete genome.(MN102098)	257210-257237	Hypothetical protein
								MK838116.1 Aeromonas phage LAh10, complete genome.(MK838116)	200974-201001	Hypothetical protein
				46	CGGAAATCTTTTCTAAAGCATAAGGGATAA	GCCTTTAGAAAAGATTTCGTATTCCCTATT		OQ471969.1 Acinetobacter phage vB_AbaM_ABMM1, complete genome.(OQ471969)	44818-44847	Hypothetical protein
				47	CTCCAAGTAAAGAATAAAACAATATACCGC	GAGGTTCATTTCTTATTTTGTTATATGGCG		Acinetobacter phage vB_IME_Ab2712, complete genome.(OK149216)	33566-33537	Virion structural protein
				49	TGATAAAAGAATTGACGCTTTAAAATATTT	ACTATTTTCTTAACTGCGAAATTTTATAAA	TAGATTTT	MK813939.1 Aeromonas phage 4L372D, complete genome.(MK813939)	91565-91594	Virion structural protein
	A. baumannii	Ex003	GTTCATGGCGGCATACGCCATTTAGAAA	1	TTTATTTACCACCATTAAGCTACGCCGAAGCT	ATAAATGGTGGTAATTCGATGCGGCTTCGA		SEQ_15411_3_1899037-1914977_NC_010410_PHAGE_Pseudo_Pf3	5513-5484	Hypothetical protein
								SEQ_12768_3_1899037-1914977_CU459141_1_PHAGE_Entero_Ike_NC_002014(2))	5513-5484	Hypothetical protein
					TGAAGGTGATATGGAATCACTTGGAGCTAAGG	GTCAACAATAACTTAGTGAACCTCCATTCC		SEQ_7770_3_1830334-1878190_AFTA00000000_PHAGE_Acinet_Bphi_B1251	44827-44797	Hypothetical protein
				6	TGGGGTAACTGGTGCCTTTAAGTTGTTTTG	ACCCCATTGACCACGGAAATTCAACAAAAC		Acinetobacter baumannii strain DETAB-E155 plasmid pDETAB14, complete sequence(NZ_CP077844.1)	11749-11720	zeta toxin family protein
				7	TCAAAGGCTTGCTTAAAATCTTGTTGTTGA	AGTTTCCGAACGAATTTTAGAACAACAACT		Staphylococcus equorum UMC-CNS-924 plasmid pSEQU2, whole genome shotgun sequence(NZ_AVBD01000024.1)	7436-7408	DUF334 domain-containing protein
					CCATAGGCTTGAGCAATATCTTGTTGTTGT	GGTATCCGAACTCGTTATAGAACAACAACA		OM373554.1 UNVERIFIED: Staphylococcus phage vB_SpsX-DS6, complete genome.(OM373554)	32036-32008	Hypothetical protein
								Staphylococcus phage vB_SpsM_WIS42, complete genome.(MN028536)	30387-30359	ERF superfamily single-stranded DNA-binding protein
								MK075003.1 Staphylococcus phage phiSP44-1 strain Staphylococcus pseudintermedius 14-29-44, complete genome.(MK075003)	9578-9550	ERF superfamily protein
								MF428481.1 Staphylococcus phage SN8, complete genome.(MF428481)	30251-30223	ERF superfamily protein
								MF428479.1 Staphylococcus phage SN11, complete genome.(MF428479)	30188-30160	DNA single-strand annealing protein
								MF428478.1 Staphylococcus phage SN13, complete genome.(MF428478)	30910-30882	DNA single-strand annealing protein
								KX827368.1 Staphylococcus phage SpT5, complete genome.(KX827368)	19063-19035	Hypothetical protein
								MF428480.1 Staphylococcus phage SN10, complete genome.(MF428480)	30227-30199	DNA single-strand annealing protein
								KX827370.1 Staphylococcus phage SpT252, complete genome.(KX827370)	19038-19010	Hypothetical protein
				9	TATCACAATAAAAATTATGTGTGAACATCA	ATAGTGTTATTTTTAATACACACTTGTAGT		GU071094.1 Synechococcus phage S-SM1, complete genome.(GU071094)	35400-35378	DNA endonuclease V
					AATATGCACAAAAATTAGGTGTGAATATCG	TTATACGTGTTTTTAATCCACACTTATAGC		Enterococcus faecium isolate E7196 plasmid 1(NZ_LR135270.1)	2558019-2557992	recombinase RecA
				11	TTTCATCATTGTTATAAGCCTTTTCTATCT	AAAGTAGTAACAATATTCGGAAAAGATAGA		OP172676.1 Bacteroides phage BF698P3, complete genome.(OP172676)	33094-33123	Hypothetical protein
								OP172675.1 Bacteroides phage BF698P1, complete genome.(OP172675)	37310-37339	Hypothetical protein
				12	GCGCTGCAACCATACGGTCTATGACTTCCA	CGCGACGTTGGTATGCCAGATACTGAAGGT		MZ326864.1 Alcaligenes phage Piluca, complete genome.(MZ326864)	32982-32955	org_idNC_004775.2_protein_idNP_848225.1 locus_tag epsilon15 p17 protein; epsilon15 gp17-like pilot protein
				13	ATGATCTTAGCCCTTTTAGATATCGTGCTG	TACTAGAATCGGGAAAATCTATAGCACGAC		KX268652.1 Acinetobacter phage vB_AbaS_TRS1, complete genome.(KX268652)	27764-27739	Hypothetical protein
					ATGATCTTAGCCCTTTTAGATATCGTGCTG	TACTAGAATCGGGAAAATCTATAGCACGACA		Acinetobacter baumannii strain 2021CK-01332 plasmid unnamed1, complete sequence(NZ_CP104346.1)	38163-38138	Hypothetical protein
								Acinetobacter baumannii strain 2021CK-01408 plasmid unnamed3, complete sequence(NZ_CP104337.1)	44663-44688	Hypothetical protein
								Acinetobacter baumannii strain 2021CK-01333 plasmid unnamed1, complete sequence(NZ_CP104349.1)	26648-26673	Hypothetical protein
								Acinetobacter baumannii strain 2021CK-01409 plasmid unnamed1, complete sequence(NZ_CP104341.1)	20396-20371	Hypothetical protein
										Hypothetical protein
				14	ACTATAGCGGGGTTTTTTATTGCCTGAAAT	TGATATCGCCCCAAAAAATAACGGACTTTA		MW689258.1 Hafnia phage Pocis76, complete genome.(MW689258)	8149-8173	Hypothetical protein
					GCAATAGTGGGGTTTTTTATTGCCTGTAAT	CGTTATCACCCCAAAAAATAACGGACATTA	GGG, TTC	MF370965.1 Pseudoalteromonas phage SL25, complete genome.(MF370965)	18858-18829	Hypothetical protein
								KY379511.2 Pseudoalteromonas phage PHS21, complete genome.(KY379511)	14220-14191	Hypothetical protein
								MT002875.2 Pseudoalteromonas phage AL, complete genome.(MT002875)	30415-30386	Hypothetical protein
								KR060090.1 Pseudoalteromonas phage Pq0, complete genome.(KR060090)	12868-12844	Hypothetical protein
							GGG, TAT	OQ359886.1 Salmonella phage vB_SenS_UTK0007, complete genome.(OQ359886)	35955-35927	Hypothetical protein
								MT478992.1 Escherichia phage vB_EcoS_011D2, complete genome.(MT478992)	16392-16420	Hypothetical protein
								MZ501059.1 Escherichia phage DanielBernoulli strain Bas08, complete genome.(MZ501059)	27010-26982	Hypothetical protein
								MH729819.1 Citrobacter phage Sazh, complete genome.(MH729819)	34523-34495	Hypothetical protein
								OL539466.1 Citrobacter phage vB_CfrD_SorkZaugg, complete genome.(OL539466)	25606-25578	Hypothetical protein
								MH102284.1 Salmonella phage vB_SenS_PHB07, complete genome.(MH102284)	12662-12690	Hypothetical protein
								KY657202.1 Salmonella phage GJL01, complete genome.(KY657202)	49817-49845	Hypothetical protein
					ACTCGAGCGGGGTTTTTTATTGCCTGAAAT	TGAGCTCGCCCCAAAAAATAACGGACTTTA		Aeromonas caviae strain KAM479 plasmid pKAM479_3, complete sequence(NZ_AP026896.1)	4781167-4781143	Bacteriophage T5 Orf172 DNA-binding domain-containing protein
							GGG,TTT	Acinetobacter baumannii strain 2021CK-01407 plasmid unnamed1, complete sequence(NZ_CP104448.1)	2485522-2485546	Hypothetical protein
							GGG,ACC	Pantoea agglomerans strain CFSAN047153 plasmid pCFSAN047153_1, complete sequence(NZ_CP034470.1)	92555-92577	Hypothetical protein
								Klebsiella pneumoniae strain SB2390 plasmid pKp_SB62390_3, complete sequence(NZ_CP084855.1)	18515-18491	Hypothetical protein
								Pantoea agglomerans strain A2 map unlocalized plasmid LPP 2, whole genome shotgun sequence(NZ_WSSP01000019.1)	110068-110046	Hypothetical protein
				17	AAGCGTGACCAACTCACCAGTTGTCACAGG	TTCGCACTGGTTGAGTGGTCAACAGTGTCC	GGG,CTC	Acinetobacter baumannii strain DETAB-E155 plasmid pDETAB14, complete sequence(NZ_CP077844.1)	32155-32184	Hypothetical protein
				18	TTGAAACTTATAGGCTTGGCTTGGGTTATC	AACTTTGAATATCCGAACCGAACCCAATAG		Acinetobacter baumannii strain DETAB-E155 plasmid pDETAB14, complete sequence(NZ_CP077844.1)	20955-20984	Hypothetical protein
								Acinetobacter pittii strain UKK-0540 plasmid pNDM1_UKK-0540, whole genome shotgun sequence(NZ_MDID02000002.1)	41467-41438	Hypothetical protein
								Acinetobacter johnsonii strain MR1 plasmid pMRB, complete sequence(NZ_CP079750.1)	9030-9059	Hypothetical protein
								Klebsiella aerogenes strain p3SP plasmid p3SP-NDM, complete sequence(NZ_KP900015.1)	30663-30692	Hypothetical protein
								Acinetobacter seifertii strain F-1852 plasmid pF-1852, complete sequence(NZ_OQ773529.1)	46519-46548	Hypothetical protein
				17				Acinetobacter cumulans strain WCHAc060092 plasmid pNDM1_060092, complete sequence(NZ_CP035935.1)	6786-6815	Hypothetical protein
				19	CTTTATCAGTCACTACAGCATGAGTTTTTGT	GAAATAGTCAGTGATGTCGTACTCAAAAACA		Acinetobacter baumannii strain B11911 plasmid unnamed1 map unlocalized(NZ_CP021343.1)	11278-11248	Hypothetical protein
								Salmonella enterica subsp. enterica serovar Senftenberg strain NCTC10384 plasmid 2, complete sequence(NZ_LN868944.1)	356960-356989	Hypothetical protein
				21	CATCGAGTAGATCAGCAGTTACCTGCTCAG	GTAGCTCATCTAGTCGTCAATGGACGAGTC	GGC,GTA	SEQ_6926_2_1781637-1814894_AFDB00000000_PHAGE_Entero_P4	8762-8791	Hypothetical protein
				29	GTACAACATTATGAACCGAATCTATGTAGC	CATGTTGTAATACTTGGCTTAGATACATCG		MH638312.1 Bacillus phage Kioshi, complete genome.(MH638312)	155232-155259	Hypothetical protein
								KJ451625.1 Bacillus phage Bcp1, complete genome.(KJ451625)	593-620	Hypothetical protein
								MH638309.1 Bacillus phage Hobo, complete genome.(MH638309)	154543-154570	Hypothetical protein
								KT995480.1 Bacillus phage Bm15, complete genome.(KT995480)	154543-154570	Hypothetical protein
				31	TGATAGCTAAAGTAGAAATCAAAGTCGCAA	ACTATCGATTTCATCTTTAGTTTCAGCGTT		Acinetobacter baumannii strain Nord4-2 plasmid pR32_1, complete sequence(NZ_CP091598.1)	5113-5142	Hypothetical protein
								Acinetobacter seifertii strain AS42 plasmid pAS42-1, complete sequence(NZ_CP061829.1)	128930-128959	Nmd3 N-terminal domain-containing protein
				33	CTCATCATGAAGGTTTTGCAAATAGGCTTT	GAGTAGTACTTCCAAAACGTTTATCCGAAA		Acinetobacter sp. M131 plasmid pM131-7, complete sequence(NC_025170.1)	4539-4510	Nmd3 N-terminal domain-containing protein
				36	CTTTATCAGTCACTACAGCATGAGTTCTTGT	GAAATAGTCAGTGATGTCGTACTCAAGAACA		MT349887.1 Acinetobacter phage 5W, complete genome.(MT349887)	29839-29869	Nmd3 N-terminal domain-containing protein
					CTTTGTCAGTCACTACGGCATGAGTTTTTGT	GAAACAGTCAGTGATGCCGTACTCAAAAACA		Acinetobacter baumannii strain PM193665 plasmid pPM193665_2, complete sequence(NZ_CP050417.1)	22409-22439	Nmd3 N-terminal domain-containing protein
								Acinetobacter baumannii strain B11911 plasmid unnamed1 map unlocalized(NZ_CP021343.1)	11278-11248	Hypothetical protein
										Hypothetical protein
										Hypothetical protein
										Hypothetical protein
										Hypothetical protein
										Hypothetical protein
										Hypothetical protein
				38	ATGTCGAAGATCTGGACAAGGTTACGAACA	TACAGCTTCTAGACCTGTTCCAATGCTTGT		MN159079.1 Aeromonas phage D9, partial genome.(MN159079)	78238-78265	Hypothetical protein
								MN131137.2 Aeromonas phage D6, complete genome.(MN131137)	254768-254795	Hypothetical protein
								MN102098.2 Aeromonas phage D3, complete genome.(MN102098)	257210-257237	Hypothetical protein
								MK838116.1 Aeromonas phage LAh10, complete genome.(MK838116)	200974-201001	Hypothetical protein
				46	CGGAAATCTTTTCTAAAGCATAAGGGATAA	GCCTTTAGAAAAGATTTCGTATTCCCTATT		OQ471969.1 Acinetobacter phage vB_AbaM_ABMM1, complete genome.(OQ471969)	44818-44847	Hypothetical protein
				47	CTCCAAGTAAAGAATAAAACAATATACCGC	GAGGTTCATTTCTTATTTTGTTATATGGCG		Acinetobacter phage vB_IME_Ab2712, complete genome.(OK149216)	33566-33537	Virion structural protein
			42	49	TGATAAAAGAATTGACGCTTTAAAATATTT	ACTATTTTCTTAACTGCGAAATTTTATAAA	TAGATTTT	MK813939.1 Aeromonas phage 4L372D, complete genome.(MK813939)	91565-91594	Virion structural protein
	A. baumannii	VB2486	GTTCATGGCGGCATACGCCATTTAGAAA	2	GTAAACAAAGACTTTGATTTAATCTGGTGGAA	TTTGTTTCTGAAACTAAATTAGACCACCTT		MZ326864.1 Alcaligenes phage Piluca, complete genome.(MZ326864)	2335-2364	tail fiber/glycoside hydrolase
				7	TACTGGCTCAGGCAGAGAAGGCATGTCAATGC	GACCGAGTCCGTCTCTTCCGTACAGTTACG		MZ477002.1 Acinetobacter phage Phab24, complete genome.(MZ477002)	32067-32038	putative DnaJ-class molecular chaperone
				8	CACTTGGGCATGTTCTTAGATCCAGACACAAA	GAACCCATACAAGAATCTAGGTCTGTGTTT		MH853787.1 Acinetobacter phage vB_AbaM_IME284, complete genome.(MH853787)	7328-7299	Hypothetical protein
								ON036882.1 Acinetobacter phage Brutus, complete genome.(ON036882)	40945-40974	Hypothetical protein
				9	TCTACCTGCTAATAGCTTCTTTGCCCTAGTTC	ATGGACGATTATCGAAGAAACGGGATCAAG		OQ101250.1 Acinetobacter phage Acba_1, partial genome.(OQ101250)	10002-9973	Hypothetical protein
				6	TGGGGTAACTGGTGCCTTTAAGTTGTTTTG	ACCCCATTGACCACGGAAATTCAACAAAAC		Acinetobacter baumannii strain DETAB-E155 plasmid pDETAB14, complete sequence(NZ_CP077844.1)	11749-11720	zeta toxin family protein
				7	TCAAAGGCTTGCTTAAAATCTTGTTGTTGA	AGTTTCCGAACGAATTTTAGAACAACAACT		Staphylococcus equorum UMC-CNS-924 plasmid pSEQU2, whole genome shotgun sequence(NZ_AVBD01000024.1)	7436-7408	DUF334 domain-containing protein
					CCATAGGCTTGAGCAATATCTTGTTGTTGT	GGTATCCGAACTCGTTATAGAACAACAACA		OM373554.1 UNVERIFIED: Staphylococcus phage vB_SpsX-DS6, complete genome.(OM373554)	32036-32008	Hypothetical protein
								Staphylococcus phage vB_SpsM_WIS42, complete genome.(MN028536)	30387-30359	ERF superfamily single-stranded DNA-binding protein
								MK075003.1 Staphylococcus phage phiSP44-1 strain Staphylococcus pseudintermedius 14-29-44, complete genome.(MK075003)	9578-9550	ERF superfamily protein
								MF428481.1 Staphylococcus phage SN8, complete genome.(MF428481)	30251-30223	ERF superfamily protein
								MF428479.1 Staphylococcus phage SN11, complete genome.(MF428479)	30188-30160	DNA single-strand annealing protein
								MF428478.1 Staphylococcus phage SN13, complete genome.(MF428478)	30910-30882	DNA single-strand annealing protein
								KX827368.1 Staphylococcus phage SpT5, complete genome.(KX827368)	19063-19035	Hypothetical protein
								MF428480.1 Staphylococcus phage SN10, complete genome.(MF428480)	30227-30199	DNA single-strand annealing protein
								KX827370.1 Staphylococcus phage SpT252, complete genome.(KX827370)	19038-19010	Hypothetical protein
				9	TATCACAATAAAAATTATGTGTGAACATCA	ATAGTGTTATTTTTAATACACACTTGTAGT		GU071094.1 Synechococcus phage S-SM1, complete genome.(GU071094)	35400-35378	DNA endonuclease V
					AATATGCACAAAAATTAGGTGTGAATATCG	TTATACGTGTTTTTAATCCACACTTATAGC		Enterococcus faecium isolate E7196 plasmid 1(NZ_LR135270.1)	2558019-2557992	recombinase RecA
				11	TTTCATCATTGTTATAAGCCTTTTCTATCT	AAAGTAGTAACAATATTCGGAAAAGATAGA		OP172676.1 Bacteroides phage BF698P3, complete genome.(OP172676)	33094-33123	Hypothetical protein
								OP172675.1 Bacteroides phage BF698P1, complete genome.(OP172675)	37310-37339	Hypothetical protein
				12	GCGCTGCAACCATACGGTCTATGACTTCCA	CGCGACGTTGGTATGCCAGATACTGAAGGT		MZ326864.1 Alcaligenes phage Piluca, complete genome.(MZ326864)	32982-32955	org_idNC_004775.2_protein_idNP_848225.1 locus_tag epsilon15 p17 protein; epsilon15 gp17-like pilot protein
				13	ATGATCTTAGCCCTTTTAGATATCGTGCTG	TACTAGAATCGGGAAAATCTATAGCACGAC		KX268652.1 Acinetobacter phage vB_AbaS_TRS1, complete genome.(KX268652)	27764-27739	Hypothetical protein
					ATGATCTTAGCCCTTTTAGATATCGTGCTG	TACTAGAATCGGGAAAATCTATAGCACGACA		Acinetobacter baumannii strain 2021CK-01332 plasmid unnamed1, complete sequence(NZ_CP104346.1)	38163-38138	Hypothetical protein
								Acinetobacter baumannii strain 2021CK-01408 plasmid unnamed3, complete sequence(NZ_CP104337.1)	44663-44688	Hypothetical protein
								Acinetobacter baumannii strain 2021CK-01333 plasmid unnamed1, complete sequence(NZ_CP104349.1)	26648-26673	Hypothetical protein
								Acinetobacter baumannii strain 2021CK-01409 plasmid unnamed1, complete sequence(NZ_CP104341.1)	20396-20371	Hypothetical protein
										Hypothetical protein
				14	ACTATAGCGGGGTTTTTTATTGCCTGAAAT	TGATATCGCCCCAAAAAATAACGGACTTTA		MW689258.1 Hafnia phage Pocis76, complete genome.(MW689258)	8149-8173	Hypothetical protein
					GCAATAGTGGGGTTTTTTATTGCCTGTAAT	CGTTATCACCCCAAAAAATAACGGACATTA	GGG, TTC	MF370965.1 Pseudoalteromonas phage SL25, complete genome.(MF370965)	18858-18829	Hypothetical protein
								KY379511.2 Pseudoalteromonas phage PHS21, complete genome.(KY379511)	14220-14191	Hypothetical protein
								MT002875.2 Pseudoalteromonas phage AL, complete genome.(MT002875)	30415-30386	Hypothetical protein
								KR060090.1 Pseudoalteromonas phage Pq0, complete genome.(KR060090)	12868-12844	Hypothetical protein
							GGG, TAT	OQ359886.1 Salmonella phage vB_SenS_UTK0007, complete genome.(OQ359886)	35955-35927	Hypothetical protein
								MT478992.1 Escherichia phage vB_EcoS_011D2, complete genome.(MT478992)	16392-16420	Hypothetical protein
								MZ501059.1 Escherichia phage DanielBernoulli strain Bas08, complete genome.(MZ501059)	27010-26982	Hypothetical protein
								MH729819.1 Citrobacter phage Sazh, complete genome.(MH729819)	34523-34495	Hypothetical protein
								OL539466.1 Citrobacter phage vB_CfrD_SorkZaugg, complete genome.(OL539466)	25606-25578	Hypothetical protein
								MH102284.1 Salmonella phage vB_SenS_PHB07, complete genome.(MH102284)	12662-12690	Hypothetical protein
								KY657202.1 Salmonella phage GJL01, complete genome.(KY657202)	49817-49845	Hypothetical protein
					ACTCGAGCGGGGTTTTTTATTGCCTGAAAT	TGAGCTCGCCCCAAAAAATAACGGACTTTA		Aeromonas caviae strain KAM479 plasmid pKAM479_3, complete sequence(NZ_AP026896.1)	4781167-4781143	Bacteriophage T5 Orf172 DNA-binding domain-containing protein
							GGG,TTT	Acinetobacter baumannii strain 2021CK-01407 plasmid unnamed1, complete sequence(NZ_CP104448.1)	2485522-2485546	Hypothetical protein
							GGG,ACC	Pantoea agglomerans strain CFSAN047153 plasmid pCFSAN047153_1, complete sequence(NZ_CP034470.1)	92555-92577	Hypothetical protein
								Klebsiella pneumoniae strain SB2390 plasmid pKp_SB62390_3, complete sequence(NZ_CP084855.1)	18515-18491	Hypothetical protein
								Pantoea agglomerans strain A2 map unlocalized plasmid LPP 2, whole genome shotgun sequence(NZ_WSSP01000019.1)	110068-110046	Hypothetical protein
				17	AAGCGTGACCAACTCACCAGTTGTCACAGG	TTCGCACTGGTTGAGTGGTCAACAGTGTCC	GGG,CTC	Acinetobacter baumannii strain DETAB-E155 plasmid pDETAB14, complete sequence(NZ_CP077844.1)	32155-32184	Hypothetical protein
				18	TTGAAACTTATAGGCTTGGCTTGGGTTATC	AACTTTGAATATCCGAACCGAACCCAATAG		Acinetobacter baumannii strain DETAB-E155 plasmid pDETAB14, complete sequence(NZ_CP077844.1)	20955-20984	Hypothetical protein
								Acinetobacter pittii strain UKK-0540 plasmid pNDM1_UKK-0540, whole genome shotgun sequence(NZ_MDID02000002.1)	41467-41438	Hypothetical protein
								Acinetobacter johnsonii strain MR1 plasmid pMRB, complete sequence(NZ_CP079750.1)	9030-9059	Hypothetical protein
								Klebsiella aerogenes strain p3SP plasmid p3SP-NDM, complete sequence(NZ_KP900015.1)	30663-30692	Hypothetical protein
								Acinetobacter seifertii strain F-1852 plasmid pF-1852, complete sequence(NZ_OQ773529.1)	46519-46548	Hypothetical protein
				17				Acinetobacter cumulans strain WCHAc060092 plasmid pNDM1_060092, complete sequence(NZ_CP035935.1)	6786-6815	Hypothetical protein
				19	CTTTATCAGTCACTACAGCATGAGTTTTTGT	GAAATAGTCAGTGATGTCGTACTCAAAAACA		Acinetobacter baumannii strain B11911 plasmid unnamed1 map unlocalized(NZ_CP021343.1)	11278-11248	Hypothetical protein
								Salmonella enterica subsp. enterica serovar Senftenberg strain NCTC10384 plasmid 2, complete sequence(NZ_LN868944.1)	356960-356989	Hypothetical protein
				21	CATCGAGTAGATCAGCAGTTACCTGCTCAG	GTAGCTCATCTAGTCGTCAATGGACGAGTC	GGC,GTA	SEQ_6926_2_1781637-1814894_AFDB00000000_PHAGE_Entero_P4	8762-8791	Hypothetical protein
				29	GTACAACATTATGAACCGAATCTATGTAGC	CATGTTGTAATACTTGGCTTAGATACATCG		MH638312.1 Bacillus phage Kioshi, complete genome.(MH638312)	155232-155259	Hypothetical protein
								KJ451625.1 Bacillus phage Bcp1, complete genome.(KJ451625)	593-620	Hypothetical protein
								MH638309.1 Bacillus phage Hobo, complete genome.(MH638309)	154543-154570	Hypothetical protein
								KT995480.1 Bacillus phage Bm15, complete genome.(KT995480)	154543-154570	Hypothetical protein
				31	TGATAGCTAAAGTAGAAATCAAAGTCGCAA	ACTATCGATTTCATCTTTAGTTTCAGCGTT		Acinetobacter baumannii strain Nord4-2 plasmid pR32_1, complete sequence(NZ_CP091598.1)	5113-5142	Hypothetical protein
								Acinetobacter seifertii strain AS42 plasmid pAS42-1, complete sequence(NZ_CP061829.1)	128930-128959	Nmd3 N-terminal domain-containing protein
				33	CTCATCATGAAGGTTTTGCAAATAGGCTTT	GAGTAGTACTTCCAAAACGTTTATCCGAAA		Acinetobacter sp. M131 plasmid pM131-7, complete sequence(NC_025170.1)	4539-4510	Nmd3 N-terminal domain-containing protein
				36	CTTTATCAGTCACTACAGCATGAGTTCTTGT	GAAATAGTCAGTGATGTCGTACTCAAGAACA		MT349887.1 Acinetobacter phage 5W, complete genome.(MT349887)	29839-29869	Nmd3 N-terminal domain-containing protein
					CTTTGTCAGTCACTACGGCATGAGTTTTTGT	GAAACAGTCAGTGATGCCGTACTCAAAAACA		Acinetobacter baumannii strain PM193665 plasmid pPM193665_2, complete sequence(NZ_CP050417.1)	22409-22439	Nmd3 N-terminal domain-containing protein
								Acinetobacter baumannii strain B11911 plasmid unnamed1 map unlocalized(NZ_CP021343.1)	11278-11248	Hypothetical protein
										Hypothetical protein
										Hypothetical protein
										Hypothetical protein
										Hypothetical protein
										Hypothetical protein
										Hypothetical protein
				38	ATGTCGAAGATCTGGACAAGGTTACGAACA	TACAGCTTCTAGACCTGTTCCAATGCTTGT		MN159079.1 Aeromonas phage D9, partial genome.(MN159079)	78238-78265	Hypothetical protein
								MN131137.2 Aeromonas phage D6, complete genome.(MN131137)	254768-254795	Hypothetical protein
								MN102098.2 Aeromonas phage D3, complete genome.(MN102098)	257210-257237	Hypothetical protein
								MK838116.1 Aeromonas phage LAh10, complete genome.(MK838116)	200974-201001	Hypothetical protein
				46	CGGAAATCTTTTCTAAAGCATAAGGGATAA	GCCTTTAGAAAAGATTTCGTATTCCCTATT		OQ471969.1 Acinetobacter phage vB_AbaM_ABMM1, complete genome.(OQ471969)	44818-44847	Hypothetical protein
				47	CTCCAAGTAAAGAATAAAACAATATACCGC	GAGGTTCATTTCTTATTTTGTTATATGGCG		Acinetobacter phage vB_IME_Ab2712, complete genome.(OK149216)	33566-33537	Virion structural protein
			24	49	TGATAAAAGAATTGACGCTTTAAAATATTT	ACTATTTTCTTAACTGCGAAATTTTATAAA	TAGATTTT	MK813939.1 Aeromonas phage 4L372D, complete genome.(MK813939)	91565-91594	Virion structural protein
	A. baumannii	AB307-0294	GTTCATGGCGGCATACGCCATTTAGAAA	6	TGGGGTAACTGGTGCCTTTAAGTTGTTTTG	ACCCCATTGACCACGGAAATTCAACAAAAC		Acinetobacter baumannii strain DETAB-E155 plasmid pDETAB14, complete sequence(NZ_CP077844.1)	11749-11720	zeta toxin family protein
				7	TCAAAGGCTTGCTTAAAATCTTGTTGTTGA	AGTTTCCGAACGAATTTTAGAACAACAACT		Staphylococcus equorum UMC-CNS-924 plasmid pSEQU2, whole genome shotgun sequence(NZ_AVBD01000024.1)	7436-7408	DUF334 domain-containing protein
					CCATAGGCTTGAGCAATATCTTGTTGTTGT	GGTATCCGAACTCGTTATAGAACAACAACA		OM373554.1 UNVERIFIED: Staphylococcus phage vB_SpsX-DS6, complete genome.(OM373554)	32036-32008	Hypothetical protein
								Staphylococcus phage vB_SpsM_WIS42, complete genome.(MN028536)	30387-30359	ERF superfamily single-stranded DNA-binding protein
								MK075003.1 Staphylococcus phage phiSP44-1 strain Staphylococcus pseudintermedius 14-29-44, complete genome.(MK075003)	9578-9550	ERF superfamily protein
								MF428481.1 Staphylococcus phage SN8, complete genome.(MF428481)	30251-30223	ERF superfamily protein
								MF428479.1 Staphylococcus phage SN11, complete genome.(MF428479)	30188-30160	DNA single-strand annealing protein
								MF428478.1 Staphylococcus phage SN13, complete genome.(MF428478)	30910-30882	DNA single-strand annealing protein
								KX827368.1 Staphylococcus phage SpT5, complete genome.(KX827368)	19063-19035	Hypothetical protein
								MF428480.1 Staphylococcus phage SN10, complete genome.(MF428480)	30227-30199	DNA single-strand annealing protein
								KX827370.1 Staphylococcus phage SpT252, complete genome.(KX827370)	19038-19010	Hypothetical protein
				9	TATCACAATAAAAATTATGTGTGAACATCA	ATAGTGTTATTTTTAATACACACTTGTAGT		GU071094.1 Synechococcus phage S-SM1, complete genome.(GU071094)	35400-35378	DNA endonuclease V
					AATATGCACAAAAATTAGGTGTGAATATCG	TTATACGTGTTTTTAATCCACACTTATAGC		Enterococcus faecium isolate E7196 plasmid 1(NZ_LR135270.1)	2558019-2557992	recombinase RecA
				11	TTTCATCATTGTTATAAGCCTTTTCTATCT	AAAGTAGTAACAATATTCGGAAAAGATAGA		OP172676.1 Bacteroides phage BF698P3, complete genome.(OP172676)	33094-33123	Hypothetical protein
								OP172675.1 Bacteroides phage BF698P1, complete genome.(OP172675)	37310-37339	Hypothetical protein
				12	GCGCTGCAACCATACGGTCTATGACTTCCA	CGCGACGTTGGTATGCCAGATACTGAAGGT		MZ326864.1 Alcaligenes phage Piluca, complete genome.(MZ326864)	32982-32955	org_idNC_004775.2_protein_idNP_848225.1 locus_tag epsilon15 p17 protein; epsilon15 gp17-like pilot protein
				13	ATGATCTTAGCCCTTTTAGATATCGTGCTG	TACTAGAATCGGGAAAATCTATAGCACGAC		KX268652.1 Acinetobacter phage vB_AbaS_TRS1, complete genome.(KX268652)	27764-27739	Hypothetical protein
					ATGATCTTAGCCCTTTTAGATATCGTGCTG	TACTAGAATCGGGAAAATCTATAGCACGACA		Acinetobacter baumannii strain 2021CK-01332 plasmid unnamed1, complete sequence(NZ_CP104346.1)	38163-38138	Hypothetical protein
								Acinetobacter baumannii strain 2021CK-01408 plasmid unnamed3, complete sequence(NZ_CP104337.1)	44663-44688	Hypothetical protein
								Acinetobacter baumannii strain 2021CK-01333 plasmid unnamed1, complete sequence(NZ_CP104349.1)	26648-26673	Hypothetical protein
								Acinetobacter baumannii strain 2021CK-01409 plasmid unnamed1, complete sequence(NZ_CP104341.1)	20396-20371	Hypothetical protein
										Hypothetical protein
				14	ACTATAGCGGGGTTTTTTATTGCCTGAAAT	TGATATCGCCCCAAAAAATAACGGACTTTA		MW689258.1 Hafnia phage Pocis76, complete genome.(MW689258)	8149-8173	Hypothetical protein
					GCAATAGTGGGGTTTTTTATTGCCTGTAAT	CGTTATCACCCCAAAAAATAACGGACATTA	GGG, TTC	MF370965.1 Pseudoalteromonas phage SL25, complete genome.(MF370965)	18858-18829	Hypothetical protein
								KY379511.2 Pseudoalteromonas phage PHS21, complete genome.(KY379511)	14220-14191	Hypothetical protein
								MT002875.2 Pseudoalteromonas phage AL, complete genome.(MT002875)	30415-30386	Hypothetical protein
								KR060090.1 Pseudoalteromonas phage Pq0, complete genome.(KR060090)	12868-12844	Hypothetical protein
							GGG, TAT	OQ359886.1 Salmonella phage vB_SenS_UTK0007, complete genome.(OQ359886)	35955-35927	Hypothetical protein
								MT478992.1 Escherichia phage vB_EcoS_011D2, complete genome.(MT478992)	16392-16420	Hypothetical protein
								MZ501059.1 Escherichia phage DanielBernoulli strain Bas08, complete genome.(MZ501059)	27010-26982	Hypothetical protein
								MH729819.1 Citrobacter phage Sazh, complete genome.(MH729819)	34523-34495	Hypothetical protein
								OL539466.1 Citrobacter phage vB_CfrD_SorkZaugg, complete genome.(OL539466)	25606-25578	Hypothetical protein
								MH102284.1 Salmonella phage vB_SenS_PHB07, complete genome.(MH102284)	12662-12690	Hypothetical protein
								KY657202.1 Salmonella phage GJL01, complete genome.(KY657202)	49817-49845	Hypothetical protein
					ACTCGAGCGGGGTTTTTTATTGCCTGAAAT	TGAGCTCGCCCCAAAAAATAACGGACTTTA		Aeromonas caviae strain KAM479 plasmid pKAM479_3, complete sequence(NZ_AP026896.1)	4781167-4781143	Bacteriophage T5 Orf172 DNA-binding domain-containing protein
							GGG,TTT	Acinetobacter baumannii strain 2021CK-01407 plasmid unnamed1, complete sequence(NZ_CP104448.1)	2485522-2485546	Hypothetical protein
							GGG,ACC	Pantoea agglomerans strain CFSAN047153 plasmid pCFSAN047153_1, complete sequence(NZ_CP034470.1)	92555-92577	Hypothetical protein
								Klebsiella pneumoniae strain SB2390 plasmid pKp_SB62390_3, complete sequence(NZ_CP084855.1)	18515-18491	Hypothetical protein
								Pantoea agglomerans strain A2 map unlocalized plasmid LPP 2, whole genome shotgun sequence(NZ_WSSP01000019.1)	110068-110046	Hypothetical protein
				17	AAGCGTGACCAACTCACCAGTTGTCACAGG	TTCGCACTGGTTGAGTGGTCAACAGTGTCC	GGG,CTC	Acinetobacter baumannii strain DETAB-E155 plasmid pDETAB14, complete sequence(NZ_CP077844.1)	32155-32184	Hypothetical protein
				18	TTGAAACTTATAGGCTTGGCTTGGGTTATC	AACTTTGAATATCCGAACCGAACCCAATAG		Acinetobacter baumannii strain DETAB-E155 plasmid pDETAB14, complete sequence(NZ_CP077844.1)	20955-20984	Hypothetical protein
								Acinetobacter pittii strain UKK-0540 plasmid pNDM1_UKK-0540, whole genome shotgun sequence(NZ_MDID02000002.1)	41467-41438	Hypothetical protein
								Acinetobacter johnsonii strain MR1 plasmid pMRB, complete sequence(NZ_CP079750.1)	9030-9059	Hypothetical protein
								Klebsiella aerogenes strain p3SP plasmid p3SP-NDM, complete sequence(NZ_KP900015.1)	30663-30692	Hypothetical protein
								Acinetobacter seifertii strain F-1852 plasmid pF-1852, complete sequence(NZ_OQ773529.1)	46519-46548	Hypothetical protein
				17				Acinetobacter cumulans strain WCHAc060092 plasmid pNDM1_060092, complete sequence(NZ_CP035935.1)	6786-6815	Hypothetical protein
				19	CTTTATCAGTCACTACAGCATGAGTTTTTGT	GAAATAGTCAGTGATGTCGTACTCAAAAACA		Acinetobacter baumannii strain B11911 plasmid unnamed1 map unlocalized(NZ_CP021343.1)	11278-11248	Hypothetical protein
								Salmonella enterica subsp. enterica serovar Senftenberg strain NCTC10384 plasmid 2, complete sequence(NZ_LN868944.1)	356960-356989	Hypothetical protein
				21	CATCGAGTAGATCAGCAGTTACCTGCTCAG	GTAGCTCATCTAGTCGTCAATGGACGAGTC	GGC,GTA	SEQ_6926_2_1781637-1814894_AFDB00000000_PHAGE_Entero_P4	8762-8791	Hypothetical protein
				29	GTACAACATTATGAACCGAATCTATGTAGC	CATGTTGTAATACTTGGCTTAGATACATCG		MH638312.1 Bacillus phage Kioshi, complete genome.(MH638312)	155232-155259	Hypothetical protein
								KJ451625.1 Bacillus phage Bcp1, complete genome.(KJ451625)	593-620	Hypothetical protein
								MH638309.1 Bacillus phage Hobo, complete genome.(MH638309)	154543-154570	Hypothetical protein
				30	TTCAACTGTGTAACCAGATTTCGCTTTAAAAG	ACCTGGAAGTTGACACATTGGTCTAAAGCGAAATTTTCCACGCGCT	1067911-1067940	SEQ_5763_1_62481-138679_AEPA00000000_PHAGE_Acinet_Bphi_B1251		Hypothetical protein
								KX827368.1 Staphylococcus phage SpT5, complete genome.(KX827368)	19063-19035	Hypothetical protein
								MF428480.1 Staphylococcus phage SN10, complete genome.(MF428480)	30227-30199	DNA single-strand annealing protein
								KX827370.1 Staphylococcus phage SpT252, complete genome.(KX827370)	19038-19010	Hypothetical protein
								KT995480.1 Bacillus phage Bm15, complete genome.(KT995480)	154543-154570	Hypothetical protein
				31	TGATAGCTAAAGTAGAAATCAAAGTCGCAA	ACTATCGATTTCATCTTTAGTTTCAGCGTT		Acinetobacter baumannii strain Nord4-2 plasmid pR32_1, complete sequence(NZ_CP091598.1)	5113-5142	Hypothetical protein
								Acinetobacter seifertii strain AS42 plasmid pAS42-1, complete sequence(NZ_CP061829.1)	128930-128959	Nmd3 N-terminal domain-containing protein
				33	CTCATCATGAAGGTTTTGCAAATAGGCTTT	GAGTAGTACTTCCAAAACGTTTATCCGAAA		Acinetobacter sp. M131 plasmid pM131-7, complete sequence(NC_025170.1)	4539-4510	Nmd3 N-terminal domain-containing protein
				36	CTTTATCAGTCACTACAGCATGAGTTCTTGT	GAAATAGTCAGTGATGTCGTACTCAAGAACA		MT349887.1 Acinetobacter phage 5W, complete genome.(MT349887)	29839-29869	Nmd3 N-terminal domain-containing protein
					CTTTGTCAGTCACTACGGCATGAGTTTTTGT	GAAACAGTCAGTGATGCCGTACTCAAAAACA		Acinetobacter baumannii strain PM193665 plasmid pPM193665_2, complete sequence(NZ_CP050417.1)	22409-22439	Nmd3 N-terminal domain-containing protein
								Acinetobacter baumannii strain B11911 plasmid unnamed1 map unlocalized(NZ_CP021343.1)	11278-11248	Hypothetical protein
										Hypothetical protein
										Hypothetical protein
										Hypothetical protein
										Hypothetical protein
										Hypothetical protein
										Hypothetical protein
				38	ATGTCGAAGATCTGGACAAGGTTACGAACA	TACAGCTTCTAGACCTGTTCCAATGCTTGT		MN159079.1 Aeromonas phage D9, partial genome.(MN159079)	78238-78265	Hypothetical protein
								MN131137.2 Aeromonas phage D6, complete genome.(MN131137)	254768-254795	Hypothetical protein
								MN102098.2 Aeromonas phage D3, complete genome.(MN102098)	257210-257237	Hypothetical protein
								MK838116.1 Aeromonas phage LAh10, complete genome.(MK838116)	200974-201001	Hypothetical protein
				46	CGGAAATCTTTTCTAAAGCATAAGGGATAA	GCCTTTAGAAAAGATTTCGTATTCCCTATT		OQ471969.1 Acinetobacter phage vB_AbaM_ABMM1, complete genome.(OQ471969)	44818-44847	Hypothetical protein
				47	CTCCAAGTAAAGAATAAAACAATATACCGC	GAGGTTCATTTCTTATTTTGTTATATGGCG		Acinetobacter phage vB_IME_Ab2712, complete genome.(OK149216)	33566-33537	Virion structural protein
				49	TGATAAAAGAATTGACGCTTTAAAATATTT	ACTATTTTCTTAACTGCGAAATTTTATAAA	TAGATTTT	MK813939.1 Aeromonas phage 4L372D, complete genome.(MK813939)	91565-91594	Virion structural protein
	A. baumannii	D36	GTTCATGGCGGCATACGCCATTTAGAAA	4	TGATTTAAAAGGAGCCAGCCATGAGTGAGTTT	TATCTTTTCCTCGGTCGGTACTCACTCAAA		OP585104.1 Acinetobacter phage vB_AbaM_BP10, complete genome.(OP585104)	17636-17661	Hypothetical protein
								MG366114.1 UNVERIFIED: Acinetobacter phage PBAB08, complete genome.(MG366114)	31909-31882	Hypothetical protein
								HM368260.1 Acinetobacter phage AB1, complete genome.(HM368260)	11723-11696	AB1gp22
								KM672662.1 Acinetobacter phage YMC1303R2096, complete genome.(KM672662)	8278-8250	Hypothetical protein
								OQ101256.1 Acinetobacter phage Acba_14, complete genome.(OQ101256)	3894-3922	Hypothetical protein
								OQ101253.1 Acinetobacter phage Aclw_9, complete genome.(OQ101253)	4510-4538	Hypothetical protein
								ON036883.1 Acinetobacter phage Scipio, complete genome.(ON036883)	6658-6686	Hypothetical protein
				6	CCATTGCAAAGCCATTGCATCTGCAATGCCTT	TAACGTAACGGTATCGTAGACGTTACGGAA		MT349887.1 Acinetobacter phage 5W, complete genome.(MT349887)	38017-37988	Hypothetical protein
								MZ514874.1 Acinetobacter phage Ab105-2phideltaCI404ad, complete genome.(MZ514874)	12850-12821	methyltransferase
				11	TTGCCGCGTGGGTAATGAACTGCTTTTTGTAC	CGGCGCACCCATTACTCGACGAGAAACACG		MZ326864.1 Alcaligenes phage Piluca, complete genome.(MZ326864)	26006-26033	carbohydrate-binding protein
				12	TTGAAGATGAGCTAACAAATCAACGCCAACTT	CTTCTACTCGATTGTTTAGTTGCGGTTGAA		MZ326864.1 Alcaligenes phage Piluca, complete genome.(MZ326864)	21150-21121	portal protein
				13	AGTTGCACTCAATGGTTGTGAGTCCGCCATGT	AACGTGAGTTACCAACACTCAGGCGGTACA		MZ326864.1 Alcaligenes phage Piluca, complete genome.(MZ326864)	16661-16632	DnaA-like replication initator
				14	GGTTATTGATCCAGCCATAAAAGAATTGCTCT	AATCGCTAGGTCGGTATTTTTTTGACGAGA		KJ740403.1 Acinetobacter phage RL-2015 clone PlyF328 endolysin gene, complete cds.(KJ740403)	530-501	endolysin
								KT588073.1 Acinetobacter phage Ab105-3phi, partial genome.(KT588073)	56268-56244	secretion activator protein
				16	AAAGGATTCTTGCTCAAACGCCGAGGTTATAA	TCTCAAGAACGCGGTTGCGGCTCCGATATT		MZ326864.1 Alcaligenes phage Piluca, complete genome.(MZ326864)	17519-17544	Hypothetical protein
				17	AATTGCTGTGACCGAGCCAAAGCGGAAATAAA	AACGACACTGGCTCGGTTTCGCCTTTATTT		MZ326864.1 Alcaligenes phage Piluca, complete genome.(MZ326864)	21422-21393	portal protein
				20	GTTATGAAGTTGACGGTCTTGTCTCGCCTGAA	ATACTTCAACTGCCCGAACAGAGCGGACTT		MZ326864.1 Alcaligenes phage Piluca, complete genome.(MZ326864)	26074-26103	carbohydrate-binding protein
				22	TGAGAAGCCGAAAGCAACACGAGCACATTGAA	TCTTCGGCTTCCGTTGTGCCCGTGTAACTT		MZ326864.1 Alcaligenes phage Piluca, complete genome.(MZ326864)	10186-10215	Bet-like ssDNA annealase
				23	CAAAAGTATTGCCGCAATGCCTTCTCAAATAC	TTTCATAACGGCGTTACGGAAGAGTTTATG		MZ326864.1 Alcaligenes phage Piluca, complete genome.(MZ326864)	22063-22092	Hypothetical protein
				24	TTAAGTGCATCGATCGCATCCGCACCGCTAAT	TTAACGTAACTAGCGTCGGCGTGGAGGTTA		GU071099.1 Prochlorococcus phage P-RSM4, complete genome.(GU071099)	6722-6751	baseplate tail tube cap
				25	AAGAATAAACGCATTTTAGATGGTATTGAAGG	CTTATTTGCGTAAAATCTACCGTAACTTCC		MZ326864.1 Alcaligenes phage Piluca, complete genome.(MZ326864)	1756-1785	terminase large subunit
								MT732475.1 Winogradskyella phage Peternella_1, complete genome.(MT732475)	37466-37494	tail fiber protein
				26	AATGCGCCTCAGCTATCACAAAAGTCGAGCAA	ACGCGAAGTCGTTAATGTTTTCAACTCGTT		MZ326864.1 Alcaligenes phage Piluca, complete genome.(MZ326864)	216-245	terminase small subunit
				27	GCAAGGCGACTGCAAAAAATACTTCTGGACTA	TCCCGCTGACGTTTTTTATGAAGACCTGAT		MZ326864.1 Alcaligenes phage Piluca, complete genome.(MZ326864)	10000-9973	Bet-like ssDNA annealase
				29	ACAAATTGATTATACATTAGCCAAATTGTAAA	TTCTTTACGTTCCCGCGTTGGACAGTAAGT		MZ326864.1 Alcaligenes phage Piluca, complete genome.(MZ326864)	21361-21390	portal protein
				30	AGAAGAAATGCAAGGCCGCAATCTGTCATTCA	TACTTTCCATTTTTCGGATTATTATAATTT		OQ378934.1 Escherichia phage LH2, complete genome.(OQ378934)	89447-89473	homing endonuclease
				31	TTTTGAAAGGTAAAGAGCCTAAAAATCTTACA	CCCAATTTTTGTTGACTCTGTTCTCGTCGA		MT361972.1 Acinetobacter phage Ab11510-phi, complete genome.(MT361972)	50211-50240	Hypothetical protein
				32	ATGGATTAAAGACTGCTGAAACAAGAGCAGCT	CTCACTCAAATTTCTTATGTTTCGACCACT		KX268652.1 Acinetobacter phage vB_AbaS_TRS1, complete genome.(KX268652)	35680-35709	Hypothetical protein
				33	ATGAGTGAGTTTAAAGAGTTCAAAGTTGGTGA	CTTAACAGAGGACTTCTCAAGCTTCTTTAA		MT835470.1 UNVERIFIED: Bacteriophage sp. clone scaffold_2 genomic sequence, sequence.(MT835470)	78583-78554	Hypothetical protein
				6	TGGGGTAACTGGTGCCTTTAAGTTGTTTTG	ACCCCATTGACCACGGAAATTCAACAAAAC		Acinetobacter baumannii strain DETAB-E155 plasmid pDETAB14, complete sequence(NZ_CP077844.1)	11749-11720	zeta toxin family protein
				7	TCAAAGGCTTGCTTAAAATCTTGTTGTTGA	AGTTTCCGAACGAATTTTAGAACAACAACT		Staphylococcus equorum UMC-CNS-924 plasmid pSEQU2, whole genome shotgun sequence(NZ_AVBD01000024.1)	7436-7408	DUF334 domain-containing protein
					CCATAGGCTTGAGCAATATCTTGTTGTTGT	GGTATCCGAACTCGTTATAGAACAACAACA		OM373554.1 UNVERIFIED: Staphylococcus phage vB_SpsX-DS6, complete genome.(OM373554)	32036-32008	Hypothetical protein
								Staphylococcus phage vB_SpsM_WIS42, complete genome.(MN028536)	30387-30359	ERF superfamily single-stranded DNA-binding protein
								MK075003.1 Staphylococcus phage phiSP44-1 strain Staphylococcus pseudintermedius 14-29-44, complete genome.(MK075003)	9578-9550	ERF superfamily protein
								MF428481.1 Staphylococcus phage SN8, complete genome.(MF428481)	30251-30223	ERF superfamily protein
								MF428479.1 Staphylococcus phage SN11, complete genome.(MF428479)	30188-30160	DNA single-strand annealing protein
								MF428478.1 Staphylococcus phage SN13, complete genome.(MF428478)	30910-30882	DNA single-strand annealing protein
								KX827368.1 Staphylococcus phage SpT5, complete genome.(KX827368)	19063-19035	Hypothetical protein
								MF428480.1 Staphylococcus phage SN10, complete genome.(MF428480)	30227-30199	DNA single-strand annealing protein
								KX827370.1 Staphylococcus phage SpT252, complete genome.(KX827370)	19038-19010	Hypothetical protein
				9	TATCACAATAAAAATTATGTGTGAACATCA	ATAGTGTTATTTTTAATACACACTTGTAGT		GU071094.1 Synechococcus phage S-SM1, complete genome.(GU071094)	35400-35378	DNA endonuclease V
					AATATGCACAAAAATTAGGTGTGAATATCG	TTATACGTGTTTTTAATCCACACTTATAGC		Enterococcus faecium isolate E7196 plasmid 1(NZ_LR135270.1)	2558019-2557992	recombinase RecA
				11	TTTCATCATTGTTATAAGCCTTTTCTATCT	AAAGTAGTAACAATATTCGGAAAAGATAGA		OP172676.1 Bacteroides phage BF698P3, complete genome.(OP172676)	33094-33123	Hypothetical protein
								OP172675.1 Bacteroides phage BF698P1, complete genome.(OP172675)	37310-37339	Hypothetical protein
				12	GCGCTGCAACCATACGGTCTATGACTTCCA	CGCGACGTTGGTATGCCAGATACTGAAGGT		MZ326864.1 Alcaligenes phage Piluca, complete genome.(MZ326864)	32982-32955	org_idNC_004775.2_protein_idNP_848225.1 locus_tag epsilon15 p17 protein; epsilon15 gp17-like pilot protein
				13	ATGATCTTAGCCCTTTTAGATATCGTGCTG	TACTAGAATCGGGAAAATCTATAGCACGAC		KX268652.1 Acinetobacter phage vB_AbaS_TRS1, complete genome.(KX268652)	27764-27739	Hypothetical protein
					ATGATCTTAGCCCTTTTAGATATCGTGCTG	TACTAGAATCGGGAAAATCTATAGCACGACA		Acinetobacter baumannii strain 2021CK-01332 plasmid unnamed1, complete sequence(NZ_CP104346.1)	38163-38138	Hypothetical protein
								Acinetobacter baumannii strain 2021CK-01408 plasmid unnamed3, complete sequence(NZ_CP104337.1)	44663-44688	Hypothetical protein
								Acinetobacter baumannii strain 2021CK-01333 plasmid unnamed1, complete sequence(NZ_CP104349.1)	26648-26673	Hypothetical protein
								Acinetobacter baumannii strain 2021CK-01409 plasmid unnamed1, complete sequence(NZ_CP104341.1)	20396-20371	Hypothetical protein
										Hypothetical protein
				14	ACTATAGCGGGGTTTTTTATTGCCTGAAAT	TGATATCGCCCCAAAAAATAACGGACTTTA		MW689258.1 Hafnia phage Pocis76, complete genome.(MW689258)	8149-8173	Hypothetical protein
					GCAATAGTGGGGTTTTTTATTGCCTGTAAT	CGTTATCACCCCAAAAAATAACGGACATTA	GGG, TTC	MF370965.1 Pseudoalteromonas phage SL25, complete genome.(MF370965)	18858-18829	Hypothetical protein
								KY379511.2 Pseudoalteromonas phage PHS21, complete genome.(KY379511)	14220-14191	Hypothetical protein
								MT002875.2 Pseudoalteromonas phage AL, complete genome.(MT002875)	30415-30386	Hypothetical protein
								KR060090.1 Pseudoalteromonas phage Pq0, complete genome.(KR060090)	12868-12844	Hypothetical protein
							GGG, TAT	OQ359886.1 Salmonella phage vB_SenS_UTK0007, complete genome.(OQ359886)	35955-35927	Hypothetical protein
								MT478992.1 Escherichia phage vB_EcoS_011D2, complete genome.(MT478992)	16392-16420	Hypothetical protein
								MZ501059.1 Escherichia phage DanielBernoulli strain Bas08, complete genome.(MZ501059)	27010-26982	Hypothetical protein
								MH729819.1 Citrobacter phage Sazh, complete genome.(MH729819)	34523-34495	Hypothetical protein
								OL539466.1 Citrobacter phage vB_CfrD_SorkZaugg, complete genome.(OL539466)	25606-25578	Hypothetical protein
								MH102284.1 Salmonella phage vB_SenS_PHB07, complete genome.(MH102284)	12662-12690	Hypothetical protein
								KY657202.1 Salmonella phage GJL01, complete genome.(KY657202)	49817-49845	Hypothetical protein
					ACTCGAGCGGGGTTTTTTATTGCCTGAAAT	TGAGCTCGCCCCAAAAAATAACGGACTTTA		Aeromonas caviae strain KAM479 plasmid pKAM479_3, complete sequence(NZ_AP026896.1)	4781167-4781143	Bacteriophage T5 Orf172 DNA-binding domain-containing protein
							GGG,TTT	Acinetobacter baumannii strain 2021CK-01407 plasmid unnamed1, complete sequence(NZ_CP104448.1)	2485522-2485546	Hypothetical protein
							GGG,ACC	Pantoea agglomerans strain CFSAN047153 plasmid pCFSAN047153_1, complete sequence(NZ_CP034470.1)	92555-92577	Hypothetical protein
								Klebsiella pneumoniae strain SB2390 plasmid pKp_SB62390_3, complete sequence(NZ_CP084855.1)	18515-18491	Hypothetical protein
								Pantoea agglomerans strain A2 map unlocalized plasmid LPP 2, whole genome shotgun sequence(NZ_WSSP01000019.1)	110068-110046	Hypothetical protein
				17	AAGCGTGACCAACTCACCAGTTGTCACAGG	TTCGCACTGGTTGAGTGGTCAACAGTGTCC	GGG,CTC	Acinetobacter baumannii strain DETAB-E155 plasmid pDETAB14, complete sequence(NZ_CP077844.1)	32155-32184	Hypothetical protein
				18	TTGAAACTTATAGGCTTGGCTTGGGTTATC	AACTTTGAATATCCGAACCGAACCCAATAG		Acinetobacter baumannii strain DETAB-E155 plasmid pDETAB14, complete sequence(NZ_CP077844.1)	20955-20984	Hypothetical protein
								Acinetobacter pittii strain UKK-0540 plasmid pNDM1_UKK-0540, whole genome shotgun sequence(NZ_MDID02000002.1)	41467-41438	Hypothetical protein
								Acinetobacter johnsonii strain MR1 plasmid pMRB, complete sequence(NZ_CP079750.1)	9030-9059	Hypothetical protein
								Klebsiella aerogenes strain p3SP plasmid p3SP-NDM, complete sequence(NZ_KP900015.1)	30663-30692	Hypothetical protein
								Acinetobacter seifertii strain F-1852 plasmid pF-1852, complete sequence(NZ_OQ773529.1)	46519-46548	Hypothetical protein
				17				Acinetobacter cumulans strain WCHAc060092 plasmid pNDM1_060092, complete sequence(NZ_CP035935.1)	6786-6815	Hypothetical protein
				19	CTTTATCAGTCACTACAGCATGAGTTTTTGT	GAAATAGTCAGTGATGTCGTACTCAAAAACA		Acinetobacter baumannii strain B11911 plasmid unnamed1 map unlocalized(NZ_CP021343.1)	11278-11248	Hypothetical protein
								Salmonella enterica subsp. enterica serovar Senftenberg strain NCTC10384 plasmid 2, complete sequence(NZ_LN868944.1)	356960-356989	Hypothetical protein
				21	CATCGAGTAGATCAGCAGTTACCTGCTCAG	GTAGCTCATCTAGTCGTCAATGGACGAGTC	GGC,GTA	SEQ_6926_2_1781637-1814894_AFDB00000000_PHAGE_Entero_P4	8762-8791	Hypothetical protein
				29	GTACAACATTATGAACCGAATCTATGTAGC	CATGTTGTAATACTTGGCTTAGATACATCG		MH638312.1 Bacillus phage Kioshi, complete genome.(MH638312)	155232-155259	Hypothetical protein
								KJ451625.1 Bacillus phage Bcp1, complete genome.(KJ451625)	593-620	Hypothetical protein
								MH638309.1 Bacillus phage Hobo, complete genome.(MH638309)	154543-154570	Hypothetical protein
				30	TTCAACTGTGTAACCAGATTTCGCTTTAAAAG	ACCTGGAAGTTGACACATTGGTCTAAAGCGAAATTTTCCACGCGCT	1067911-1067940	SEQ_5763_1_62481-138679_AEPA00000000_PHAGE_Acinet_Bphi_B1251		Hypothetical protein
								KX827368.1 Staphylococcus phage SpT5, complete genome.(KX827368)	19063-19035	Hypothetical protein
								MF428480.1 Staphylococcus phage SN10, complete genome.(MF428480)	30227-30199	DNA single-strand annealing protein
								KX827370.1 Staphylococcus phage SpT252, complete genome.(KX827370)	19038-19010	Hypothetical protein
								KT995480.1 Bacillus phage Bm15, complete genome.(KT995480)	154543-154570	Hypothetical protein
				31	TGATAGCTAAAGTAGAAATCAAAGTCGCAA	ACTATCGATTTCATCTTTAGTTTCAGCGTT		Acinetobacter baumannii strain Nord4-2 plasmid pR32_1, complete sequence(NZ_CP091598.1)	5113-5142	Hypothetical protein
								Acinetobacter seifertii strain AS42 plasmid pAS42-1, complete sequence(NZ_CP061829.1)	128930-128959	Nmd3 N-terminal domain-containing protein
				33	CTCATCATGAAGGTTTTGCAAATAGGCTTT	GAGTAGTACTTCCAAAACGTTTATCCGAAA		Acinetobacter sp. M131 plasmid pM131-7, complete sequence(NC_025170.1)	4539-4510	Nmd3 N-terminal domain-containing protein
				36	CTTTATCAGTCACTACAGCATGAGTTCTTGT	GAAATAGTCAGTGATGTCGTACTCAAGAACA		MT349887.1 Acinetobacter phage 5W, complete genome.(MT349887)	29839-29869	Nmd3 N-terminal domain-containing protein
					CTTTGTCAGTCACTACGGCATGAGTTTTTGT	GAAACAGTCAGTGATGCCGTACTCAAAAACA		Acinetobacter baumannii strain PM193665 plasmid pPM193665_2, complete sequence(NZ_CP050417.1)	22409-22439	Nmd3 N-terminal domain-containing protein
								Acinetobacter baumannii strain B11911 plasmid unnamed1 map unlocalized(NZ_CP021343.1)	11278-11248	Hypothetical protein
										Hypothetical protein
										Hypothetical protein
										Hypothetical protein
										Hypothetical protein
										Hypothetical protein
										Hypothetical protein
				38	ATGTCGAAGATCTGGACAAGGTTACGAACA	TACAGCTTCTAGACCTGTTCCAATGCTTGT		MN159079.1 Aeromonas phage D9, partial genome.(MN159079)	78238-78265	Hypothetical protein
								MN131137.2 Aeromonas phage D6, complete genome.(MN131137)	254768-254795	Hypothetical protein
								MN102098.2 Aeromonas phage D3, complete genome.(MN102098)	257210-257237	Hypothetical protein
								MK838116.1 Aeromonas phage LAh10, complete genome.(MK838116)	200974-201001	Hypothetical protein
				46	CGGAAATCTTTTCTAAAGCATAAGGGATAA	GCCTTTAGAAAAGATTTCGTATTCCCTATT		OQ471969.1 Acinetobacter phage vB_AbaM_ABMM1, complete genome.(OQ471969)	44818-44847	Hypothetical protein
				47	CTCCAAGTAAAGAATAAAACAATATACCGC	GAGGTTCATTTCTTATTTTGTTATATGGCG		Acinetobacter phage vB_IME_Ab2712, complete genome.(OK149216)	33566-33537	Virion structural protein
				49	TGATAAAAGAATTGACGCTTTAAAATATTT	ACTATTTTCTTAACTGCGAAATTTTATAAA	TAGATTTT	MK813939.1 Aeromonas phage 4L372D, complete genome.(MK813939)	91565-91594	Virion structural protein
	A. baumannii	A85	GTTCATGGCGGCATACGCCATTTAGAAA	1	ATCACATCACTTCATCTCCTCAACCTGAACGC	TAGTTTCTGAAACTCCCGTTCGCGGAATTA		KX268652.1 Acinetobacter phage vB_AbaS_TRS1, complete genome.(KX268652)	22958-22984	putative endolysin
				7	TTATCCCCTACGCACTTGAAAAGATTTCCGCT	GGTATCCGAACTCGTTATAGAACAACAACA		MN028536.1 Staphylococcus phage vB_SpsM_WIS42, complete genome.(MN028536)	30387-30359	ERF superfamily single-stranded DNA-binding protein
								MF428479.1 Staphylococcus phage SN11, complete genome.(MF428479)	30188-30160	DNA single-strand annealing protein
				9	TGTTGGATATTGTCCAATTTCCTCATTTTTTGG	ATAGTGTTATTTTTAATACACACTTGTAGT		GU071094.1 Synechococcus phage S-SM1, complete genome.(GU071094)	35400-35378	DNA endonuclease V
				11	AAATTTTTACCCCCATAAATAGCTTTTAGTTG	AAAGTAGTAACAATATTCGGAAAAGATAGA		OP172675.1 Bacteroides phage BF698P1, complete genome.(OP172675)	37310-37339	Hypothetical protein
				12	TATTTTTCTAACTTTGGTTCAAGTCGTGTTCG	CGCGACGTTGGTATGCCAGATACTGAAGGT		MZ326864.1 Alcaligenes phage Piluca, complete genome.(MZ326864)	32982-32955	pilot protein
				13	CTCCCCACATCTTGACCAAATTGCACATCCAA	TACTAGAATCGGGAAAATCTATAGCACGAC		KX268652.1 Acinetobacter phage vB_AbaS_TRS1, complete genome.(KX268652)	27764-27739	Hypothetical protein
				14	TCTCGTCTTTCTCAGTCATAATCTTTGTCCAA	AGAAGTCGCCCCAAAAAATAATGGACTTTA		KR060090.1 Pseudoalteromonas phage Pq0, complete genome.(KR060090)	12868-12844	Hypothetical protein
								OL539466.1 Citrobacter phage vB_CfrD_SorkZaugg, complete genome.(OL539466)	25606-25578	Hypothetical protein
								OQ359886.1 Salmonella phage vB_SenS_UTK0007, complete genome.(OQ359886)	35955-35927	Hypothetical protein
								MT478992.1 Escherichia phage vB_EcoS_011D2, complete genome.(MT478992)	16392-16420	Hypothetical protein
				29	GATTTAAGAAAGTTTATAAGCAGTTTTAATAC	CATGTTGTAATACTTGGCTTAGATACATCG		MH638312.1 Bacillus phage Kioshi, complete genome.(MH638312)	155232-155259	Hypothetical protein
								KJ451625.1 Bacillus phage Bcp1, complete genome.(KJ451625)	593-620	Hypothetical protein
								MH638309.1 Bacillus phage Hobo, complete genome.(MH638309)	154543-154570	Hypothetical protein
								KT995480.1 Bacillus phage Bm15, complete genome.(KT995480)	154543-154570	Hypothetical protein
				36	CCTGTGACAACTGGTGAGTTGGTCACGCTTGG	GAAATAGTCAGTGATGTCGTACTCAAGAACA		MT349887.1 Acinetobacter phage 5W, complete genome.(MT349887)	29839-29869	Hypothetical protein
				38	CCTTCACTCACAGCGGGAGTAAATGCCTATGC	TACAGCTTCTAGACCTGTTCCAATGCTTGT		MN159079.1 Aeromonas phage D9, partial genome.(MN159079)	78238-78265	Hypothetical protein
								MN131137.2 Aeromonas phage D6, complete genome.(MN131137)	254768-254795	Hypothetical protein
								MK838116.1 Aeromonas phage LAh10, complete genome.(MK838116)	200974-201001	Hypothetical protein
				46	TCAACAACAAGATATTGAACAAGACTTTGGAA	GCCTTTAGAAAAGATTTCGTATTCCCTATT		OQ471969.1 Acinetobacter phage vB_AbaM_ABMM1, complete genome.(OQ471969)	44818-44847	protein UmuD
				47	CAAAACAACTTAAAGGCACCAGTTACCCCAAA	GAGGTTCATTTCTTATTTTGTTATATGGCG		OK149216.1 UNVERIFIED: Acinetobacter phage vB_IME_Ab2712, complete genome.(OK149216)	33566-33537	Hypothetical protein
				49	ATTCTTGTAGTGAGATTGAATTGTATTACCAT	ACTATTTTCTTAACTGCGAAATTTTATAAA		MK813939.1 Aeromonas phage 4L372D, complete genome.(MK813939)	91565-91594	Hypothetical protein
	A. baumannii	WCHAB005078	GTTCATGGCGGCATACGCCATTTAGAAA	1	ATCACATCACTTCATCTCCTCAACCTGAACGC	TAGTTTCTGAAACTCCCGTTCGCGGAATTA		KX268652.1 Acinetobacter phage vB_AbaS_TRS1, complete genome.(KX268652)	22958-22984	putative endolysin
				7	TTATCCCCTACGCACTTGAAAAGATTTCCGCT	GGTATCCGAACTCGTTATAGAACAACAACA		MN028536.1 Staphylococcus phage vB_SpsM_WIS42, complete genome.(MN028536)	30387-30359	ERF superfamily single-stranded DNA-binding protein
								MF428479.1 Staphylococcus phage SN11, complete genome.(MF428479)	30188-30160	DNA single-strand annealing protein
				9	TGTTGGATATTGTCCAATTTCCTCATTTTTTGG	ATAGTGTTATTTTTAATACACACTTGTAGT		GU071094.1 Synechococcus phage S-SM1, complete genome.(GU071094)	35400-35378	DNA endonuclease V
				11	AAATTTTTACCCCCATAAATAGCTTTTAGTTG	AAAGTAGTAACAATATTCGGAAAAGATAGA		OP172675.1 Bacteroides phage BF698P1, complete genome.(OP172675)	37310-37339	Hypothetical protein
				12	TATTTTTCTAACTTTGGTTCAAGTCGTGTTCG	CGCGACGTTGGTATGCCAGATACTGAAGGT		MZ326864.1 Alcaligenes phage Piluca, complete genome.(MZ326864)	32982-32955	pilot protein
				13	CTCCCCACATCTTGACCAAATTGCACATCCAA	TACTAGAATCGGGAAAATCTATAGCACGAC		KX268652.1 Acinetobacter phage vB_AbaS_TRS1, complete genome.(KX268652)	27764-27739	Hypothetical protein
				14	TCTCGTCTTTCTCAGTCATAATCTTTGTCCAA	AGAAGTCGCCCCAAAAAATAATGGACTTTA		KR060090.1 Pseudoalteromonas phage Pq0, complete genome.(KR060090)	12868-12844	Hypothetical protein
								OL539466.1 Citrobacter phage vB_CfrD_SorkZaugg, complete genome.(OL539466)	25606-25578	Hypothetical protein
								OQ359886.1 Salmonella phage vB_SenS_UTK0007, complete genome.(OQ359886)	35955-35927	Hypothetical protein
								MT478992.1 Escherichia phage vB_EcoS_011D2, complete genome.(MT478992)	16392-16420	Hypothetical protein
				29	GATTTAAGAAAGTTTATAAGCAGTTTTAATAC	CATGTTGTAATACTTGGCTTAGATACATCG		MH638312.1 Bacillus phage Kioshi, complete genome.(MH638312)	155232-155259	Hypothetical protein
								KJ451625.1 Bacillus phage Bcp1, complete genome.(KJ451625)	593-620	Hypothetical protein
								MH638309.1 Bacillus phage Hobo, complete genome.(MH638309)	154543-154570	Hypothetical protein
								KT995480.1 Bacillus phage Bm15, complete genome.(KT995480)	154543-154570	Hypothetical protein
				36	CCTGTGACAACTGGTGAGTTGGTCACGCTTGG	GAAATAGTCAGTGATGTCGTACTCAAGAACA		MT349887.1 Acinetobacter phage 5W, complete genome.(MT349887)	29839-29869	Hypothetical protein
				38	CCTTCACTCACAGCGGGAGTAAATGCCTATGC	TACAGCTTCTAGACCTGTTCCAATGCTTGT		MN159079.1 Aeromonas phage D9, partial genome.(MN159079)	78238-78265	Hypothetical protein
								MN131137.2 Aeromonas phage D6, complete genome.(MN131137)	254768-254795	Hypothetical protein
								MK838116.1 Aeromonas phage LAh10, complete genome.(MK838116)	200974-201001	Hypothetical protein
				46	TCAACAACAAGATATTGAACAAGACTTTGGAA	GCCTTTAGAAAAGATTTCGTATTCCCTATT		OQ471969.1 Acinetobacter phage vB_AbaM_ABMM1, complete genome.(OQ471969)	44818-44847	protein UmuD
				47	CAAAACAACTTAAAGGCACCAGTTACCCCAAA	GAGGTTCATTTCTTATTTTGTTATATGGCG		OK149216.1 UNVERIFIED: Acinetobacter phage vB_IME_Ab2712, complete genome.(OK149216)	33566-33537	Hypothetical protein
				49	ATTCTTGTAGTGAGATTGAATTGTATTACCAT	ACTATTTTCTTAACTGCGAAATTTTATAAA		MK813939.1 Aeromonas phage 4L372D, complete genome.(MK813939)	91565-91594	Hypothetical protein
	A. baumannii	MRSN 56	GTTCATGGCGGCATACGCCATTTAGAAA	1	ATCACATCACTTCATCTCCTCAACCTGAACGC	TAGTTTCTGAAACTCCCGTTCGCGGAATTA		KX268652.1 Acinetobacter phage vB_AbaS_TRS1, complete genome.(KX268652)	22958-22984	putative endolysin
				7	TTATCCCCTACGCACTTGAAAAGATTTCCGCT	GGTATCCGAACTCGTTATAGAACAACAACA		MN028536.1 Staphylococcus phage vB_SpsM_WIS42, complete genome.(MN028536)	30387-30359	ERF superfamily single-stranded DNA-binding protein
								MF428479.1 Staphylococcus phage SN11, complete genome.(MF428479)	30188-30160	DNA single-strand annealing protein
				9	TGTTGGATATTGTCCAATTTCCTCATTTTTTGG	ATAGTGTTATTTTTAATACACACTTGTAGT		GU071094.1 Synechococcus phage S-SM1, complete genome.(GU071094)	35400-35378	DNA endonuclease V
				11	AAATTTTTACCCCCATAAATAGCTTTTAGTTG	AAAGTAGTAACAATATTCGGAAAAGATAGA		OP172675.1 Bacteroides phage BF698P1, complete genome.(OP172675)	37310-37339	Hypothetical protein
				12	TATTTTTCTAACTTTGGTTCAAGTCGTGTTCG	CGCGACGTTGGTATGCCAGATACTGAAGGT		MZ326864.1 Alcaligenes phage Piluca, complete genome.(MZ326864)	32982-32955	pilot protein
				13	CTCCCCACATCTTGACCAAATTGCACATCCAA	TACTAGAATCGGGAAAATCTATAGCACGAC		KX268652.1 Acinetobacter phage vB_AbaS_TRS1, complete genome.(KX268652)	27764-27739	Hypothetical protein
				14	TCTCGTCTTTCTCAGTCATAATCTTTGTCCAA	AGAAGTCGCCCCAAAAAATAATGGACTTTA		KR060090.1 Pseudoalteromonas phage Pq0, complete genome.(KR060090)	12868-12844	Hypothetical protein
								OL539466.1 Citrobacter phage vB_CfrD_SorkZaugg, complete genome.(OL539466)	25606-25578	Hypothetical protein
								OQ359886.1 Salmonella phage vB_SenS_UTK0007, complete genome.(OQ359886)	35955-35927	Hypothetical protein
								MT478992.1 Escherichia phage vB_EcoS_011D2, complete genome.(MT478992)	16392-16420	Hypothetical protein
				29	GATTTAAGAAAGTTTATAAGCAGTTTTAATAC	CATGTTGTAATACTTGGCTTAGATACATCG		MH638312.1 Bacillus phage Kioshi, complete genome.(MH638312)	155232-155259	Hypothetical protein
								KJ451625.1 Bacillus phage Bcp1, complete genome.(KJ451625)	593-620	Hypothetical protein
								MH638309.1 Bacillus phage Hobo, complete genome.(MH638309)	154543-154570	Hypothetical protein
								KT995480.1 Bacillus phage Bm15, complete genome.(KT995480)	154543-154570	Hypothetical protein
				36	CCTGTGACAACTGGTGAGTTGGTCACGCTTGG	GAAATAGTCAGTGATGTCGTACTCAAGAACA		MT349887.1 Acinetobacter phage 5W, complete genome.(MT349887)	29839-29869	Hypothetical protein
				38	CCTTCACTCACAGCGGGAGTAAATGCCTATGC	TACAGCTTCTAGACCTGTTCCAATGCTTGT		MN159079.1 Aeromonas phage D9, partial genome.(MN159079)	78238-78265	Hypothetical protein
								MN131137.2 Aeromonas phage D6, complete genome.(MN131137)	254768-254795	Hypothetical protein
								MK838116.1 Aeromonas phage LAh10, complete genome.(MK838116)	200974-201001	Hypothetical protein
				46	TCAACAACAAGATATTGAACAAGACTTTGGAA	GCCTTTAGAAAAGATTTCGTATTCCCTATT		OQ471969.1 Acinetobacter phage vB_AbaM_ABMM1, complete genome.(OQ471969)	44818-44847	protein UmuD
				47	CAAAACAACTTAAAGGCACCAGTTACCCCAAA	GAGGTTCATTTCTTATTTTGTTATATGGCG		OK149216.1 UNVERIFIED: Acinetobacter phage vB_IME_Ab2712, complete genome.(OK149216)	33566-33537	Hypothetical protein
				49	ATTCTTGTAGTGAGATTGAATTGTATTACCAT	ACTATTTTCTTAACTGCGAAATTTTATAAA		MK813939.1 Aeromonas phage 4L372D, complete genome.(MK813939)	91565-91594	Hypothetical protein
	A. baumannii	A1	GTTCATGGCGGCATACGCCATTTAGAAA	1	ATCACATCACTTCATCTCCTCAACCTGAACGC	TAGTTTCTGAAACTCCCGTTCGCGGAATTA		KX268652.1 Acinetobacter phage vB_AbaS_TRS1, complete genome.(KX268652)	22958-22984	putative endolysin
				7	TTATCCCCTACGCACTTGAAAAGATTTCCGCT	GGTATCCGAACTCGTTATAGAACAACAACA		MN028536.1 Staphylococcus phage vB_SpsM_WIS42, complete genome.(MN028536)	30387-30359	ERF superfamily single-stranded DNA-binding protein
								MF428479.1 Staphylococcus phage SN11, complete genome.(MF428479)	30188-30160	DNA single-strand annealing protein
				9	TGTTGGATATTGTCCAATTTCCTCATTTTTTGG	ATAGTGTTATTTTTAATACACACTTGTAGT		GU071094.1 Synechococcus phage S-SM1, complete genome.(GU071094)	35400-35378	DNA endonuclease V
				11	AAATTTTTACCCCCATAAATAGCTTTTAGTTG	AAAGTAGTAACAATATTCGGAAAAGATAGA		OP172675.1 Bacteroides phage BF698P1, complete genome.(OP172675)	37310-37339	Hypothetical protein
				12	TATTTTTCTAACTTTGGTTCAAGTCGTGTTCG	CGCGACGTTGGTATGCCAGATACTGAAGGT		MZ326864.1 Alcaligenes phage Piluca, complete genome.(MZ326864)	32982-32955	pilot protein
				13	CTCCCCACATCTTGACCAAATTGCACATCCAA	TACTAGAATCGGGAAAATCTATAGCACGAC		KX268652.1 Acinetobacter phage vB_AbaS_TRS1, complete genome.(KX268652)	27764-27739	Hypothetical protein
				14	TCTCGTCTTTCTCAGTCATAATCTTTGTCCAA	AGAAGTCGCCCCAAAAAATAATGGACTTTA		KR060090.1 Pseudoalteromonas phage Pq0, complete genome.(KR060090)	12868-12844	Hypothetical protein
								OL539466.1 Citrobacter phage vB_CfrD_SorkZaugg, complete genome.(OL539466)	25606-25578	Hypothetical protein
								OQ359886.1 Salmonella phage vB_SenS_UTK0007, complete genome.(OQ359886)	35955-35927	Hypothetical protein
								MT478992.1 Escherichia phage vB_EcoS_011D2, complete genome.(MT478992)	16392-16420	Hypothetical protein
				29	GATTTAAGAAAGTTTATAAGCAGTTTTAATAC	CATGTTGTAATACTTGGCTTAGATACATCG		MH638312.1 Bacillus phage Kioshi, complete genome.(MH638312)	155232-155259	Hypothetical protein
								KJ451625.1 Bacillus phage Bcp1, complete genome.(KJ451625)	593-620	Hypothetical protein
								MH638309.1 Bacillus phage Hobo, complete genome.(MH638309)	154543-154570	Hypothetical protein
								KT995480.1 Bacillus phage Bm15, complete genome.(KT995480)	154543-154570	Hypothetical protein
				36	CCTGTGACAACTGGTGAGTTGGTCACGCTTGG	GAAATAGTCAGTGATGTCGTACTCAAGAACA		MT349887.1 Acinetobacter phage 5W, complete genome.(MT349887)	29839-29869	Hypothetical protein
				38	CCTTCACTCACAGCGGGAGTAAATGCCTATGC	TACAGCTTCTAGACCTGTTCCAATGCTTGT		MN159079.1 Aeromonas phage D9, partial genome.(MN159079)	78238-78265	Hypothetical protein
								MN131137.2 Aeromonas phage D6, complete genome.(MN131137)	254768-254795	Hypothetical protein
								MK838116.1 Aeromonas phage LAh10, complete genome.(MK838116)	200974-201001	Hypothetical protein
				46	TCAACAACAAGATATTGAACAAGACTTTGGAA	GCCTTTAGAAAAGATTTCGTATTCCCTATT		OQ471969.1 Acinetobacter phage vB_AbaM_ABMM1, complete genome.(OQ471969)	44818-44847	protein UmuD
				47	CAAAACAACTTAAAGGCACCAGTTACCCCAAA	GAGGTTCATTTCTTATTTTGTTATATGGCG		OK149216.1 UNVERIFIED: Acinetobacter phage vB_IME_Ab2712, complete genome.(OK149216)	33566-33537	Hypothetical protein
				49	ATTCTTGTAGTGAGATTGAATTGTATTACCAT	ACTATTTTCTTAACTGCGAAATTTTATAAA		MK813939.1 Aeromonas phage 4L372D, complete genome.(MK813939)	91565-91594	Hypothetical protein
	A. baumannii	DA33382	GTTCATGGCGGCATACGCCATTTAGAAA	1	ATCACATCACTTCATCTCCTCAACCTGAACGC	TAGTTTCTGAAACTCCCGTTCGCGGAATTA		KX268652.1 Acinetobacter phage vB_AbaS_TRS1, complete genome.(KX268652)	22958-22984	putative endolysin
				7	TTATCCCCTACGCACTTGAAAAGATTTCCGCT	GGTATCCGAACTCGTTATAGAACAACAACA		MN028536.1 Staphylococcus phage vB_SpsM_WIS42, complete genome.(MN028536)	30387-30359	ERF superfamily single-stranded DNA-binding protein
								MF428479.1 Staphylococcus phage SN11, complete genome.(MF428479)	30188-30160	DNA single-strand annealing protein
				9	TGTTGGATATTGTCCAATTTCCTCATTTTTTGG	ATAGTGTTATTTTTAATACACACTTGTAGT		GU071094.1 Synechococcus phage S-SM1, complete genome.(GU071094)	35400-35378	DNA endonuclease V
				11	AAATTTTTACCCCCATAAATAGCTTTTAGTTG	AAAGTAGTAACAATATTCGGAAAAGATAGA		OP172675.1 Bacteroides phage BF698P1, complete genome.(OP172675)	37310-37339	Hypothetical protein
				12	TATTTTTCTAACTTTGGTTCAAGTCGTGTTCG	CGCGACGTTGGTATGCCAGATACTGAAGGT		MZ326864.1 Alcaligenes phage Piluca, complete genome.(MZ326864)	32982-32955	pilot protein
				13	CTCCCCACATCTTGACCAAATTGCACATCCAA	TACTAGAATCGGGAAAATCTATAGCACGAC		KX268652.1 Acinetobacter phage vB_AbaS_TRS1, complete genome.(KX268652)	27764-27739	Hypothetical protein
				14	TCTCGTCTTTCTCAGTCATAATCTTTGTCCAA	AGAAGTCGCCCCAAAAAATAATGGACTTTA		KR060090.1 Pseudoalteromonas phage Pq0, complete genome.(KR060090)	12868-12844	Hypothetical protein
								OL539466.1 Citrobacter phage vB_CfrD_SorkZaugg, complete genome.(OL539466)	25606-25578	Hypothetical protein
								OQ359886.1 Salmonella phage vB_SenS_UTK0007, complete genome.(OQ359886)	35955-35927	Hypothetical protein
								MT478992.1 Escherichia phage vB_EcoS_011D2, complete genome.(MT478992)	16392-16420	Hypothetical protein
				29	GATTTAAGAAAGTTTATAAGCAGTTTTAATAC	CATGTTGTAATACTTGGCTTAGATACATCG		MH638312.1 Bacillus phage Kioshi, complete genome.(MH638312)	155232-155259	Hypothetical protein
								KJ451625.1 Bacillus phage Bcp1, complete genome.(KJ451625)	593-620	Hypothetical protein
								MH638309.1 Bacillus phage Hobo, complete genome.(MH638309)	154543-154570	Hypothetical protein
								KT995480.1 Bacillus phage Bm15, complete genome.(KT995480)	154543-154570	Hypothetical protein
				36	CCTGTGACAACTGGTGAGTTGGTCACGCTTGG	GAAATAGTCAGTGATGTCGTACTCAAGAACA		MT349887.1 Acinetobacter phage 5W, complete genome.(MT349887)	29839-29869	Hypothetical protein
				38	CCTTCACTCACAGCGGGAGTAAATGCCTATGC	TACAGCTTCTAGACCTGTTCCAATGCTTGT		MN159079.1 Aeromonas phage D9, partial genome.(MN159079)	78238-78265	Hypothetical protein
								MN131137.2 Aeromonas phage D6, complete genome.(MN131137)	254768-254795	Hypothetical protein
								MK838116.1 Aeromonas phage LAh10, complete genome.(MK838116)	200974-201001	Hypothetical protein
				46	TCAACAACAAGATATTGAACAAGACTTTGGAA	GCCTTTAGAAAAGATTTCGTATTCCCTATT		OQ471969.1 Acinetobacter phage vB_AbaM_ABMM1, complete genome.(OQ471969)	44818-44847	protein UmuD
				47	CAAAACAACTTAAAGGCACCAGTTACCCCAAA	GAGGTTCATTTCTTATTTTGTTATATGGCG		OK149216.1 UNVERIFIED: Acinetobacter phage vB_IME_Ab2712, complete genome.(OK149216)	33566-33537	Hypothetical protein
				49	ATTCTTGTAGTGAGATTGAATTGTATTACCAT	ACTATTTTCTTAACTGCGAAATTTTATAAA		MK813939.1 Aeromonas phage 4L372D, complete genome.(MK813939)	91565-91594	Hypothetical protein
	A. baumannii	USA15	GTTCATGGCGGCATACGCCATTTAGAAA	1	ATCACATCACTTCATCTCCTCAACCTGAACGC	TAGTTTCTGAAACTCCCGTTCGCGGAATTA		KX268652.1 Acinetobacter phage vB_AbaS_TRS1, complete genome.(KX268652)	22958-22984	putative endolysin
				7	TTATCCCCTACGCACTTGAAAAGATTTCCGCT	GGTATCCGAACTCGTTATAGAACAACAACA		MN028536.1 Staphylococcus phage vB_SpsM_WIS42, complete genome.(MN028536)	30387-30359	ERF superfamily single-stranded DNA-binding protein
								MF428479.1 Staphylococcus phage SN11, complete genome.(MF428479)	30188-30160	DNA single-strand annealing protein
				9	TGTTGGATATTGTCCAATTTCCTCATTTTTTGG	ATAGTGTTATTTTTAATACACACTTGTAGT		GU071094.1 Synechococcus phage S-SM1, complete genome.(GU071094)	35400-35378	DNA endonuclease V
				11	AAATTTTTACCCCCATAAATAGCTTTTAGTTG	AAAGTAGTAACAATATTCGGAAAAGATAGA		OP172675.1 Bacteroides phage BF698P1, complete genome.(OP172675)	37310-37339	Hypothetical protein
				12	TATTTTTCTAACTTTGGTTCAAGTCGTGTTCG	CGCGACGTTGGTATGCCAGATACTGAAGGT		MZ326864.1 Alcaligenes phage Piluca, complete genome.(MZ326864)	32982-32955	pilot protein
				13	CTCCCCACATCTTGACCAAATTGCACATCCAA	TACTAGAATCGGGAAAATCTATAGCACGAC		KX268652.1 Acinetobacter phage vB_AbaS_TRS1, complete genome.(KX268652)	27764-27739	Hypothetical protein
				14	TCTCGTCTTTCTCAGTCATAATCTTTGTCCAA	AGAAGTCGCCCCAAAAAATAATGGACTTTA		KR060090.1 Pseudoalteromonas phage Pq0, complete genome.(KR060090)	12868-12844	Hypothetical protein
								OL539466.1 Citrobacter phage vB_CfrD_SorkZaugg, complete genome.(OL539466)	25606-25578	Hypothetical protein
								OQ359886.1 Salmonella phage vB_SenS_UTK0007, complete genome.(OQ359886)	35955-35927	Hypothetical protein
								MT478992.1 Escherichia phage vB_EcoS_011D2, complete genome.(MT478992)	16392-16420	Hypothetical protein
				29	GATTTAAGAAAGTTTATAAGCAGTTTTAATAC	CATGTTGTAATACTTGGCTTAGATACATCG		MH638312.1 Bacillus phage Kioshi, complete genome.(MH638312)	155232-155259	Hypothetical protein
								KJ451625.1 Bacillus phage Bcp1, complete genome.(KJ451625)	593-620	Hypothetical protein
								MH638309.1 Bacillus phage Hobo, complete genome.(MH638309)	154543-154570	Hypothetical protein
								KT995480.1 Bacillus phage Bm15, complete genome.(KT995480)	154543-154570	Hypothetical protein
				36	CCTGTGACAACTGGTGAGTTGGTCACGCTTGG	GAAATAGTCAGTGATGTCGTACTCAAGAACA		MT349887.1 Acinetobacter phage 5W, complete genome.(MT349887)	29839-29869	Hypothetical protein
				38	CCTTCACTCACAGCGGGAGTAAATGCCTATGC	TACAGCTTCTAGACCTGTTCCAATGCTTGT		MN159079.1 Aeromonas phage D9, partial genome.(MN159079)	78238-78265	Hypothetical protein
								MN131137.2 Aeromonas phage D6, complete genome.(MN131137)	254768-254795	Hypothetical protein
								MK838116.1 Aeromonas phage LAh10, complete genome.(MK838116)	200974-201001	Hypothetical protein
				46	TCAACAACAAGATATTGAACAAGACTTTGGAA	GCCTTTAGAAAAGATTTCGTATTCCCTATT		OQ471969.1 Acinetobacter phage vB_AbaM_ABMM1, complete genome.(OQ471969)	44818-44847	protein UmuD
				47	CAAAACAACTTAAAGGCACCAGTTACCCCAAA	GAGGTTCATTTCTTATTTTGTTATATGGCG		OK149216.1 UNVERIFIED: Acinetobacter phage vB_IME_Ab2712, complete genome.(OK149216)	33566-33537	Hypothetical protein
				49	ATTCTTGTAGTGAGATTGAATTGTATTACCAT	ACTATTTTCTTAACTGCGAAATTTTATAAA		MK813939.1 Aeromonas phage 4L372D, complete genome.(MK813939)	91565-91594	Hypothetical protein
	A. calcoaceticus	DSM_30006	GTTCATGGCGGCATACGCCATTTAGAAA	1	TTGTTAAAAAGATCGCTAATGAGGTTGTAGACGTTAC	AACACTTTCTCAAGCCAGTACTCCAACATCTA		MN850646.1 Escherichia phage nom, complete genome.(MN850646)	100845-100875	phosphoesterase
								MN850646.1 Escherichia phage nom, complete genome.(MN850646)	63592-63562	putative phosphoesterase
								KX119192.1 Helicobacter phage Pt1918U, complete genome.(KX119192)	25100-25128	Hypothetical protein
				2	TCCGCCTCCTCGTTCCTCGTCGTTGTCGTCGTGTTAC	TACGGGCAATAGTAACACAGCATATCGGCACT		OM868080.1 Synechococcus phage Yong-L1-251, complete genome.(OM868080)	33552-33521	terminase large subunit
								MT349887.1 Acinetobacter phage 5W, complete genome.(MT349887)	13009-12978	Hypothetical protein
								MT758689.1 Lactobacillus phage Lbab1, complete genome.(MT758689)	58052-58023	major capsid protein
				20	ATTTCACCGCCGCTTGTCTGCATGAAGTCACCATTGC	TAGAGTGGTGGTGGTCAAACGTACTTCAGTGG		MT349887.1 Acinetobacter phage 5W, complete genome.(MT349887)	13009-12978	Hypothetical protein
				24	CTTCATTAAAGAAGTTCATATTTTTTAATTTTGTTTC	GAAGTAATTTTTTCAAGTGAGAAAGATTAACA		MT758689.1 Lactobacillus phage Lbab1, complete genome.(MT758689)	58052-58023	major capsid protein
				27	ATCCCCGTTTGCATTGTGTCATACAGCCGTGAGTTGC	TACGGGCAATAGTAACACAGCATATCGGCACT		OM868080.1 Synechococcus phage Yong-L1-251, complete genome.(OM868080)	33552-33521	terminase large subunit
	A. calcoaceticus	KCTC_2357	GTTCATGGCGGCATACGCCATTTAGAAA	1	TTGTTAAAAAGATCGCTAATGAGGTTGTAGACGTTAC	AACACTTTCTCAAGCCAGTACTCCAACATCTA		MN850646.1 Escherichia phage nom, complete genome.(MN850646)	100845-100875	phosphoesterase
								MN850646.1 Escherichia phage nom, complete genome.(MN850646)	63592-63562	putative phosphoesterase
								KX119192.1 Helicobacter phage Pt1918U, complete genome.(KX119192)	25100-25128	Hypothetical protein
				2	TCCGCCTCCTCGTTCCTCGTCGTTGTCGTCGTGTTAC	TACGGGCAATAGTAACACAGCATATCGGCACT		OM868080.1 Synechococcus phage Yong-L1-251, complete genome.(OM868080)	33552-33521	terminase large subunit
								MT349887.1 Acinetobacter phage 5W, complete genome.(MT349887)	13009-12978	Hypothetical protein
								MT758689.1 Lactobacillus phage Lbab1, complete genome.(MT758689)	58052-58023	major capsid protein
				17	ATCATTATCTAAAGAAGATTTAATTTTTTCTTGTTAC	GTTCAGTTGTTTACATCATTAATCTAAACTAG		OP793884.1 Vibrio phage vB_VpaM_R16F, complete genome.(OP793884)	32118-32146	Hypothetical protein
								MW349128.1 Staphylococcus phage Machias, complete genome.(MW349128)	65164-65133	ribonucleoside-diphosphate reductase 1 subunit alpha
								MK408758.1 Campylobacter phage CP20, complete genome.(MK408758)	93602-93631	Hypothetical protein
								MZ779063.1 Staphylococcus phage vB_SauM-UFV_DC4, complete genome.(MZ779063)	236805-236774	ribonucleoside-diphosphate reductase subunit alpha 2
								MW349129.1 Staphylococcus phage Madawaska, complete genome.(MW349129)	62717-62686	ribonucleoside-diphosphate reductase 1 subunit alpha
								MT074146.1 Bacteroides phage SJC03, complete genome.(MT074146)	4534-4503	Hypothetical protein
								MN091626.1 Staphylococcus phage PALS_2, complete genome.(MN091626)	141262-141231	ribonucleotide reductase of class Ib (aerobic), alpha subunit
				20	ATTTCACCGCCGCTTGTCTGCATGAAGTCACCATTGC	TAGAGTGGTGGTGGTCAAACGTACTTCAGTGG		MT349887.1 Acinetobacter phage 5W, complete genome.(MT349887)	13009-12978	Hypothetical protein
				24	CTTCATTAAAGAAGTTCATATTTTTTAATTTTGTTTC	GAAGTAATTTTTTCAAGTGAGAAAGATTAACA		MT758689.1 Lactobacillus phage Lbab1, complete genome.(MT758689)	58052-58023	major capsid protein
				27	ATCCCCGTTTGCATTGTGTCATACAGCCGTGAGTTGC	TACGGGCAATAGTAACACAGCATATCGGCACT		OM868080.1 Synechococcus phage Yong-L1-251, complete genome.(OM868080)	33552-33521	terminase large subunit
				77	TGGACAATCTGAGCCTTCACCGCTTCCAACCCGTTGC	ACCTGTTCGACTCGGAACTGTTGAAGGTACGG		KR093628.1 Moraxella phage Mcat4, complete genome.(KR093628)	35249-35276	Hypothetical protein
	A. calcoaceticus	TG19588	GTTCATGGCGGCATACGCCATTTAGAAA	1	TTGTTAAAAAGATCGCTAATGAGGTTGTAGACGTTAC	AACACTTTCTCAAGCCAGTACTCCAACATCTA		MN850646.1 Escherichia phage nom, complete genome.(MN850646)	100845-100875	phosphoesterase
								MN850646.1 Escherichia phage nom, complete genome.(MN850646)	63592-63562	putative phosphoesterase
								KX119192.1 Helicobacter phage Pt1918U, complete genome.(KX119192)	25100-25128	Hypothetical protein
				2	TCCGCCTCCTCGTTCCTCGTCGTTGTCGTCGTGTTAC	TACGGGCAATAGTAACACAGCATATCGGCACT		OM868080.1 Synechococcus phage Yong-L1-251, complete genome.(OM868080)	33552-33521	terminase large subunit
								MT349887.1 Acinetobacter phage 5W, complete genome.(MT349887)	13009-12978	Hypothetical protein
								MT758689.1 Lactobacillus phage Lbab1, complete genome.(MT758689)	58052-58023	major capsid protein
				20	ATTTCACCGCCGCTTGTCTGCATGAAGTCACCATTGC	TAGAGTGGTGGTGGTCAAACGTACTTCAGTGG		MT349887.1 Acinetobacter phage 5W, complete genome.(MT349887)	13009-12978	Hypothetical protein
				24	CTTCATTAAAGAAGTTCATATTTTTTAATTTTGTTTC	GAAGTAATTTTTTCAAGTGAGAAAGATTAACA		MT758689.1 Lactobacillus phage Lbab1, complete genome.(MT758689)	58052-58023	major capsid protein
				27	ATCCCCGTTTGCATTGTGTCATACAGCCGTGAGTTGC	TACGGGCAATAGTAACACAGCATATCGGCACT		OM868080.1 Synechococcus phage Yong-L1-251, complete genome.(OM868080)	33552-33521	terminase large subunit
	A. calcoaceticus	NCTC12983	GTTCATGGCGGCATACGCCATTTAGAAA	1	TTGTTAAAAAGATCGCTAATGAGGTTGTAGACGTTAC	AACACTTTCTCAAGCCAGTACTCCAACATCTA		MN850646.1 Escherichia phage nom, complete genome.(MN850646)	100845-100875	phosphoesterase
								MN850646.1 Escherichia phage nom, complete genome.(MN850646)	63592-63562	putative phosphoesterase
								KX119192.1 Helicobacter phage Pt1918U, complete genome.(KX119192)	25100-25128	Hypothetical protein
				2	TCCGCCTCCTCGTTCCTCGTCGTTGTCGTCGTGTTAC	TACGGGCAATAGTAACACAGCATATCGGCACT		OM868080.1 Synechococcus phage Yong-L1-251, complete genome.(OM868080)	33552-33521	terminase large subunit
								MT349887.1 Acinetobacter phage 5W, complete genome.(MT349887)	13009-12978	Hypothetical protein
								MT758689.1 Lactobacillus phage Lbab1, complete genome.(MT758689)	58052-58023	major capsid protein
				20	ATTTCACCGCCGCTTGTCTGCATGAAGTCACCATTGC	TAGAGTGGTGGTGGTCAAACGTACTTCAGTGG		MT349887.1 Acinetobacter phage 5W, complete genome.(MT349887)	13009-12978	Hypothetical protein
				24	CTTCATTAAAGAAGTTCATATTTTTTAATTTTGTTTC	GAAGTAATTTTTTCAAGTGAGAAAGATTAACA		MT758689.1 Lactobacillus phage Lbab1, complete genome.(MT758689)	58052-58023	major capsid protein
				27	ATCCCCGTTTGCATTGTGTCATACAGCCGTGAGTTGC	TACGGGCAATAGTAACACAGCATATCGGCACT		OM868080.1 Synechococcus phage Yong-L1-251, complete genome.(OM868080)	33552-33521	terminase large subunit
	A. calcoaceticus	ACa13	GTTCATGGCGGCATACGCCATTTAGAAA	1	ACTCCACCATGCACATTTCAATGTGACCAAGA	TTAGCTGTTCGGCACTCACAGCTATGACCTTT		OM334891.1 Acinetobacter phage 4316, complete genome.(OM334891)	25167-25136	Hypothetical protein
				2	TTCAAGTAATGTTTGTTTAATGATTTCATGGA	CAAACGCACCAGAAGGAAAGAAACCGAGTAGT		KX268652.1 Acinetobacter phage vB_AbaS_TRS1, complete genome.(KX268652)	24940-24971	putative excisionase
							GGA	MK340941.1 Acinetobacter phage AbTJ, complete genome.(MK340941)	16112-16081	terminase large subunit
							GGA	KT588074.1 Acinetobacter phage Ab105-1phi, complete genome.(KT588074)	15758-15727	terminase large subunit
							GGG	DQ785801.1 Sodalis phage phiSG1, complete genome.(DQ785801)	1222-1191	gp02
								MT836303.1 UNVERIFIED: Bacteriophage sp. clone scaffold_1884 genomic sequence, sequence.(MT836303)	16419-16388	Hypothetical protein
				5	ACGAGCAATAAGGTTTGTTAGTAATTCAGTTT	TGCCCGTTATTCTAAACACTCATTGAGCCAGA		MT349887.1 Acinetobacter phage 5W, complete genome.(MT349887)	1119-1090	Hypothetical protein
				6	GCAATCACGTCACGCTTGATCTGTTCACATGT	CGTTATTGTAGTGCGAACTAAACGAGTGTACA		MT349887.1 Acinetobacter phage 5W, complete genome.(MT349887)	6612-6581	Hypothetical protein
				13	AATCGACAAGCCGTGAGTGTCGATACTGGAAA	TTAGCTGTTCGGCACTCACAGCTATGACCTTT		OM334891.1 Acinetobacter phage 4316, complete genome.(OM334891)	25167-25136	Hypothetical protein
				24	AGTACAACCGATTTTGAGCCTTTGACCTGTCT	TCATGTTTGCCAAAACTCGAAATCTGGATAGA		MT361972.1 Acinetobacter phage Ab11510-phi, complete genome.(MT361972)	4272-4241	Hypothetical protein
								OQ101258.1 Acinetobacter phage Acba_16, partial genome.(OQ101258)	6094-6063	Hypothetical protein
								OQ101252.1 Acinetobacter phage Aclw_8, partial genome.(OQ101252)	11158-11127	Hypothetical protein
				25	GTTTGCGTGGTCGTCCTTTCTTTGGCTCATCA	CAAACGCACCAGAAGGAAAGAAACCGAGTAGT		KX268652.1 Acinetobacter phage vB_AbaS_TRS1, complete genome.(KX268652)	24940-24971	putative excisionase
				26	CATTAATGCGTGTTGTCCTTGCGAGTAAGACC	GTAGTTCCGTACAACGGGAACGCTCATACTGG	GGG	Sodalis phage phiSG1 DNA, complete genome	9154-9123	phage terminase large subunit
				27	TCTACTGAAGCCGCATAGTTAATATCGACCTC	AGATGTCTTCGCCGTATCAATTATAGTTGGAG	GGA	MK340941.1 Acinetobacter phage AbTJ, complete genome.(MK340941)	16112-16081	terminase large subunit
				29	AATGTGAAAGGTGTGGCTTCAGGTAAGCGATA	TTACACTTGCCAGACCAACGTCCATTCCCGAT	AAG	MT836303.1 UNVERIFIED: Bacteriophage sp. clone scaffold_1884 genomic sequence, sequence.(MT836303)	16419-16388	Hypothetical protein
				30	GCAATTTTAGTCTTGTTTGACATTACATTCAC	TTATTGAATCAGAACAAACTGTAATGTCAGTG		MT344105.1 Acinetobacter phage fLi-Aba03, complete genome.(MT344105)	19878-19853	holin
				31	TATTACAACGTACGGCAACAGTTCTAGATATC	ATAAAGTTCCATATCGTTGTCGAGATCCATAG	TTC	MH538193.1 Bacillus phage Saddex, complete genome.(MH538193)	136370-136401	Hypothetical protein
				32	ATTCCCATCGTACAATTCAAACTTTAGCTGAT	TAAAGGTAGCTTATTAAGTTTAAAATTGACCA		MT349887.1 Acinetobacter phage 5W, complete genome.(MT349887)	20542-20513	Hypothetical protein
				34	GATCAAGCAAGGTTTAAAACGTCCTGTAATGG	CTAGTTCGTTCCAAATTTTGCAGGTCAATACC		OM334891.1 Acinetobacter phage 4316, complete genome.(OM334891)	29718-29749	primase
				35	TGAAGGTACATATCTTCTTTTAAATCCTTCAA	ACGTACATGTATAGAAGTCAATTTAGTATGTT		MW822008.1 Escherichia phage BF17, complete genome.(MW822008)	301901-301870	Hypothetical protein
				47	TTCGTGGACTGGCACAGATTTAACAACTACAT	ATGCACCTGGCCGTGTCTAAATTGTTGATGAA		MT349887.1 Acinetobacter phage 5W, complete genome.(MT349887)	22506-22533	Hypothetical protein
				49	AATTTGCGCAGTCGATATTGACGTTACTGATG	TTAAACACGTCAACTATAACTGCATTGTCTGC	GGG,GCC	OM334891.1 Acinetobacter phage 4316, complete genome.(OM334891)	29841-29870	primase
				52	CGAAACATAAAAGCCAGCCGCTTGGTGCTGTG	GCTTTGTATTTTCGGTGGGCAGACCGCGACAA		MT375042.1 Acinetobacter phage vB_AbaP_Alexa chromosome linear, complete genome.(MT375042)	23115-23085	putative tail fiber protein
				56	ACGGTCATTAATTTTTTGGTCAAGATGCCAAA	TGCCGCTAATTAAAAAACCAGATCGACGGTAT	GGG	LR797923.1 Bacteriophage APSE-7 strain HaCinara_sp-3046 genome assembly, chromosome: 1.(LR797923)	9113-9142	DNA polymerase, partial
				57	TTAGTGATGTTGATCGTGTTGCTTTCTCCCGT	AATCACTACAACTGGCACATCGAAAGAGGGCA		MZ326864.1 Alcaligenes phage Piluca, complete genome.(MZ326864)	31770-31801	tail protein
				62	TCCTTTTCTCAGGTTGCACAGCTCATACAATT	AGGAAAAGAGTCCAACGTGTCGAGTGTGATAA		KX268652.1 Acinetobacter phage vB_AbaS_TRS1, complete genome.(KX268652)	23423-23454	Hypothetical protein
								MZ514874.1 Acinetobacter phage Ab105-2phideltaCI404ad, complete genome.(MZ514874)	51402-51432	Hypothetical protein
								MZ326864.1 Alcaligenes phage Piluca, complete genome.(MZ326864)	5918-5944	Hypothetical protein
				72	ATAAGGTAGCCAATCTGCGCATTTGTTAGGCC	TACTCCATTGGTTAGACGCGTAACCATTCCGG		MK340941.1 Acinetobacter phage AbTJ, complete genome.(MK340941)	23077-23046	Hypothetical protein
				73	TGATACTTGCTGCCATAACCCGTAAAACCACC	ACTATGAACGGCGGCAGTGGTCATATTGGCGG		MK095606.1 Pantoea phage vB_PagS_AAS23, complete genome.(MK095606)	13156-13125	tape measure protein
	A. baumannii	36-1512	GTTCATGGCGGCATACGCCATTTAGAAA	1	TGCTCCTGACGAGCTAAGACGGCGCGGCCACT	ACGAGGACTGCTCGTAACTATCGCGCCGGCGA	GGG	MH426726.1 Erwinia phage Pavtok, complete genome.(MH426726)	6133-6102	Hypothetical protein
				2	ATTGAAGAAATCAGGAAGAATGCTCCAGAGGG	TAACTTCTTTAATCCTCTTTAAGAGGTGTTCC		ON480525.1 UNVERIFIED: Acinetobacter phage SHI, complete genome.(ON480525)	7387-7356	Hypothetical protein
								OQ547903.1 Acinetobacter phage XC1, complete genome.(OQ547903)	25264-25233	Hypothetical protein
								ON480525.1 UNVERIFIED: Acinetobacter phage SHI, complete genome.(ON480525)	7205-7174	Hypothetical protein
				3	AAACTAAAAATACAAATCAGTTGTTTTGATAT	TTCTACTTTTATGTTTAGTCAACAAAACTATA	CCC	MZ618622.1 Acinetobacter phage Abp95, complete genome.(MZ618622)	17123-17098	Hypothetical protein
				4	TAGATTGTATGTAAATGATGCCAGTGCATCAA	TTCTAATATACACTTTCTACGATCACGTAGCT		KX268652.1 Acinetobacter phage vB_AbaS_TRS1, complete genome.(KX268652)	23205-23177	Hypothetical protein
				5	ATTGTGGTAAGCTGTTGCATTAAATTTTATAT	TAACGCCATTCAACAACGTAATTTAAAATATA		JX560521.1 Acinetobacter phage phiAC-1, complete genome.(JX560521)	4565-4596	Hypothetical protein
				7	ATTGGATGCCATTACCCAATCCACCAAAAGCA	TAACCTACGGTAATGGCCTCGGTGGTTTTCTT		KC139559.1 Salmonella phage FSL SP-049	9347-9318	Hypothetical protein
	A. baumannii	B8342	GTTCATGGCGGCATACGCCATTTAGAAA	1	TGCTCCTGACGAGCTAAGACGGCGCGGCCACT	ACGAGGACTGCTCGTAACTATCGCGCCGGCGA	GGG	MH426726.1 Erwinia phage Pavtok, complete genome.(MH426726)	6133-6102	Hypothetical protein
				2	ATTGAAGAAATCAGGAAGAATGCTCCAGAGGG	TAACTTCTTTAATCCTCTTTAAGAGGTGTTCC		ON480525.1 UNVERIFIED: Acinetobacter phage SHI, complete genome.(ON480525)	7387-7356	Hypothetical protein
								OQ547903.1 Acinetobacter phage XC1, complete genome.(OQ547903)	25264-25233	Hypothetical protein
								ON480525.1 UNVERIFIED: Acinetobacter phage SHI, complete genome.(ON480525)	7205-7174	Hypothetical protein
				3	AAACTAAAAATACAAATCAGTTGTTTTGATAT	TTCTACTTTTATGTTTAGTCAACAAAACTATA	CCC	MZ618622.1 Acinetobacter phage Abp95, complete genome.(MZ618622)	17123-17098	Hypothetical protein
				4	TAGATTGTATGTAAATGATGCCAGTGCATCAA	TTCTAATATACACTTTCTACGATCACGTAGCT		KX268652.1 Acinetobacter phage vB_AbaS_TRS1, complete genome.(KX268652)	23205-23177	Hypothetical protein
				5	ATTGTGGTAAGCTGTTGCATTAAATTTTATAT	TAACGCCATTCAACAACGTAATTTAAAATATA		JX560521.1 Acinetobacter phage phiAC-1, complete genome.(JX560521)	4565-4596	Hypothetical protein
				7	ATTGGATGCCATTACCCAATCCACCAAAAGCA	TAACCTACGGTAATGGCCTCGGTGGTTTTCTT		KC139559.1 Salmonella phage FSL SP-049	9347-9318	Hypothetical protein
	A. baumannii	Ab-C102(1)	GTTCATGGCGGCATACGCCATTTAGAAA	10	TCACGCAAATTCACCGCGCCGTTTGCACAGC	TCACGCAAATTCACAGCGCCGTTTGCACAGC	GGT	OM334891.1 Acinetobacter phage 4316, complete genome.(OM334891)	31247-31217	primase
				13	CTCTAAATAATGCAGGCATTAACTGCTACAA	CTCTAAATAATGCAGGCATTAACTGCTACAA	CCT	KX268652.1 Acinetobacter phage vB_AbaS_TRS1, complete genome.(KX268652)	28460-28430	Hypothetical protein
				15	CACTCACAAGCGGCTCATTCTAATAGCTCGA	CACTCACAAGCGGCTCATTCTAATAGCTCAA	CCT	KP861230.1 Acinetobacter phage YMC1111R3177, complete genome.(KP861230)	23490-23518	Hypothetical protein
				17	GAATACATTCTTGAGCATGAGTCAATGACGG	CTTATGTAAGAACTCGAACTTAGGTAGTGCC	GGA	MT345684.1 Alteromonas phage vB_AcoS-R7M, complete genome.(MT345684)	9843-9873	terminase large subunit
				23	CCACCATAGATTTTAATGTTCTTGTGTTGAC	GGAGGTATCTATAATTACAAAAATACAAATG	GGG	KM672662.1 Acinetobacter phage YMC1303R2096, complete genome.(KM672662)	13338-13308	putative tail fiber
				25	GTGTAAGCTTGCCGCCTGCAATAACTCGTGC	CACATTCGAACGGCGGACGTTAATGAGCCCG	GGA	MZ326864.1 Alcaligenes phage Piluca, complete genome.(MZ326864)	5364-5334	endolysin glycosyl hydrolase
				26	TGTAACGTTTAGTAATGGCTTCCTGCTTAAG	ACATTGCAGATCAGTACCGAAGGAAGAATTC	GGA	OQ101250.1 Acinetobacter phage Acba_1, partial genome.(OQ101250)	6897-6867	Hypothetical protein
								OQ101256.1 Acinetobacter phage Acba_14, complete genome.(OQ101256)	2781-2751	Hypothetical protein
								OQ101253.1 Acinetobacter phage Aclw_9, complete genome.(OQ101253)	3397-3367	Hypothetical protein
								OQ101254.1 Acinetobacter phage Acba_11, complete genome.(OQ101254)	3401-3371	Hypothetical protein
								KX268652.1 Acinetobacter phage vB_AbaS_TRS1, complete genome.(KX268652)	34993-34964	Hypothetical protein
				27	CCCCGAAGTCACGAATAAACTGTTCTGGTTT	CGGGCTTGAGTGCTTATTTGACAAGACCAAA		MZ514874.1 Acinetobacter phage Ab105-2phideltaCI404ad, complete genome.(MZ514874)	12923-12894	methyltransferase
								KT588075.2 Acinetobacter phage Ab105-2phi, complete genome.(KT588075)	13720-13691	methyltransferase
								MT349887.1 Acinetobacter phage 5W, complete genome.(MT349887)	38090-38061	Hypothetical protein
						GGGGTTTGAGTGCTTATTTGACAAGACCAAA	GGT	MG366114.1 UNVERIFIED: Acinetobacter phage PBAB08, complete genome.(MG366114)	7825-7855	Hypothetical protein
							GGT	HM368260.1 Acinetobacter phage AB1, complete genome.(HM368260)	12162-12192	Hypothetical protein
							GGT	OQ101255.1 Acinetobacter phage Acba_13, complete genome.(OQ101255)	3482-3452	Hypothetical protein
								ON036883.1 Acinetobacter phage Scipio, complete genome.(ON036883)	6322-6292	Hypothetical protein
								MN276049.1 Acinetobacter phage BS46, complete genome.(MN276049)	88178-88207	Hypothetical protein
						TGGGCATGAGTGCTTATTTGACAAGACCAAA	GGT	ON036882.1 Acinetobacter phage Brutus, complete genome.(ON036882)	5891-5862	Hypothetical protein
								MT361972.1 Acinetobacter phage Ab11510-phi, complete genome.(MT361972)	50383-50354	Hypothetical protein
								MH853787.1 Acinetobacter phage vB_AbaM_IME284, complete genome.(MH853787)	40428-40456	Hypothetical protein
								OM471864.1 Acinetobacter phage Cato, complete genome.(OM471864)	5872-5842	Hypothetical protein
				33	TCTACACCTTCGCGAATAAGTACGCAGGGCT	AGATGTGGATACGCTTGTTCATGCGCTCCGA		KX268652.1 Acinetobacter phage vB_AbaS_TRS1, complete genome.(KX268652)	10962-10992	Hypothetical protein
				34	TCATGCGTGATGCAAAGCGACTTGCTGCAAT	GTTACGCACTACGTTTCGCTGAACGACGTTA		KP861230.1 Acinetobacter phage YMC1111R3177, complete genome.(KP861230)	23427-23455	Hypothetical protein
						AGTACGCACTACGTTTCGCGGAACGACGTTA	GGA	OQ101258.1 Acinetobacter phage Acba_16, partial genome.(OQ101258)	5376-5406	Hypothetical protein
							GGA	OQ101257.1 Acinetobacter phage Acba_15, complete genome.(OQ101257)	13956-13986	Hypothetical protein
							GGA	OQ101250.1 Acinetobacter phage Acba_1, partial genome.(OQ101250)	10846-10876	Hypothetical protein
							GGA	OQ101252.1 Acinetobacter phage Aclw_8, partial genome.(OQ101252)	10440-10470	Hypothetical protein
							GGA	OQ101249.1 Acinetobacter phage Acba_4, complete genome.(OQ101249)	10838-10868	Hypothetical protein
				36	CCAAAATACCTTTGAGGACCTTGTAGAAGCC	GATTTTACGGAAACTCCTGGAACATCTTCGG	GGA	OQ101258.1 Acinetobacter phage Acba_16, partial genome.(OQ101258)	3562-3534	Hypothetical protein
				38	GTCAGGCCCTAGCTTTTGAGTCACACTTTCG	CAGTCCGGGATCGAAAACTCAGTGTGAAAGC	GGT	KX268652.1 Acinetobacter phage vB_AbaS_TRS1, complete genome.(KX268652)	6741-6711	Hypothetical protein
				39	TCTGCACTCTGAAGATAAACATTACAAGTAA	AGACGAAAAACGTCTATCTGTAATGTTCATT		KR093636.1 Moraxella phage Mcat12, complete genome.(KR093636)	24812-24782	tail protein
								KR093635.1 Moraxella phage Mcat11, complete genome.(KR093635)	23052-23022	tail protein
								KR093634.1 Moraxella phage Mcat10, complete genome.(KR093634)	22808-22778	tail protein
								KR093643.1 Moraxella phage Mcat19, complete genome.(KR093643)	12291-12321	tail protein
				40	CAAGCGATAACTTGCCGCCAATCACTGTTTA	GTTCGCGATTGGAAGGCGGTTAGTGACAGAT		KX268652.1 Acinetobacter phage vB_AbaS_TRS1, complete genome.(KX268652)	6033-6063	putative major capsid protein
				48	ACTATTCCTAAAATAATTGATACATAGATAA	TTATAAAGATTTAATTTACTATGTATATATT		MF547663.1 Clostridioides phage LIBA2945, complete genome.(MF547663)	113473-113445	transcriptional regulator
								LN681537.2 Clostridium phage phiCD211, complete genome.(LN681537)	121141-121113	transcriptional regulator
								CP011970.1 Peptoclostridium phage phiCDIF1296T strain DSM 1296, complete sequence.(CP011970)	112279-112251	transcriptional regulator
				50	TCAACAACAATGGTTAAACTGCCATTAATCA	AGTTGTTGCTACAAATTTGATGGTAATTAGT	GGT	OQ547903.1 Acinetobacter phage XC1, complete genome.(OQ547903)	9320-9350	Hypothetical protein
							GGT	OQ689089.1 Acinetobacter phage P1068, complete genome.(OQ689089)	5720-5690	tail sheath
						AGTTGTTGCTATAAATTTGACGGCAATTAGT	GGC	ON237674.1 Acinetobacter phage Arbor, complete genome.(ON237674)	16419-16389	tail sheath
						AGTTGTTGCTACAAATTTGATGGTAATTAGT	GGT	ON036883.1 Acinetobacter phage Scipio, complete genome.(ON036883)	15674-15644	tail sheath
						AGTTGTTGCTATAAATTTGACGGCAATTAGT	GGC	ON480525.1 UNVERIFIED: Acinetobacter phage SHI, complete genome.(ON480525)	34242-34212	tail sheath
						AGTTGTTGCTATAAATTTGACGGCAATTAGT	GGC	MN166083.1 Acinetobacter phage Abp9, complete genome.(MN166083)	19716-19686	tail sheath
							GGC	KY670595.1 Acinetobacter phage WCHABP12, complete genome.(KY670595)	725-695	tail sheath
							GGC	KU510289.1 Acinetobacter phage LZ35, complete genome.(KU510289)	8235-8205	tail sheath
							GGC	MZ712044.1 Acinetobacter phage BUCT629, complete genome.(MZ712044)	18411-18441	tail sheath
							GGC	OR126895.1 Acinetobacter phage NJ02, complete genome.(OR126895)	41777-41807	tail sheath
							GGC	MH853786.1 Acinetobacter phage vB_AbaM_IME285, complete genome.(MH853786)	34790-34820	tail sheath
							GGC	JX976549.1 Acinetobacter phage IME-AB2, complete genome.(JX976549)	2054-2084	tail sheath
							GGC	MF346584.1 Acinetobacter phage AbP2, complete genome.(MF346584)	19678-19708	tail sheath
							GGC	OM471864.1 Acinetobacter phage Cato, complete genome.(OM471864)	15669-15639	tail sheath
				51	AAGACAGTATTTTGGTAGCGCATCTCCTGCC	GACATGTTCGCATAATTTACATGGAAGCAGT	GGG	ON036883.1 Acinetobacter phage Scipio, complete genome.(ON036883)	18528-18499	tape measure protein
							GGG	OM471864.1 Acinetobacter phage Cato, complete genome.(OM471864)	18524-18494	tape measure protein
							GGG	MZ712044.1 Acinetobacter phage BUCT629, complete genome.(MZ712044)	15556-15586	tape measure protein
							GGG	MH853787.1 Acinetobacter phage vB_AbaM_IME284, complete genome.(MH853787)	28170-28200	Hypothetical protein
							GGG	KU510289.1 Acinetobacter phage LZ35, complete genome.(KU510289)	11089-11059	lysozyme-like domain protein
							GGG	HM368260.1 Acinetobacter phage AB1, complete genome.(HM368260)	44368-44398	AB1gp84
							GGG	HE806280.1 Acinetobacter bacteriophage AP22, complete genome.(HE806280)	21837-21807	lysozyme-like domain protein
							GGG	KY829116.2 Acinetobacter phage WCHABP1, complete genome.(KY829116)	11150-11179	lysozyme-like domain protein
							GGG	OR126895.1 Acinetobacter phage NJ02, complete genome.(OR126895)	38922-38952	lysozyme-like domain protein
							GGG	OL743187.1 Acinetobacter phage vB_AbM_WUPSU, complete genome.(OL743187)	6406-6436	lysozyme-like domain protein
							GGG	MZ593728.1 Acinetobacter phage BUCT628, complete genome.(MZ593728)	7167-7137	lysozyme-like domain protein
							GGG	ON480525.1 UNVERIFIED: Acinetobacter phage SHI, complete genome.(ON480525)	37296-37266	lysozyme-like domain protein
							GGG	MN516421.1 Acinetobacter phage Bphi-R2919, complete genome.(MN516421)	6564-6534	lysozyme-like domain protein
							GGG	MN516422.1 Acinetobacter phage Bphi-R1888, complete genome.(MN516422)	5635-5605	Hypothetical protein
				52	TTGTACGAGCGTATTAAATGTACCTTCATCA	TGGCTACTTCGTGCTTTGTTTTAGTGCGAAA	GGA	ON036882.1 Acinetobacter phage Brutus, complete genome.(ON036882)	32310-32340	recombination protein
							GGA	OQ547903.1 Acinetobacter phage XC1, complete genome.(OQ547903)	37919-37889	Hypothetical protein
							GGA	ON480525.1 UNVERIFIED: Acinetobacter phage SHI, complete genome.(ON480525)	21157-21128	Hypothetical protein
							GGA	OQ689089.1 Acinetobacter phage P1068, complete genome.(OQ689089)	21737-21767	exonuclease
							GGA	MZ712044.1 Acinetobacter phage BUCT629, complete genome.(MZ712044)	2441-2411	putative ERF family protein
							GGA	KY829116.2 Acinetobacter phage WCHABP1, complete genome.(KY829116)	44175-44145	putative ERF family protein
							GGA	MN166083.1 Acinetobacter phage Abp9, complete genome.(MN166083)	35356-35386	putative ERF family protein
							GGA	HE806280.1 Acinetobacter bacteriophage AP22, complete genome.(HE806280)	34596-34626	putative ERF family protein
							GGA	MH853788.1 Acinetobacter phage vB_AbaM_IME512, complete genome.(MH853788)	24946-24916	Hypothetical protein
							GGA	ON036883.1 Acinetobacter phage Scipio, complete genome.(ON036883)	30765-30795	recombination protein
							GGA	OL743187.1 Acinetobacter phage vB_AbM_WUPSU, complete genome.(OL743187)	38565-38537	exonuclease
				56	AGTGCACGTAGGTCATGAAAAGATGGGCGTT	TCGCGTGCGTCTAGTACTTTACTACCAGCAA	GGT	MZ514874.1 Acinetobacter phage Ab105-2phideltaCI404ad, complete genome.(MZ514874)	326-356	integrase
							GGT	KT588075.2 Acinetobacter phage Ab105-2phi, complete genome.(KT588075)	326-356	integrase
				58	AGTAACAGCAAAAACAAAAACAGTAACTAAA	TTAGTGTCGTTTTTGTTTTGGTTATTGTTTT	CGTCTTT	OL539459.1 Escherichia phage vB_EcoD_Fulano1, complete genome.(OL539459)	51541-51515	Hypothetical protein
							CGTCTTT	MN850602.1 Escherichia phage damhaus, complete genome.(MN850602)	43178-43152	damhaus_72
							CGTCTTT	MN850591.1 Escherichia phage aalborv, complete genome.(MN850591)	30473-30499	Hypothetical protein
								MK448442.1 Streptococcus satellite phage Javan341, complete genome.(MK448442)	1063-1033	Hypothetical protein
				61	TCACCAGTGCCAGTGCCAGTGCCAGTGCCAG	CATGGTCACGGTCATGGTCAAGGACACGGTC	GGT	OX376640.1 Caudovirales sp. ct2KA10 genome assembly, chromosome: LanE43-AprE7.(OX376640)	15896-15868	Hypothetical protein
								MH363708.1 Escherichia phage C130_2, complete genome.(MH363708)	24772-24799	Transglycosylase
				68	AACAGAAGCGCAAAAAAAAGCGTATATCATT	TTGGCTTCGCGTTTTCTTTCGCATATAATAA		MN516422.1 Acinetobacter phage Bphi-R1888, complete genome.(MN516422)	31894-31924	Hypothetical protein
								MF370965.1 Pseudoalteromonas phage SL25, complete genome.(MF370965)	18551-18521	Hypothetical protein
				71	TCCCGGAAGGCTTGGCTAAACTTGTACTTTT	AGGGACTTCCGAACCGATTTGAACATGAAAA	GGT	OQ101250.1 Acinetobacter phage Acba_1, partial genome.(OQ101250)	50526-50556	DUF3989 domain-containing protein
							GGT	OQ101252.1 Acinetobacter phage Aclw_8, partial genome.(OQ101252)	46846-46876	Hypothetical protein
							GGT	MT361972.1 Acinetobacter phage Ab11510-phi, complete genome.(MT361972)	43279-43309	Hypothetical protein
	A. baumannii	B8300(2)	GTTCTTCATCGCATAGATGATTTAGAAA	2	AAAAGCGGCAGCAGCAGCGATCGCGACAATT	TTTTCGCCGTCGTCGTCGCTAGCGCTGTTAA		OQ101258.1 Acinetobacter phage Acba_16, partial genome.(OQ101258)	28892-28922	tail length tape-measure protein 1
								OQ101255.1 Acinetobacter phage Acba_13, complete genome.(OQ101255)	29061-29091	tail length tape-measure protein 1
								OQ101254.1 Acinetobacter phage Acba_11, complete genome.	41754-41784	tail length tape-measure protein 1
								OQ101256.1 Acinetobacter phage Acba_14, complete genome.(OQ101256)	28708-28738	tail length tape-measure protein 1
								OQ101257.1 Acinetobacter phage Acba_15, complete genome.(OQ101257)	37713-37743	tail length tape-measure protein 1
								OQ101249.1 Acinetobacter phage Acba_4, complete genome.(OQ101249)	34643-34673	tail length tape-measure protein 1
								OQ101248.1 Acinetobacter phage Acba_3, complete genome.(OQ101248)	28928-28958	Hypothetical protein
				5	AAAAGGTGACGCATCACATATGATGTTTATT	TTTTCCACTGCGTAGTGTATACTACAAATAA		MW202481.1 Podoviridae sp. isolate ctXG6705, complete genome.(MW202481)	755-725	Hypothetical protein
				11	AACACAGCAAATTATTGCAGGTGATGAAGGT	TTGTGTCGTTTAATAACGTCCACTACTTCCA		ON531988.1 Acinetobacter phage TCUAN1, partial genome.(ON531988)	26028-26056	main tail protein
				12	AGATCGATCATATTGAGACTATTGACGCTGA	TCTAGCTAGTATAACTCTGATAACTGCGACT		ON531988.1 Acinetobacter phage TCUAN1, partial genome.(ON531988)	25896-25926	main tail protein
				20	ATGCGAATGCACGTTGACTTTCATAAAGAAC	TACGCTTACGTGCAACTGAAAGTATTTCTTG		OQ101259.1 Acinetobacter phage Acba_18, complete genome.(OQ101259)	27408-27379	Hypothetical protein
								OQ101258.1 Acinetobacter phage Acba_16, partial genome.(OQ101258)	28818-28789	tail length tape-measure protein 1
								OQ101254.1 Acinetobacter phage Acba_11, complete genome.(OQ101254)	41680-41651	tail length tape-measure protein 1
								OQ101255.1 Acinetobacter phage Acba_13, complete genome.(OQ101255)	28987-28958	tail length tape-measure protein 1
								OQ101256.1 Acinetobacter phage Acba_14, complete genome.(OQ101256)	28634-28605	tail length tape-measure protein 1
								OQ101257.1 Acinetobacter phage Acba_15, complete genome.(OQ101257)	37639-37610	tail tape measure protein
								OQ101249.1 Acinetobacter phage Acba_4, complete genome.(OQ101249)	34569-34540	tail length tape-measure protein 1
				26	AATATTTCTAAATTAAATGATACATATATAA	TTATAAAGATTTAATTTACTATGTATATATT		LN681537.2 Clostridium phage phiCD211, complete genome.(LN681537)	121141-121113	Transcriptional regulator
								CP011970.1 Peptoclostridium phage phiCDIF1296T strain DSM 1296, complete sequence.(CP011970)	112279-112251	putative transcriptional regulator
								MF547663.1 Clostridioides phage LIBA2945, complete genome.(MF547663)	113473-113445	putative transcriptional regulator
				28	TCAACAACGATGTTTAAACTACCATTAATCA	AGTTGTTGCTACAAATTTGATGGTAATTAGT		OQ547903.1 Acinetobacter phage XC1, complete genome.(OQ547903)	9320-9350	tail sheath
								ON237674.1 Acinetobacter phage Arbor, complete genome.(ON237674)	16419-16389	hypothetical protein
										Hypothetical protein
										Hypothetical protein
								OQ689089.1 Acinetobacter phage P1068, complete genome.(OQ689089)	5720-5690	tail sheath
								OQ828462.1 Acinetobacter phage AB_SZL4, complete genome.(OQ828462)	33174-33144	hypothetical protein
								ON480525.1 UNVERIFIED: Acinetobacter phage SHI, complete genome.(ON480525)	34242-34212	tail sheath
								ON036883.1 Acinetobacter phage Scipio, complete genome.(ON036883)	15674-15644,	tail sheath
				30	TTGTACAAGCGTATTGAATGTGCCTTCATCA	AACATGTTCGCATAACTTACACGGAAGTAGT		OR730450.1 Acinetobacter phage HZY2308, complete genome.(OR730450)	33296-33326	putative tail-fiber/lysozyme protein
								ON036883.1 Acinetobacter phage Scipio, complete genome.(ON036883)	18528-18499	tape measure protein
								OR526523.1 Acinetobacter phage vB_AbaM_AB3P2, complete genome.(OR526523)	4132-4102	lysozyme like domain protein
								OR045358.1 Acinetobacter phage Ab65, complete genome.(OR045358)	19860-19890	putative tail-fiber/lysozyme protein
								OR045357.1 Acinetobacter phage Ab59, complete genome.(OR045357)	36609-36579	putative tail-fiber/lysozyme protein
								MH853787.1 Acinetobacter phage vB_AbaM_IME284, complete genome.(MH853787)	28170-28200	hypothetical protein
								MZ712044.1 Acinetobacter phage BUCT629, complete genome.(MZ712044)	15556-15586	hypothetical protein
				32	ACCGATGAAGCACGAAACAAAATCACGCTTT	TGGCTACTTCGTGCTTTGTTTTAGTGCGAAA		ON036882.1 Acinetobacter phage Brutus, complete genome.(ON036882)	32310-32340	recombination protein
								ON480525.1 UNVERIFIED: Acinetobacter phage SHI, complete genome.(ON480525)	21157-21128	Hypothetical protein
								OQ689089.1 Acinetobacter phage P1068, complete genome.(OQ689089)	21737-21767	Hypothetical protein
								KY829116.2 Acinetobacter phage WCHABP1, complete genome.(KY829116)	44175-44145	Hypothetical protein
								MZ712044.1 Acinetobacter phage BUCT629, complete genome.(MZ712044)	2441-2411	Hypothetical protein
								OQ547903.1 Acinetobacter phage XC1, complete genome.(OQ547903)	37919-37889	Hypothetical protein
				35	AGCGCACGCAGATCATGAAATGATGGTCGTT	TCGCGTGCGTCTAGTACTTTACTACCAGCAA		MZ514874.1 Acinetobacter phage Ab105-2phideltaCI404ad, complete genome.(MZ514874)	326-356	integrase
								KT588075.2 Acinetobacter phage Ab105-2phi, complete genome.(KT588075)	326-356	integrase
				37	AATCACAGCAAAAACAAAACCAATAACAAAA	TTAGTGTCGTTTTTGTTTTGGTTATTGTTTT		OL539459.1 Escherichia phage vB_EcoD_Fulano1, complete genome.(OL539459)	51541-51515	hypothetical protein
								MN850602.1 Escherichia phage damhaus, complete genome.(MN850602)	43178-43152	hypothetical protein
								MK448442.1 Streptococcus satellite phage Javan341, complete genome.(MK448442)	1063-1033	integrase/recombinase
								MN850591.1 Escherichia phage aalborv, complete genome.(MN850591)	30473-30499	hypothetical protein
				40	GTACCAGTGCCAGTACCAGTTCCTGTGCCAG	CATGGTCACGGTCATGGTCAAGGACACGGTC		OX376640.1 Caudovirales sp. ct2KA10 genome assembly, chromosome: LanE43-AprE7.(OX376640)	15896-15868	hypothetical protein
								MH363708.1 Escherichia phage C130_2, complete genome.(MH363708)	24772-24799	Hypothetical protein
				41	ATATTCAAGAACCAGTTTCAAATATTGTTAT	TATAAGTTCTTGGTCAAAGTTTATAACAATA		ON531988.1 Acinetobacter phage TCUAN1, partial genome.(ON531988)	25236-25266	main tail protein
				45	AAATTTCTAAAATTTCAGATGCATCAGCAGA	TTTAAAGATTTTAAAGTCTACGTAGTCGTCT		ON531988.1 Acinetobacter phage TCUAN1, partial genome.(ON531988)	25846-25817	main tail protein
				47	AACCGAAGCGCAAAAGAAAGCGTATATTATT	TTGGCTTCGCGTTTTCTTTCGCATATAATAA		OR180310.1 Acinetobacter phage A832.1, complete genome.(OR180310)	43299-43329	adenine-specific methyltransferase
								OR180308.1 Acinetobacter phage P711, complete genome.(OR180308)	43180-43210	adenine-specific methyltransferase
								MN516422.1 Acinetobacter phage Bphi-R1888, complete genome.(MN516422)	31894-31924	hypothetical protein
								OR180309.1 Acinetobacter phage A2.1, complete genome.(OR180309)	43180-43210	Hypothetical protein
								MF370965.1 Pseudoalteromonas phage SL25, complete genome.(MF370965)	18551-18521	Hypothetical protein
				49	ATTTCAGCGTCAATAGTCTCAATATGATCGA	TAAAGTCGCAGTTATCAGAGTTATACTAGCT		ON531988.1 Acinetobacter phage TCUAN1, partial genome.(ON531988)	25929-25899	main tail protein
				50	TCCCTGAAGGCTTGGCTAAACTTGTACTTTT	AGGGACTTCCGAACCGATTTGAACATGAAAA		OQ101250.1 Acinetobacter phage Acba_1, partial genome.(OQ101250)	50526-50556	hypothetical protein
								OR188767.1 Acinetobacter phage BUCTT20, complete genome.(OR188767)	9881-9851	hypothetical protein
								MT361972.1 Acinetobacter phage Ab11510-phi, complete genome.(MT361972)	43279-43309	hypothetical protein
										Hypothetical protein
										Hypothetical protein
										Hypothetical protein
										Hypothetical protein
										Hypothetical protein
										Hypothetical protein
										Hypothetical protein
										Hypothetical protein
										Hypothetical protein
										Hypothetical protein
										Hypothetical protein
										Hypothetical protein
										Hypothetical protein
										Hypothetical protein
										Hypothetical protein
										Hypothetical protein
										Hypothetical protein
										Hypothetical protein
										Hypothetical protein
										Hypothetical protein
										Hypothetical protein
										Hypothetical protein
										Hypothetical protein
										Hypothetical protein
										Hypothetical protein
										Hypothetical protein
										Hypothetical protein
										Hypothetical protein
										Hypothetical protein
										Hypothetical protein
										Hypothetical protein
										Hypothetical protein
										Hypothetical protein
										Hypothetical protein
										Hypothetical protein
										Hypothetical protein
										Hypothetical protein
										Hypothetical protein
										Hypothetical protein
										Hypothetical protein
										Hypothetical protein
										Hypothetical protein
										Hypothetical protein
										Hypothetical protein
										Hypothetical protein
										Hypothetical protein
										Hypothetical protein
										Hypothetical protein
										Hypothetical protein
										Hypothetical protein
										Hypothetical protein
										Hypothetical protein
										Hypothetical protein
										Hypothetical protein
										Hypothetical protein
										Hypothetical protein
										Hypothetical protein
										Hypothetical protein
										Hypothetical protein
										Hypothetical protein
										Hypothetical protein
										Hypothetical protein
										Hypothetical protein
										Hypothetical protein
										Hypothetical protein
										Hypothetical protein
										Hypothetical protein
										Hypothetical protein
										Hypothetical protein
										Hypothetical protein
										Hypothetical protein
										Hypothetical protein
										Hypothetical protein
										Hypothetical protein
										Hypothetical protein
										Hypothetical protein
										Hypothetical protein
										Hypothetical protein
										Hypothetical protein
										Hypothetical protein
										Hypothetical protein
										Hypothetical protein
										Hypothetical protein
										Hypothetical protein
										Hypothetical protein
										Hypothetical protein
										Hypothetical protein
										Hypothetical protein
										Hypothetical protein
										Hypothetical protein
										Hypothetical protein
										Hypothetical protein
										Hypothetical protein
										Hypothetical protein
										Hypothetical protein
										Hypothetical protein
										Hypothetical protein
										Hypothetical protein
										Hypothetical protein
										Hypothetical protein
										Hypothetical protein
										Hypothetical protein
										Hypothetical protein
										Hypothetical protein
										Hypothetical protein
										Hypothetical protein
										Hypothetical protein
										Hypothetical protein
										Hypothetical protein
										Hypothetical protein
										Hypothetical protein
										Hypothetical protein
										Hypothetical protein
										Hypothetical protein
										Hypothetical protein
										Hypothetical protein
										Hypothetical protein
										Hypothetical protein
										Hypothetical protein
										Hypothetical protein
										Hypothetical protein
										Hypothetical protein
										Hypothetical protein
										Hypothetical protein
										Hypothetical protein
										Hypothetical protein
										Hypothetical protein
										Hypothetical protein
										Hypothetical protein
										Hypothetical protein
										Hypothetical protein
										Hypothetical protein
										Hypothetical protein
										Hypothetical protein
										Hypothetical protein
										Hypothetical protein
										Hypothetical protein
										Hypothetical protein
										Hypothetical protein
										Hypothetical protein
										Hypothetical protein
										Hypothetical protein
										Hypothetical protein
										Hypothetical protein
										Hypothetical protein
										Hypothetical protein
										Hypothetical protein
										Hypothetical protein
										Hypothetical protein
										Hypothetical protein
										Hypothetical protein
										Hypothetical protein
										Hypothetical protein
										Hypothetical protein
										Hypothetical protein
										Hypothetical protein
										Hypothetical protein
										Hypothetical protein
										Hypothetical protein
										Hypothetical protein
										Hypothetical protein
										Hypothetical protein
										Hypothetical protein
										Hypothetical protein
										Hypothetical protein
										Hypothetical protein
										Hypothetical protein
										Hypothetical protein
										Hypothetical protein
										Hypothetical protein
										Hypothetical protein
										Hypothetical protein
										Hypothetical protein
										Hypothetical protein
										Hypothetical protein
										Hypothetical protein
										Hypothetical protein
										Hypothetical protein
										Hypothetical protein
										Hypothetical protein
										Hypothetical protein
										Hypothetical protein
										Hypothetical protein
										Hypothetical protein
										Hypothetical protein
										Hypothetical protein
										Hypothetical protein
										Hypothetical protein
										Hypothetical protein
										Hypothetical protein
										Hypothetical protein
										Hypothetical protein
										Hypothetical protein
										Hypothetical protein
										Hypothetical protein
										Hypothetical protein
										Hypothetical protein
										Hypothetical protein
										Hypothetical protein
										Hypothetical protein
										Hypothetical protein
										Hypothetical protein
										Hypothetical protein
										Hypothetical protein
										Hypothetical protein
										Hypothetical protein
										Hypothetical protein
										Hypothetical protein
										Hypothetical protein
										Hypothetical protein
										Hypothetical protein
										Hypothetical protein
										Hypothetical protein
										Hypothetical protein
										Hypothetical protein
										Hypothetical protein
										Hypothetical protein
										Hypothetical protein
										Hypothetical protein
										Hypothetical protein
										Hypothetical protein
										Hypothetical protein
										Hypothetical protein
										Hypothetical protein
										Hypothetical protein
										Hypothetical protein
										Hypothetical protein
										Hypothetical protein
										Hypothetical protein
										Hypothetical protein
										Hypothetical protein
										Hypothetical protein
										Hypothetical protein
										Hypothetical protein
										Hypothetical protein
										Hypothetical protein
										Hypothetical protein
										Hypothetical protein
										Hypothetical protein
										Hypothetical protein
										Hypothetical protein
										Hypothetical protein
										Hypothetical protein
										Hypothetical protein
										Hypothetical protein
										Hypothetical protein
										Hypothetical protein
										Hypothetical protein
										Hypothetical protein
										Hypothetical protein
										Hypothetical protein
										Hypothetical protein
										Hypothetical protein
										Hypothetical protein
										Hypothetical protein
										Hypothetical protein
										Hypothetical protein
										Hypothetical protein
										Hypothetical protein
										Hypothetical protein
										Hypothetical protein
										Hypothetical protein
										Hypothetical protein
										Hypothetical protein
										Hypothetical protein
										Hypothetical protein
										Hypothetical protein
										Hypothetical protein
										Hypothetical protein
										Hypothetical protein
										Hypothetical protein
										Hypothetical protein
										Hypothetical protein
										Hypothetical protein
										Hypothetical protein
										Hypothetical protein
										Hypothetical protein
										Hypothetical protein
										Hypothetical protein
										Hypothetical protein
										Hypothetical protein
										Hypothetical protein
										Hypothetical protein
										Hypothetical protein
										Hypothetical protein
										Hypothetical protein
										Hypothetical protein
										Hypothetical protein
										Hypothetical protein
										Hypothetical protein
										Hypothetical protein
										Hypothetical protein
										Hypothetical protein
										Hypothetical protein
										Hypothetical protein
										Hypothetical protein
										Hypothetical protein
										Hypothetical protein
										Hypothetical protein
										Hypothetical protein
										Hypothetical protein
										Hypothetical protein
										Hypothetical protein
										Hypothetical protein
										Hypothetical protein
										Hypothetical protein
										Hypothetical protein
										Hypothetical protein
										Hypothetical protein
										Hypothetical protein
										Hypothetical protein
										Hypothetical protein
										Hypothetical protein
										Hypothetical protein
										Hypothetical protein
										Hypothetical protein
										Hypothetical protein
										Hypothetical protein
										Hypothetical protein
										Hypothetical protein
										Hypothetical protein
										Hypothetical protein
										Hypothetical protein
										Hypothetical protein
										Hypothetical protein
										Hypothetical protein
										Hypothetical protein
										Hypothetical protein
										Hypothetical protein
										Hypothetical protein
										Hypothetical protein
										Hypothetical protein
										Hypothetical protein
										Hypothetical protein
										Hypothetical protein
										Hypothetical protein
										Hypothetical protein
										Hypothetical protein
										Hypothetical protein
										Hypothetical protein
										Hypothetical protein
										Hypothetical protein
										Hypothetical protein
										Hypothetical protein
										Hypothetical protein
										Hypothetical protein
										Hypothetical protein
										Hypothetical protein
										Hypothetical protein
										Hypothetical protein
										Hypothetical protein
										Hypothetical protein
										Hypothetical protein
										Hypothetical protein
										Hypothetical protein
										Hypothetical protein
										Hypothetical protein
										Hypothetical protein
										Hypothetical protein
										Hypothetical protein
										Hypothetical protein
										Hypothetical protein
										Hypothetical protein
										Hypothetical protein
										Hypothetical protein
										Hypothetical protein
										Hypothetical protein
										Hypothetical protein
										Hypothetical protein
										Hypothetical protein
										Hypothetical protein
										Hypothetical protein
										Hypothetical protein
										Hypothetical protein
										Hypothetical protein
										Hypothetical protein
										Hypothetical protein
										Hypothetical protein
										Hypothetical protein
										Hypothetical protein
										Hypothetical protein
										Hypothetical protein
										Hypothetical protein
										Hypothetical protein
										Hypothetical protein
										Hypothetical protein
										Hypothetical protein
										Hypothetical protein
										Hypothetical protein
										Hypothetical protein
										Hypothetical protein
										Hypothetical protein
										Hypothetical protein
										Hypothetical protein
										Hypothetical protein
										Hypothetical protein
										Hypothetical protein
										Hypothetical protein
										Hypothetical protein
										Hypothetical protein
										Hypothetical protein
										Hypothetical protein
										Hypothetical protein
										Hypothetical protein
										Hypothetical protein
										Hypothetical protein
										Hypothetical protein
										Hypothetical protein
										Hypothetical protein
										Hypothetical protein
										Hypothetical protein
										Hypothetical protein
										Hypothetical protein
										Hypothetical protein
										Hypothetical protein
										Hypothetical protein
										Hypothetical protein
										Hypothetical protein
										Hypothetical protein
										Hypothetical protein
										Hypothetical protein
										Hypothetical protein
										Hypothetical protein
										Hypothetical protein
										Hypothetical protein
										Hypothetical protein
										Hypothetical protein
										Hypothetical protein
										Hypothetical protein
										Hypothetical protein
										Hypothetical protein
										Hypothetical protein
										Hypothetical protein
										Hypothetical protein
										Hypothetical protein
										Hypothetical protein
										Hypothetical protein
										Hypothetical protein
										Hypothetical protein
										Hypothetical protein
										Hypothetical protein
										Hypothetical protein
										Hypothetical protein
										Hypothetical protein
										Hypothetical protein
										Hypothetical protein
										Hypothetical protein
										Hypothetical protein
										Hypothetical protein
										Hypothetical protein
										Hypothetical protein
										Hypothetical protein
										Hypothetical protein
										Hypothetical protein
										Hypothetical protein
										Hypothetical protein
										Hypothetical protein
										Hypothetical protein
										Hypothetical protein
										Hypothetical protein
										Hypothetical protein
										Hypothetical protein
										Hypothetical protein
										Hypothetical protein
										Hypothetical protein
										Hypothetical protein
										Hypothetical protein
										Hypothetical protein
										Hypothetical protein
										Hypothetical protein
										Hypothetical protein
										Hypothetical protein
										Hypothetical protein
										Hypothetical protein
										Hypothetical protein
										Hypothetical protein
										Hypothetical protein
										Hypothetical protein
										Hypothetical protein
										Hypothetical protein
										Hypothetical protein
										Hypothetical protein
										Hypothetical protein
										Hypothetical protein
										Hypothetical protein
										Hypothetical protein
										Hypothetical protein
										Hypothetical protein
										Hypothetical protein
										Hypothetical protein
										Hypothetical protein
										Hypothetical protein
										Hypothetical protein
										Hypothetical protein
										Hypothetical protein
										Hypothetical protein
										Hypothetical protein
										Hypothetical protein
										Hypothetical protein
										Hypothetical protein
										Hypothetical protein
										Hypothetical protein
										Hypothetical protein
										Hypothetical protein
										Hypothetical protein
										Hypothetical protein
										Hypothetical protein
										Hypothetical protein
										Hypothetical protein
										Hypothetical protein
										Hypothetical protein
										Hypothetical protein
										Hypothetical protein
										Hypothetical protein
										Hypothetical protein
										Hypothetical protein
										Hypothetical protein
										Hypothetical protein
										Hypothetical protein
										Hypothetical protein
										Hypothetical protein
										Hypothetical protein
										Hypothetical protein
										Hypothetical protein
										Hypothetical protein
										Hypothetical protein
										Hypothetical protein
										Hypothetical protein
										Hypothetical protein
										Hypothetical protein
										Hypothetical protein
										Hypothetical protein
										Hypothetical protein
										Hypothetical protein
										Hypothetical protein
										Hypothetical protein
										Hypothetical protein
										Hypothetical protein
										Hypothetical protein
										Hypothetical protein
										Hypothetical protein
										Hypothetical protein
										Hypothetical protein
										Hypothetical protein
										Hypothetical protein
										Hypothetical protein
										Hypothetical protein
										Hypothetical protein
										Hypothetical protein
										Hypothetical protein
										Hypothetical protein
										Hypothetical protein
										Hypothetical protein
										Hypothetical protein
										Hypothetical protein
										Hypothetical protein
										Hypothetical protein
										Hypothetical protein
										Hypothetical protein
										Hypothetical protein
										Hypothetical protein
										Hypothetical protein
										Hypothetical protein
										Hypothetical protein
										Hypothetical protein
										Hypothetical protein
										Hypothetical protein
										Hypothetical protein
										Hypothetical protein
										Hypothetical protein
										Hypothetical protein
										Hypothetical protein
										Hypothetical protein
										Hypothetical protein
										Hypothetical protein
										Hypothetical protein
										Hypothetical protein
										Hypothetical protein
										Hypothetical protein
										Hypothetical protein
										Hypothetical protein
										Hypothetical protein
										Hypothetical protein
										Hypothetical protein
										Hypothetical protein
										Hypothetical protein
										Hypothetical protein
										Hypothetical protein
										Hypothetical protein
										Hypothetical protein
										Hypothetical protein
										Hypothetical protein
										Hypothetical protein
										Hypothetical protein
										Hypothetical protein
										Hypothetical protein
										Hypothetical protein
										Hypothetical protein
										Hypothetical protein
										Hypothetical protein
										Hypothetical protein
										Hypothetical protein
										Hypothetical protein
										Hypothetical protein
										Hypothetical protein
										Hypothetical protein
										Hypothetical protein
										Hypothetical protein
										Hypothetical protein
										Hypothetical protein
										Hypothetical protein
										Hypothetical protein
										Hypothetical protein
										Hypothetical protein
										Hypothetical protein
										Hypothetical protein
										Hypothetical protein
										Hypothetical protein
										Hypothetical protein
										Hypothetical protein
										Hypothetical protein
										Hypothetical protein
										Hypothetical protein
										Hypothetical protein
										Hypothetical protein
										Hypothetical protein
										Hypothetical protein
										Hypothetical protein
										Hypothetical protein
										Hypothetical protein
										Hypothetical protein
										Hypothetical protein
										Hypothetical protein
										Hypothetical protein
										Hypothetical protein
										Hypothetical protein
										Hypothetical protein
										Hypothetical protein
										Hypothetical protein
										Hypothetical protein
										Hypothetical protein
										Hypothetical protein
										Hypothetical protein
										Hypothetical protein
										Hypothetical protein
										Hypothetical protein
										Hypothetical protein
										Hypothetical protein
										Hypothetical protein
										Hypothetical protein
										Hypothetical protein
										Hypothetical protein
										Hypothetical protein
										Hypothetical protein
										Hypothetical protein
										Hypothetical protein
										Hypothetical protein
										Hypothetical protein
										Hypothetical protein
										Hypothetical protein
										Hypothetical protein
										Hypothetical protein
										Hypothetical protein
										Hypothetical protein
										Hypothetical protein
										Hypothetical protein
										Hypothetical protein
										Hypothetical protein
										Hypothetical protein
										Hypothetical protein
										Hypothetical protein
										Hypothetical protein
										Hypothetical protein
										Hypothetical protein
										Hypothetical protein
										Hypothetical protein
										Hypothetical protein
										Hypothetical protein
										Hypothetical protein
										Hypothetical protein
										Hypothetical protein
										Hypothetical protein
										Hypothetical protein
										Hypothetical protein
										Hypothetical protein
										Hypothetical protein
										Hypothetical protein
										Hypothetical protein
										Hypothetical protein
										Hypothetical protein
										Hypothetical protein
										Hypothetical protein
										Hypothetical protein
										Hypothetical protein
										Hypothetical protein
										Hypothetical protein
										Hypothetical protein
										Hypothetical protein
										Hypothetical protein
										Hypothetical protein
										Hypothetical protein
										Hypothetical protein
										Hypothetical protein
										Hypothetical protein
										Hypothetical protein
										Hypothetical protein
										Hypothetical protein
										Hypothetical protein
										Hypothetical protein
										Hypothetical protein
										Hypothetical protein
										Hypothetical protein
										Hypothetical protein
										Hypothetical protein
										Hypothetical protein
										Hypothetical protein
										Hypothetical protein
										Hypothetical protein
										Hypothetical protein
										Hypothetical protein
										Hypothetical protein
										Hypothetical protein
										Hypothetical protein
										Hypothetical protein
										Hypothetical protein
										Hypothetical protein
										Hypothetical protein
										Hypothetical protein
										Hypothetical protein
										Hypothetical protein
										Hypothetical protein
										Hypothetical protein
										Hypothetical protein
										Hypothetical protein
										Hypothetical protein
										Hypothetical protein
										Hypothetical protein
										Hypothetical protein
										Hypothetical protein
										Hypothetical protein
										Hypothetical protein
										Hypothetical protein
										Hypothetical protein
										Hypothetical protein
										Hypothetical protein
										Hypothetical protein
										Hypothetical protein
										Hypothetical protein
										Hypothetical protein
										Hypothetical protein
										Hypothetical protein
										Hypothetical protein
										Hypothetical protein
										Hypothetical protein
										Hypothetical protein
										Hypothetical protein
										Hypothetical protein
										Hypothetical protein
										Hypothetical protein
										Hypothetical protein
										Hypothetical protein
										Hypothetical protein
										Hypothetical protein
										Hypothetical protein
										Hypothetical protein
										Hypothetical protein
										Hypothetical protein
										Hypothetical protein
										Hypothetical protein
										Hypothetical protein
										Hypothetical protein
										Hypothetical protein
										Hypothetical protein
										Hypothetical protein
										Hypothetical protein
										Hypothetical protein
										Hypothetical protein
										Hypothetical protein
										Hypothetical protein
										Hypothetical protein
										Hypothetical protein
										Hypothetical protein
										Hypothetical protein
										Hypothetical protein
										Hypothetical protein
										Hypothetical protein
										Hypothetical protein
										Hypothetical protein
										Hypothetical protein
										Hypothetical protein
										Hypothetical protein
										Hypothetical protein
										Hypothetical protein
										Hypothetical protein
										Hypothetical protein
										Hypothetical protein
										Hypothetical protein
										Hypothetical protein
										Hypothetical protein
										Hypothetical protein
										Hypothetical protein
										Hypothetical protein
										Hypothetical protein
										Hypothetical protein
										Hypothetical protein
										Hypothetical protein
										Hypothetical protein
										Hypothetical protein
										Hypothetical protein
										Hypothetical protein
										Hypothetical protein
										Hypothetical protein
										Hypothetical protein
										Hypothetical protein
										Hypothetical protein
										Hypothetical protein
										Hypothetical protein
										Hypothetical protein
										Hypothetical protein
										Hypothetical protein
										Hypothetical protein
										Hypothetical protein
										Hypothetical protein
										Hypothetical protein
										Hypothetical protein
										Hypothetical protein
										Hypothetical protein
										Hypothetical protein
										Hypothetical protein
										Hypothetical protein
										Hypothetical protein
										Hypothetical protein
										Hypothetical protein
										Hypothetical protein
										Hypothetical protein
										Hypothetical protein
										Hypothetical protein
										Hypothetical protein
										Hypothetical protein
										Hypothetical protein
										Hypothetical protein
										Hypothetical protein
										Hypothetical protein
										Hypothetical protein
										Hypothetical protein
										Hypothetical protein
										Hypothetical protein
										Hypothetical protein
										Hypothetical protein
										Hypothetical protein
										Hypothetical protein
										Hypothetical protein
										Hypothetical protein
										Hypothetical protein
										Hypothetical protein
										Hypothetical protein
										Hypothetical protein
										Hypothetical protein
										Hypothetical protein
										Hypothetical protein
										Hypothetical protein
										Hypothetical protein
										Hypothetical protein
										Hypothetical protein
										Hypothetical protein
										Hypothetical protein
										Hypothetical protein
										Hypothetical protein
										Hypothetical protein
										Hypothetical protein
										Hypothetical protein
										Hypothetical protein
										Hypothetical protein
										Hypothetical protein
										Hypothetical protein
										Hypothetical protein
										Hypothetical protein
										Hypothetical protein
										Hypothetical protein
										Hypothetical protein
										Hypothetical protein
										Hypothetical protein
										Hypothetical protein
										Hypothetical protein
										Hypothetical protein
										Hypothetical protein
										Hypothetical protein
										Hypothetical protein
										Hypothetical protein
										Hypothetical protein
										Hypothetical protein
										Hypothetical protein
										Hypothetical protein
										Hypothetical protein
										Hypothetical protein
										Hypothetical protein
										Hypothetical protein
										Hypothetical protein
										Hypothetical protein
										Hypothetical protein
										Hypothetical protein
										Hypothetical protein
										Hypothetical protein
										Hypothetical protein
										Hypothetical protein
										Hypothetical protein
										Hypothetical protein
										Hypothetical protein
										Hypothetical protein
										Hypothetical protein
										Hypothetical protein
										Hypothetical protein
										Hypothetical protein
										Hypothetical protein
[truncated: 92 more rows]
