# Supplementary material for: A bioinformatic approach to identify confirmed and probable CRISPR–Cas systems in the Acinetobacter calcoaceticus–Acinetobacter baumannii complex genomes
Source: Front Microbiol. 2024 Apr 9;15:1335997. doi: 10.3389/fmicb.2024.1335997 (PMC11035748; doi:10.3389/fmicb.2024.1335997)
Supplement: Supplementary file 8 [file Table_8.XLSX]

## Sheet: Table 8
	Table 8. Anti-CRISPR proteins identified in A.baumannii genomes, corresponding to the position of the Prophage PHAGE_Acinet_YMC11/11/R3177.
	Anti-CRISPR protein	Sequence
	AcrF11
	Genome (A. baumannii)	Region Position Anti-CRISPR protein	Prophage	Region Position
	LAC	3272165-3271685
	7835	1309644-1310060	PHAGE_Acinet_YMC11/11/R3177_NC_041866(22)	1259482-1315060
	3207	1026837-1027253	PHAGE_Acinet_YMC11/11/R3177_NC_041866(19)	1020174-1077415
	9201	3622234-3622650	PHAGE_Acinet_YMC11/11/R3177_NC_041866(32)	3573848-3624004
