# Supplementary material for: A bioinformatic approach to identify confirmed and probable CRISPR–Cas systems in the Acinetobacter calcoaceticus–Acinetobacter baumannii complex genomes
Source: Front Microbiol. 2024 Apr 9;15:1335997. doi: 10.3389/fmicb.2024.1335997 (PMC11035748; doi:10.3389/fmicb.2024.1335997)
Supplement: Supplementary file 9 [file Table_9.XLSX]

## Sheet: Chromosomal resistance
Table 9. Resistance and virulence genes identified in genomes of the Acb complex.
	Genome
		Antibiotic resistances genes
		Aminoglycoside																									Folate pathway antagonist		Beta-lactam
Specie		strA	strB	ant(2'')-Ia	aac(3)-IIa	aac(3)-Ia	aph(3')-Ia	aac(6')-Ian	aph(3'')-Ib	aac(6')-Ib3	aac(3)-IId	aph(3')-Ia	aph(3')-VI	aph(3'')-VIb	aph(3'')-VIa	aac(6')-Iia	aac(6')-Ib3	aac(6')-Ib-cr	aph(6)-Id	aac(6')-Ip	dfrA1	dfrA12	aadA1	aadA2	aadA5	armA	sul1	sul2	blaOXA-23	blaOXA-24	blaOXA-58	blaOXA-64	blaOXA-65	blaOXA-66	blaOXA-68	blaOXA-69	blaOXA-98	blaOXA-69	blaOXA-72	blaOXA-78	blaOXA-88	blaOXA-9	blaOXA-92	blaOXA-98	blaOXA-1	blaOXA-121	blaOXA-213	blaOXA-235	blaOXA-237
A.calcoaceticus	JUb89
A.calcoaceticus	ACa13
A.calcoaceticus	FDAARGOS 1218
A.calcoaceticus	ARu19
A.calcoaceticus	GK2
A.calcoaceticus	TG19588
A.calcoaceticus	DSM 30006
A.calcoaceticus	GK1
A.calcoaceticus	RUH2202
A.calcoaceticus	KCTC 2357
A.lactucae	TG41018
A.lactucae	TG29425
A.pittii	XM1570
A.pittii	2012N08-034
A.pittii	2014N21-145
A.pittii	2014S07-126
A.pittii	4300STDY7045719
A.pittii	A1254
A.pittii	4300STDY7045887
A.pittii	ABBL005
A.pittii	ABBL010
A.pittii	ABBL015
A.pittii	ABBL024
A.pittii	ABBL065
A.pittii	ABBL03
A.pittii	ABUH411
A.pittii	ACIN00201
A.pittii	ACIN00247
A.pittii	ACIN00255
A.pittii	ANC 4050
A.pittii	AMA2
A.pittii	ARLG1768
A.pittii	ARLG1798
A.pittii	ARLG1803
A.pittii	ARLG1807
A.pittii	ARLG1950
A.pittii	ARLG1865
A.pittii	ARLG1957
A.pittii	B-3780
A.pittii	B8245
A.pittii	DE0027
A.pittii	IHIT32685
A.pittii	HDV312665
A.pittii	LMO Bin60
A.pittii	MCR53 284
A.pittii	MCR16048
A.pittii	NBRC 110506
A.pittii	OCU Ac5
A.pittii	NBRC 110508
A.pittii	PR366
A.pittii	PR367
A.pittii	PR369
A.pittii	PR386
A.pittii	St-14569-91
A.pittii	St-11469-92
A.pittii	St-15559-91
A.pittii	St-17942-91
A.pittii	sw-1 sw-1
A.pittii	TG6411
A.pittii	TG41012
A.pittii	TG40858
A.pittii	TG41884
A.pittii	UBA2484
A.pittii	UKK-0145
A.pittii	UKK-0544
A.pittii	WCHAP100003
A.pittii	WCHAP100002
A.pittii	WCHAP100007
A.pittii	WCHAP100010
A.pittii	WCHAP100015
A.pittii	WCHAP005046
A.pittii	NCTC12983
A.calcoaceticus	EGD AQ BF14
A.calcoaceticus	UBA3035
A.nosocomialis	pork 192 ac36
A.nosocomialis	4300STDY7045890
A.nosocomialis	AB6
A.nosocomialis	AB14
A.nosocomialis	AB7
A.nosocomialis	AB32
A.nosocomialis	AC1644
A.nosocomialis	AC1819
A.nosocomialis	AC15181
A.nosocomialis	AMA38
A.nosocomialis	ACIN00261
A.nosocomialis	CAC13
A.nosocomialis	GTC 03312
A.nosocomialis	NBRC 110500
A.nosocomialis	PR365
A.nosocomialis	TUM15298
A.nosocomialis	TUM15284
A.nosocomialis	AB11
A.nosocomialis	AC13
A.nosocomialis	AC25
A.nosocomialis	AC15
A.nosocomialis	AC1507
A.nosocomialis	AC1537
A.nosocomialis	AC1781
A.nosocomialis	AC1871
A.nosocomialis	DE0041
A.nosocomialis	AC1892
A.nosocomialis	GTC 03313
A.nosocomialis	HJ14
A.nosocomialis	MGYG-HGUT-02345
A.nosocomialis	NBRC 110501
A.nosocomialis	TG19596
A.nosocomialis	NBRC 110502
A.nosocomialis	TUM15142
A.nosocomialis	TUM15325
A.nosocomialis	UBA2556
A.nosocomialis	UBA3252
A.nosocomialis	UBA6568
A.nosocomialis	UBA4562
A. baumannii	HRAB-85
A. baumannii	TP2
A. baumannii	TP1
A. baumannii	A1429
A. baumannii	AB43
A. baumannii	DETAB-P39
A. baumannii	D36
A. baumannii	11A14CRGN003
A. baumannii	11A1213CRGN064
A. baumannii	11A1314CRGN089
A. baumannii	AF-673
A. baumannii	NCGM 237
A. baumannii	N13-03449
A. baumannii	9102
A. baumannii	3207
A. baumannii	9201
A. baumannii	7835
A. baumannii	10 3
A. baumannii	10 4
A. baumannii	11W359501
A. baumannii	7804
A. baumannii	36-1512
A. baumannii	40288
A. baumannii	10042
A. baumannii	15A34
A. baumannii	A1
A. baumannii	A388
A. baumannii	A85
A. baumannii	A1296
A. baumannii	AB307-0294
A. baumannii	AB5075-UW
A. baumannii	ab736
A. baumannii	AbCTX9
A. baumannii	AbCTX1
A. baumannii	Ab-C102
A. baumannii	Ab-D10a-a
A. baumannii	AbH12O-A2
A. baumannii	AC1633
A. baumannii	AR 0056
A. baumannii	AF-401
A. baumannii	AR 0063
A. baumannii	AR 0083
A. baumannii	AR 0088
A. baumannii	AR 0101
A. baumannii	ATCC 19606
A. baumannii	AR 0102
A. baumannii	ATCC 17961
A. baumannii	Ax270
A. baumannii	B9
A. baumannii	B10
A. baumannii	B8342
A. baumannii	B8300
A. baumannii	CFSAN093708
A. baumannii	CFSAN093709
A. baumannii	CFSAN093710
A. baumannii	Cl300
A. baumannii	D4
A. baumannii	Cl415
A. baumannii	D46
A. baumannii	DA33382
A. baumannii	DD520
A. baumannii	DETAB-P2
A. baumannii	DT-Ab003
A. baumannii	DT0544C
A. baumannii	DT-Ab020
A. baumannii	DT-Ab022
A. baumannii	DT-Ab057
A. baumannii	E47
A. baumannii	FDAARGOS 533
A. baumannii	Ex003
A. baumannii	FDAARGOS 1036
A. baumannii	G20AB007
A. baumannii	G20AB009
A. baumannii	G20AB011
A. baumannii	J9
A. baumannii	HWBA8
A. baumannii	KAB03
A. baumannii	KAB04
A. baumannii	KBN10P02143
A. baumannii	LAC-4
A. baumannii	MS14413
A. baumannii	MRSN 56
A. baumannii	NIPH17 0019
A. baumannii	OCU Ac18
A. baumannii	P7774
A. baumannii	PM192696
A. baumannii	SMC Paed Ab BL01
A. baumannii	PM1912235
A. baumannii	UPAB1
A. baumannii	USA15
A. baumannii	VB82
A. baumannii	VB2107
A. baumannii	VB2200
A. baumannii	VB2139
A. baumannii	VB2486
A. baumannii	VB7036
A. baumannii	VB33071
A. baumannii	WCHAB005078
A. baumannii	XL380
A. baumannii	WP4-W18-ESBL-11
[truncated: 45 more columns]

## Sheet: Plasmid resistance
	Antibiotic resistances genes
	Aminoglycoside								Folate pathway antagonist		Beta-lactam								Tetracycline		Phenicol		Macrolide		Polimixine	Quaternary ammonium compounds
Strain	strA	strB	aac(3)-IId	aph(3'')-VIb	aph(3'')-VIa	aac(6')-Iia	dfrA1	aadA5	sul1	sul2	blaOXA-23	blaOXA-24	blaOXA-58	blaOXA-72	blaIMP-1	blaADC-25	blaPER-1	blaNDM-1	tet(B)	tet(39)	floR	catB8	msr(E)	mph(E)	mcr-4.3	qacE
17-84
MEX11594
ZQ4
ACN21
AbCTX17
AbCTX13
ZQ9
Ab-C63
Ab-D10a-a
Ab-B004d-c
ZQ10
Naval-81
Naval-17
AYE
UH19608-2
UH7607-1
ZQ8
DS002
B8300
FDAARGOS_540
9201
5845
7804
DA33098
10042
BJAB07104
BJAB0868
SDF
Ab242-9
M3AC14-8
FDAARGOS_540
OCU_Ac18
CAM180-1
Res13-Abat-PEA21
A-1429
J9
10324
DD520
ZQ2
CFSAN093707
6200
CFSAN093706
OIFC189
CFSAN093708
MDR-TJ
DT-Ab057
DT-Ab022
TG60155
ORAB01
AC13
CAC13
SSA3
AS4
AS6
AS23
AS39
AS48
AS61
AS52
AS70
AS74
AS74
2014N21-145
2014N21-145
2014S06-099
2014S07-126
A1254
AP_882
C54
C54
FDAARGOS_1396
FDAARGOS_1214
FDAARGOS_1215
FDAARGOS_1217
HUMV-6483
IEC338SC
WCHAP005046
WCHAP100004
WCHAP100020

## Sheet: Chromosomal virulence
		…....
Specie	Genome	ompA	ecpA	ecpC	ecpR	matC	matE/ecpD	matF/ecpE	fliP	wbpH	wbpI	pilA	pilE	adeF	adeG	adeH	bap	csuA/B	csuA	csuB	csuC	csuD	csuE	pgaA	pgaB	pgaC	pgaD	plc	plcD	lpsB	lpxA	lpxB	lpxC	lpxD	lpxL	lpxM	barA	barB	basA	basB	basC	basD	basF	basG	basH	basI	basJ	bauA	bauB
A.calcoaceticus	JUb89
A.calcoaceticus	ACa13
A.calcoaceticus	FDAARGOS 1218
A.calcoaceticus	ARu19
A.calcoaceticus	GK2
A.calcoaceticus	TG19588
A.calcoaceticus	DSM 30006
A.calcoaceticus	GK1
A.calcoaceticus	RUH2202
A.calcoaceticus	KCTC 2357
A.lactucae	TG41018
A.lactucae	TG29425
A.pittii	XM1570
A.pittii	2012N08-034
A.pittii	2014N21-145
A.pittii	2014S07-126
A.pittii	4300STDY7045719
A.pittii	A1254
A.pittii	4300STDY7045887
A.pittii	ABBL005
A.pittii	ABBL010
A.pittii	ABBL015
A.pittii	ABBL024
A.pittii	ABBL065
A.pittii	ABBL03
A.pittii	ABUH411
A.pittii	ACIN00201
A.pittii	ACIN00247
A.pittii	ACIN00255
A.pittii	ANC 4050
A.pittii	AMA2
A.pittii	ARLG1768
A.pittii	ARLG1798
A.pittii	ARLG1803
A.pittii	ARLG1807
A.pittii	ARLG1950
A.pittii	ARLG1865
A.pittii	ARLG1957
A.pittii	B-3780
A.pittii	B8245
A.pittii	DE0027
A.pittii	IHIT32685
A.pittii	HDV312665
A.pittii	LMO Bin60
A.pittii	MCR53 284
A.pittii	MCR16048
A.pittii	NBRC 110506
A.pittii	OCU Ac5
A.pittii	NBRC 110508
A.pittii	PR366
A.pittii	PR367
A.pittii	PR369
A.pittii	PR386
A.pittii	St-14569-91
A.pittii	St-11469-92
A.pittii	St-15559-91
A.pittii	St-17942-91
A.pittii	sw-1 sw-1
A.pittii	TG6411
A.pittii	TG41012
A.pittii	TG40858
A.pittii	TG41884
A.pittii	UBA2484
A.pittii	UKK-0145
A.pittii	UKK-0544
A.pittii	WCHAP100003
A.pittii	WCHAP100002
A.pittii	WCHAP100007
A.pittii	WCHAP100010
A.pittii	WCHAP100015
A.pittii	WCHAP005046
A.pittii	NCTC12983
A.calcoaceticus	EGD AQ BF14
A.calcoaceticus	UBA3035
A.nosocomialis	pork 192 ac36
A.nosocomialis	4300STDY7045890
A.nosocomialis	AB6
A.nosocomialis	AB14
A.nosocomialis	AB7
A.nosocomialis	AB32
A.nosocomialis	AC1644
A.nosocomialis	AC1819
A.nosocomialis	AC15181
A.nosocomialis	AMA38
A.nosocomialis	ACIN00261
A.nosocomialis	CAC13
A.nosocomialis	GTC 03312
A.nosocomialis	NBRC 110500
A.nosocomialis	PR365
A.nosocomialis	TUM15298
A.nosocomialis	TUM15284
A.nosocomialis	AB11
A.nosocomialis	AC13
A.nosocomialis	AC25
A.nosocomialis	AC15
A.nosocomialis	AC1507
A.nosocomialis	AC1537
A.nosocomialis	AC1781
A.nosocomialis	AC1871
A.nosocomialis	DE0041
A.nosocomialis	AC1892
A.nosocomialis	GTC 03313
A.nosocomialis	HJ14
A.nosocomialis	MGYG-HGUT-02345
A.nosocomialis	NBRC 110501
A.nosocomialis	TG19596
A.nosocomialis	NBRC 110502
A.nosocomialis	TUM15142
A.nosocomialis	TUM15325
A.nosocomialis	UBA2556
A.nosocomialis	UBA3252
A.nosocomialis	UBA6568
A.nosocomialis	UBA4562
A. baumannii	HRAB-85
A. baumannii	TP2
A. baumannii	TP1
A. baumannii	A1429
A. baumannii	AB43
A. baumannii	DETAB-P39
A. baumannii	D36
A. baumannii	11A14CRGN003
A. baumannii	11A1213CRGN064
A. baumannii	11A1314CRGN089
A. baumannii	AF-673
A. baumannii	NCGM 237
A. baumannii	N13-03449
A. baumannii	9102
A. baumannii	3207
A. baumannii	9201
A. baumannii	7835
A. baumannii	10 3
A. baumannii	10 4
A. baumannii	11W359501
A. baumannii	7804
A. baumannii	36-1512
A. baumannii	40288
A. baumannii	10042
A. baumannii	15A34
A. baumannii	A1
A. baumannii	A388
A. baumannii	A85
A. baumannii	A1296
A. baumannii	AB307-0294
A. baumannii	AB5075-UW
A. baumannii	ab736
A. baumannii	AbCTX9
A. baumannii	AbCTX1
A. baumannii	Ab-C102
A. baumannii	Ab-D10a-a
A. baumannii	AbH12O-A2
A. baumannii	AC1633
A. baumannii	AR 0056
A. baumannii	AF-401
A. baumannii	AR 0063
A. baumannii	AR 0083
A. baumannii	AR 0088
A. baumannii	AR 0101
A. baumannii	ATCC 19606
A. baumannii	AR 0102
A. baumannii	ATCC 17961
A. baumannii	Ax270
A. baumannii	B9
A. baumannii	B10
A. baumannii	B8342
A. baumannii	B8300
A. baumannii	CFSAN093708
A. baumannii	CFSAN093709
A. baumannii	CFSAN093710
A. baumannii	Cl300
A. baumannii	D4
A. baumannii	Cl415
A. baumannii	D46
A. baumannii	DA33382
A. baumannii	DD520
A. baumannii	DETAB-P2
A. baumannii	DT-Ab003
A. baumannii	DT0544C
A. baumannii	DT-Ab020
A. baumannii	DT-Ab022
A. baumannii	DT-Ab057
A. baumannii	E47
A. baumannii	FDAARGOS 533
A. baumannii	Ex003
A. baumannii	FDAARGOS 1036
A. baumannii	G20AB007
A. baumannii	G20AB009
A. baumannii	G20AB011
A. baumannii	J9
A. baumannii	HWBA8
A. baumannii	KAB03
A. baumannii	KAB04
A. baumannii	KBN10P02143
A. baumannii	LAC-4
A. baumannii	MS14413
A. baumannii	MRSN 56
A. baumannii	NIPH17 0019
A. baumannii	OCU Ac18
A. baumannii	P7774
A. baumannii	PM192696
A. baumannii	SMC Paed Ab BL01
A. baumannii	PM1912235
A. baumannii	UPAB1
A. baumannii	USA15
A. baumannii	VB82
A. baumannii	VB2107
A. baumannii	VB2200
A. baumannii	VB2139
A. baumannii	VB2486
A. baumannii	VB7036
A. baumannii	VB33071
A. baumannii	WCHAB005078
A. baumannii	XL380
A. baumannii	WP4-W18-ESBL-11
[truncated: 31 more columns]

## Sheet: Plasmid virulence
Genome	Virulence, Disease and Defense
	Programmed Cell Death and Toxin-antitoxin Systems				Stress Response		Resistance to toxic compounds
	Toxin-antitoxin Systems				Glutathione-dependent pathway of formaldehyde detoxification		Cobalt-zinc-cadmium resistance
	Doc	YoeB	YefM	protein J	S-formylglutathione hydrolase	S-(hydroxymethyl)glutathione dehydrogenase	MerR	Copper-translocating P-type ATPase	Mercuric ion reductase	Multicopper oxidase	CopC	CusS	CusR	CopD	Copper chaperone	Copper resistance protein B	MerC	MerT	MerE
17-84
MEX11594
ZQ4
ACN21
AbCTX17
AbCTX13
ZQ9
Ab-C63
Ab-D10a-a
Ab-B004d-c
ZQ10
Naval-81
Naval-17
AYE
UH19608-2
UH7607-1
ZQ8
DS002
B8300
FDAARGOS_540
9201
5845
7804
DA33098
10042
BJAB07104
BJAB0868
SDF
Ab242-9
M3AC14-8
FDAARGOS_540
OCU_Ac18
CAM180-1
Res13-Abat-PEA21
A-1429
J9
10324
DD520
ZQ2
CFSAN093707
6200
CFSAN093706
OIFC189
CFSAN093708
MDR-TJ
DT-Ab057
DT-Ab022
TG60155
ORAB01
AC13
CAC13
SSA3
AS4
AS6
AS23
AS39
AS48
AS61
AS52
AS70
AS74
AS74
2014N21-145
2014N21-145
2014S06-099
2014S07-126
A1254
AP_882
C54
C54
FDAARGOS_1396
FDAARGOS_1214
FDAARGOS_1215
FDAARGOS_1217
HUMV-6483
IEC338SC
WCHAP005046
WCHAP100004
WCHAP100020
